# Supplementary material for: Crystal structure and Hirshfeld surface analysis of 4-(4-methyl­benz­yl)-6-phenyl­pyridazin-3(2H)-one
Source: Acta Crystallogr E Crystallogr Commun. 2019 Aug 23;75(Pt 9):1352–6. doi: 10.1107/S2056989019011551 (PMC6727051; doi:10.1107/S2056989019011551)
Supplement: Supplementary file 1 [file e-75-01352-sup1.cif]

##############################################################################
#                                                                            #
# This CIF contains the data in a paper accepted for publication in          #
# Acta Crystallographica Section E. It conforms to the requirements of       #
# Notes for Authors for Acta Crystallographica Section E, and has been       #
# peer reviewed under the auspices of the IUCr Commission on Journals.       #
#                                                                            #
# Full details of the Crystallographic Information File format               #
# are given in the paper "The Crystallographic Information File (CIF):       #
# a New Standard Archive File for Crystallography" by S. R. Hall, F. H.      #
# Allen and I. D. Brown [Acta Cryst. (1991), A47, 655-685].                  #
#                                                                            #
# The current version of the core CIF dictionary is obtainable from          #
# ftp://ftp.iucr.org/pub/cif_core.dic.                                       #
#                                                                            #
# Software is freely available for graphical display of the structure(s)     #
# in this CIF. For information consult the CIF software page                 #
# http://www.iucr.org/resources/cif/software.                                #
#                                                                            #
# This file may be used for bona fide research purposes within the           #
# scientific community so long as proper attribution is given to the journal # 
# article from which it was obtained.                                        #
#                                                                            #
##############################################################################
data_I
_audit_creation_method     'SHELXL-2018/3'
_journal_date_recd_electronic     2019-07-04
_journal_date_accepted     2019-08-17
_journal_name_full     'Acta Crystallographica, Section E'
_journal_year     2019
_journal_volume     75
_journal_issue      9
_journal_page_first     1352
_journal_page_last     1356
_journal_paper_category     GO
_journal_paper_doi     10.1107/S2056989019011551
_journal_coeditor_code     MW2146
_publ_contact_author_name     'Said Daoui'
_publ_contact_author_address
;
Depertmant of Physics
Faculty of Arts and Sciences
Ondokuz May\?is \"University
55139 Samsun
Turkey
;
_publ_contact_author_email
        'saiddaoui26@gmail.com, emineberrin.cinar@omu.edu.tr, necmid@omu.edu.tr'
_publ_contact_author_fax     ?
_publ_contact_author_phone     '05313668908'
_publ_section_title
;
Crystal structure and Hirshfeld surface analysis of
4-(4-methylbenzyl)-6-phenylpyridazin-3(2<i>H</i>)-one
;
_publ_section_title_footnote     .
loop_
    _publ_author_name
    _publ_author_footnote
    _publ_author_address
    'Daoui, Said' .
;
Laboratory of Applied Chemistry and Environment (LCAE)
Department of Chemistry
Faculty of Sciences
University Mohamed Premier
Oujda 60000
Morocco
;
    'Cinar, Emine Berrin' .
;
Ondokuz May\?is University
Faculty of Arts and Sciences
Department of Physics
Kurupelit
Samsun
Turkey
;
    'El Kali, Fouad' .
;
Laboratory of Applied Chemistry and Environment (LCAE)
Department of Chemistry
Faculty of Sciences
University Mohamed Premier
Oujda 60000
Morocco
;
    'Saddik, Rafik' .
;
Laboratory of Organic Synthesis, Extraction and Development
Faculty of Sciences
Hassan II University
Casablanca
Morocco
;
    'Karrouchi, Khalid' .
;
Laboratory of Plant Chemistry
Organic and Bioorganic Synthesis
URAC23
Faculty of Science
BP 1014
GEOPAC Research Center
Mohammed V University
Rabat
Morocco
;
    'Benchat, Noureddine' .
;
Laboratory of Applied Chemistry and Environment (LCAE)
Department of Chemistry
Faculty of Sciences
University Mohamed Premier
Oujda 60000
Morocco
;
    'Baydere, Cemile' .
;
Ondokuz May\?is University
Faculty of Arts and Sciences
Department of Physics
Kurupelit
Samsun
Turkey
;
    'Dege, Necmi' .
;
Ondokuz May\?is University
Faculty of Arts and Sciences
Department of Physics
Kurupelit
Samsun
Turkey
;
_publ_section_synopsis
;
In the title compound, intermolecular N---H...O hydrogen bonds link the
molecules into a three-dimensional supramolecular network.
;
_chemical_name_systematic
;
4-(4-Methylbenzyl)-6-phenylpyridazin-3(2<i>H</i>)-one
;
_chemical_name_common     ?
_chemical_formula_moiety     'C18 H16 N2 O'
_chemical_formula_sum     'C18 H16 N2 O'
_chemical_formula_iupac     'C18 H16 N2 O'
_chemical_formula_weight     276.33
_chemical_melting_point     ?
_space_group_crystal_system     triclinic
_space_group_name_H-M_alt     'P -1'
_space_group_name_Hall     '-P 1'
loop_
    _space_group_symop_operation_xyz
    'x, y, z'
    '-x, -y, -z'
_cell_length_a     5.8479(5)
_cell_length_b     8.5738(7)
_cell_length_c     15.2439(12)
_cell_angle_alpha     80.693(6)
_cell_angle_beta     83.147(7)
_cell_angle_gamma     78.164(7)
_cell_volume     735.27(11)
_cell_formula_units_Z     2
_cell_measurement_reflns_used     8216
_cell_measurement_theta_min     2.45
_cell_measurement_theta_max     30.67
_cell_measurement_temperature     296(2)
_exptl_crystal_description     'prism'
_exptl_crystal_colour     'colorless'
_exptl_crystal_size_max     0.270
_exptl_crystal_size_mid     0.197
_exptl_crystal_size_min     0.060
_exptl_crystal_density_diffrn     1.248
_exptl_crystal_density_meas     ?
_exptl_crystal_density_method     ?
_exptl_crystal_F_000     292
_exptl_absorpt_coefficient_mu     0.079
_exptl_absorpt_correction_type     integration
_exptl_absorpt_process_details
;
(X-RED32; Stoe & Cie, 2002)
;
_exptl_absorpt_correction_T_min     0.9657
_exptl_absorpt_correction_T_max     0.9958
_diffrn_ambient_temperature     296(2)
_diffrn_source     'sealed X-ray tube, 12 x 0.4 mm long-fine focus'
_diffrn_source_power     2.25
_diffrn_source_voltage     50
_diffrn_source_current     45
_diffrn_radiation_type     'Mo K\a'
_diffrn_radiation_wavelength     0.71073
_diffrn_radiation_monochromator     'plane graphite'
_diffrn_measurement_device_type     'Stoe IPDS 2'
_diffrn_measurement_device     '2-circle goniometer'
_diffrn_measurement_method     'rotation method'
_diffrn_detector     'image plate (34 cm diameter)'
_diffrn_detector_area_resol_mean     6.67
_diffrn_reflns_number     9453
_diffrn_reflns_av_R_equivalents     0.0860
_diffrn_reflns_av_unetI/netI     0.0710
_diffrn_reflns_theta_min     2.452
_diffrn_reflns_theta_max     25.998
_diffrn_reflns_theta_full     25.242
_diffrn_measured_fraction_theta_max     0.999
_diffrn_measured_fraction_theta_full     0.999
_diffrn_reflns_limit_h_min     -7
_diffrn_reflns_limit_h_max     7
_diffrn_reflns_limit_k_min     -10
_diffrn_reflns_limit_k_max     10
_diffrn_reflns_limit_l_min     -18
_diffrn_reflns_limit_l_max     18
_refine_special_details     ?
_reflns_number_total     2887
_reflns_number_gt     1471
_reflns_threshold_expression     'I > 2\s(I)'
_refine_ls_structure_factor_coef     Fsqd
_refine_ls_matrix_type     full
_refine_ls_R_factor_all     0.1366
_refine_ls_R_factor_gt     0.0682
_refine_ls_wR_factor_gt     0.1762
_refine_ls_wR_factor_ref     0.2081
_refine_ls_goodness_of_fit_ref     1.052
_refine_ls_restrained_S_all     1.148
_refine_ls_number_reflns     2887
_refine_ls_number_parameters     191
_refine_ls_number_restraints     84
_refine_ls_hydrogen_treatment     constr
_refine_ls_weighting_scheme     calc
_refine_ls_weighting_details
                      'w=1/[\s^2^(Fo^2^)+(0.0939P)^2^] where P=(Fo^2^+2Fc^2^)/3'
_atom_sites_solution_hydrogens     geom
_atom_sites_solution_primary     'dual space'
_atom_sites_solution_secondary     difmap
_refine_ls_shift/su_max     0.000
_refine_ls_shift/su_mean     0.000
_refine_diff_density_max     0.298
_refine_diff_density_min     -0.323
_refine_ls_extinction_method     none
_refine_ls_extinction_coef     .
loop_
    _atom_type_symbol
    _atom_type_description
    _atom_type_scat_dispersion_real
    _atom_type_scat_dispersion_imag
    _atom_type_scat_source
    'C' 'C' 0.0033 0.0016
                         'International Tables Vol C Tables 4.2.6.8 and 6.1.1.4'
    'H' 'H' 0.0000 0.0000
                         'International Tables Vol C Tables 4.2.6.8 and 6.1.1.4'
    'N' 'N' 0.0061 0.0033
                         'International Tables Vol C Tables 4.2.6.8 and 6.1.1.4'
    'O' 'O' 0.0106 0.0060
                         'International Tables Vol C Tables 4.2.6.8 and 6.1.1.4'
_computing_data_collection
;
X-AREA (Stoe & Cie, 2002)
;
_computing_cell_refinement
;
X-AREA (Stoe & Cie, 2002)
;
_computing_data_reduction
;
X-RED (Stoe & Cie, 2002)
;
_computing_structure_solution
;
SHELXT2017 (Sheldrick, 2015a)
;
_computing_structure_refinement
;
SHELXL2018 (Sheldrick, 2015b)
;
_computing_molecular_graphics
;
Mercury (Macrae <i>et al.</i>,  2008) and PLATON (Spek, 2009)
;
_computing_publication_material
;
WinGX (Farrugia, 2012), SHELXL2018 (Sheldrick, 2015b),
PLATON (Spek, 2009) and publCIF (Westrip, 2010)
;
loop_
    _atom_site_type_symbol
    _atom_site_label
    _atom_site_fract_x
    _atom_site_fract_y
    _atom_site_fract_z
    _atom_site_U_iso_or_equiv
    _atom_site_adp_type
    _atom_site_calc_flag
    _atom_site_occupancy
    _atom_site_disorder_assembly
    _atom_site_disorder_group
    O O1 0.9692(4) 0.6487(3) 0.90252(15) 0.0776(7) Uani d 1 . .
    N N1 0.7762(4) 0.4423(3) 0.94429(17) 0.0653(7) Uani d 1 . .
    H H1 0.848007 0.419860 0.992137 0.078 Uiso calc 1 . .
    N N2 0.6315(4) 0.3435(3) 0.93530(17) 0.0621(7) Uani d 1 . .
    C C10 0.8227(5) 0.5725(4) 0.8874(2) 0.0627(8) Uani d 1 . .
    C C13 0.3636(6) 0.2661(4) 0.8525(2) 0.0728(8) Uani d 1 . .
    C C11 0.5151(5) 0.3799(4) 0.8641(2) 0.0594(8) Uani d 1 . .
    C C5 0.6414(6) 0.7618(4) 0.6536(2) 0.0668(9) Uani d 1 . .
    C C9 0.6964(5) 0.6101(4) 0.8080(2) 0.0630(8) Uani d 1 . .
    C C12 0.5470(5) 0.5134(4) 0.7992(2) 0.0671(9) Uani d 1 . .
    H H12 0.463050 0.535285 0.749060 0.080 Uiso calc 1 . .
    C C2 0.4368(7) 0.7711(4) 0.4949(2) 0.0738(10) Uani d 1 . .
    C C18 0.2108(6) 0.2984(4) 0.7881(2) 0.0750(8) Uani d 1 . .
    H H18 0.200948 0.394224 0.748873 0.090 Uiso calc 1 . .
    C C3 0.3212(7) 0.8506(5) 0.5622(3) 0.0806(11) Uani d 1 . .
    H H3 0.170292 0.909110 0.555296 0.097 Uiso calc 1 . .
    C C17 0.0695(6) 0.1901(5) 0.7802(3) 0.0812(9) Uani d 1 . .
    H H17 -0.034226 0.214814 0.736029 0.097 Uiso calc 1 . .
    C C8 0.7452(7) 0.7504(4) 0.7414(2) 0.0793(11) Uani d 1 . .
    H H8A 0.913650 0.742443 0.729872 0.095 Uiso calc 1 . .
    H H8B 0.682622 0.848692 0.766918 0.095 Uiso calc 1 . .
    C C16 0.0804(7) 0.0510(5) 0.8351(3) 0.0895(10) Uani d 1 . .
    H H16 -0.016404 -0.019967 0.829942 0.107 Uiso calc 1 . .
    C C4 0.4200(7) 0.8474(4) 0.6402(2) 0.0770(10) Uani d 1 . .
    H H4 0.335386 0.904240 0.684478 0.092 Uiso calc 1 . .
    C C6 0.7593(6) 0.6817(5) 0.5855(3) 0.0819(11) Uani d 1 . .
    H H6 0.910392 0.623176 0.591920 0.098 Uiso calc 1 . .
    C C7 0.6572(7) 0.6867(5) 0.5077(3) 0.0870(11) Uani d 1 . .
    H H7 0.741083 0.631025 0.462885 0.104 Uiso calc 1 . .
    C C1 0.3250(8) 0.7769(6) 0.4096(3) 0.1041(14) Uani d 1 . .
    H H1A 0.164486 0.831458 0.415749 0.156 Uiso calc 1 . .
    H H1B 0.330986 0.669253 0.398093 0.156 Uiso calc 1 . .
    H H1C 0.408494 0.833710 0.360869 0.156 Uiso calc 1 . .
    C C14 0.3757(8) 0.1221(5) 0.9057(3) 0.1055(11) Uani d 1 . .
    H H14 0.482967 0.094249 0.948657 0.127 Uiso calc 1 . .
    C C15 0.2333(8) 0.0152(6) 0.8979(3) 0.1111(11) Uani d 1 . .
    H H15 0.243396 -0.081609 0.936290 0.133 Uiso calc 1 . .
loop_
    _atom_site_aniso_label
    _atom_site_aniso_U_11
    _atom_site_aniso_U_22
    _atom_site_aniso_U_33
    _atom_site_aniso_U_12
    _atom_site_aniso_U_13
    _atom_site_aniso_U_23
    O1 0.0901(16) 0.0843(16) 0.0741(15) -0.0425(13) -0.0351(12) -0.0038(12)
    N1 0.0704(16) 0.0782(18) 0.0577(16) -0.0304(14) -0.0247(13) -0.0051(14)
    N2 0.0635(15) 0.0736(18) 0.0579(16) -0.0271(13) -0.0179(12) -0.0074(13)
    C10 0.0695(19) 0.069(2) 0.059(2) -0.0260(16) -0.0192(15) -0.0100(16)
    C13 0.0799(18) 0.0761(18) 0.0732(19) -0.0356(16) -0.0284(15) -0.0002(15)
    C11 0.0597(18) 0.066(2) 0.0576(19) -0.0200(15) -0.0160(15) -0.0061(16)
    C5 0.078(2) 0.0570(19) 0.073(2) -0.0278(17) -0.0288(18) 0.0040(17)
    C9 0.0674(19) 0.066(2) 0.062(2) -0.0214(16) -0.0219(15) -0.0037(16)
    C12 0.0689(19) 0.074(2) 0.067(2) -0.0271(17) -0.0306(16) -0.0010(17)
    C2 0.092(3) 0.077(2) 0.061(2) -0.036(2) -0.0167(19) -0.0020(18)
    C18 0.0798(18) 0.0817(18) 0.0737(18) -0.0301(15) -0.0258(15) -0.0083(15)
    C3 0.078(2) 0.086(3) 0.078(3) -0.008(2) -0.028(2) -0.007(2)
    C17 0.0827(18) 0.093(2) 0.083(2) -0.0327(16) -0.0299(16) -0.0198(16)
    C8 0.096(3) 0.079(2) 0.075(2) -0.043(2) -0.034(2) 0.0059(19)
    C16 0.098(2) 0.093(2) 0.095(2) -0.0501(18) -0.0263(17) -0.0138(17)
    C4 0.087(3) 0.080(2) 0.068(2) -0.012(2) -0.0180(19) -0.0154(19)
    C6 0.068(2) 0.083(3) 0.095(3) -0.0052(19) -0.020(2) -0.015(2)
    C7 0.090(3) 0.102(3) 0.073(3) -0.017(2) -0.006(2) -0.026(2)
    C1 0.132(4) 0.117(3) 0.077(3) -0.044(3) -0.038(2) -0.006(2)
    C14 0.121(2) 0.101(2) 0.110(2) -0.0590(19) -0.0567(19) 0.0217(18)
    C15 0.128(2) 0.102(2) 0.119(2) -0.0644(19) -0.0481(19) 0.0192(19)
_geom_special_details
;
 All esds (except the esd in the dihedral angle between two l.s. planes)
 are estimated using the full covariance matrix.  The cell esds are taken
 into account individually in the estimation of esds in distances, angles
 and torsion angles; correlations between esds in cell parameters are only
 used when they are defined by crystal symmetry.  An approximate (isotropic)
 treatment of cell esds is used for estimating esds involving l.s. planes.
;
loop_
    _geom_bond_atom_site_label_1
    _geom_bond_atom_site_label_2
    _geom_bond_site_symmetry_2
    _geom_bond_distance
    _geom_bond_publ_flag
    O1 C10 . 1.241(3) y
    N1 N2 . 1.347(3) y
    N1 C10 . 1.352(4) y
    N1 H1 . 0.8600 ?
    N2 C11 . 1.311(4) y
    C10 C9 . 1.449(4) ?
    C13 C14 . 1.357(5) ?
    C13 C18 . 1.364(4) ?
    C13 C11 . 1.488(4) ?
    C11 C12 . 1.415(4) ?
    C5 C4 . 1.372(5) ?
    C5 C6 . 1.375(5) ?
    C5 C8 . 1.515(4) ?
    C9 C12 . 1.353(4) ?
    C9 C8 . 1.496(4) ?
    C12 H12 . 0.9300 ?
    C2 C3 . 1.359(5) ?
    C2 C7 . 1.361(5) ?
    C2 C1 . 1.512(5) ?
    C18 C17 . 1.391(4) ?
    C18 H18 . 0.9300 ?
    C3 C4 . 1.378(5) ?
    C3 H3 . 0.9300 ?
    C17 C16 . 1.336(5) ?
    C17 H17 . 0.9300 ?
    C8 H8A . 0.9700 ?
    C8 H8B . 0.9700 ?
    C16 C15 . 1.344(6) ?
    C16 H16 . 0.9300 ?
    C4 H4 . 0.9300 ?
    C6 C7 . 1.381(5) ?
    C6 H6 . 0.9300 ?
    C7 H7 . 0.9300 ?
    C1 H1A . 0.9600 ?
    C1 H1B . 0.9600 ?
    C1 H1C . 0.9600 ?
    C14 C15 . 1.386(5) ?
    C14 H14 . 0.9300 ?
    C15 H15 . 0.9300 ?
loop_
    _geom_angle_atom_site_label_1
    _geom_angle_atom_site_label_2
    _geom_angle_atom_site_label_3
    _geom_angle_site_symmetry_1
    _geom_angle_site_symmetry_3
    _geom_angle
    _geom_angle_publ_flag
    N2 N1 C10 . . 128.0(2) ?
    N2 N1 H1 . . 116.0 ?
    C10 N1 H1 . . 116.0 ?
    C11 N2 N1 . . 116.5(3) ?
    O1 C10 N1 . . 120.9(3) y
    O1 C10 C9 . . 123.9(3) y
    N1 C10 C9 . . 115.1(2) ?
    C14 C13 C18 . . 116.8(3) ?
    C14 C13 C11 . . 120.7(3) ?
    C18 C13 C11 . . 122.5(3) ?
    N2 C11 C12 . . 121.3(3) ?
    N2 C11 C13 . . 116.2(3) ?
    C12 C11 C13 . . 122.4(3) ?
    C4 C5 C6 . . 117.0(3) ?
    C4 C5 C8 . . 121.1(4) ?
    C6 C5 C8 . . 121.9(3) ?
    C12 C9 C10 . . 117.4(3) ?
    C12 C9 C8 . . 125.0(3) ?
    C10 C9 C8 . . 117.5(2) y
    C9 C12 C11 . . 121.7(3) ?
    C9 C12 H12 . . 119.1 ?
    C11 C12 H12 . . 119.1 ?
    C3 C2 C7 . . 117.0(3) ?
    C3 C2 C1 . . 121.2(4) ?
    C7 C2 C1 . . 121.8(4) ?
    C13 C18 C17 . . 120.9(4) ?
    C13 C18 H18 . . 119.6 ?
    C17 C18 H18 . . 119.6 ?
    C2 C3 C4 . . 122.2(4) ?
    C2 C3 H3 . . 118.9 ?
    C4 C3 H3 . . 118.9 ?
    C16 C17 C18 . . 121.0(3) ?
    C16 C17 H17 . . 119.5 ?
    C18 C17 H17 . . 119.5 ?
    C9 C8 C5 . . 113.7(2) y
    C9 C8 H8A . . 108.8 ?
    C5 C8 H8A . . 108.8 ?
    C9 C8 H8B . . 108.8 ?
    C5 C8 H8B . . 108.8 ?
    H8A C8 H8B . . 107.7 ?
    C17 C16 C15 . . 119.1(3) ?
    C17 C16 H16 . . 120.5 ?
    C15 C16 H16 . . 120.5 ?
    C5 C4 C3 . . 121.0(4) ?
    C5 C4 H4 . . 119.5 ?
    C3 C4 H4 . . 119.5 ?
    C5 C6 C7 . . 121.1(4) ?
    C5 C6 H6 . . 119.4 ?
    C7 C6 H6 . . 119.4 ?
    C2 C7 C6 . . 121.7(4) ?
    C2 C7 H7 . . 119.1 ?
    C6 C7 H7 . . 119.1 ?
    C2 C1 H1A . . 109.5 ?
    C2 C1 H1B . . 109.5 ?
    H1A C1 H1B . . 109.5 ?
    C2 C1 H1C . . 109.5 ?
    H1A C1 H1C . . 109.5 ?
    H1B C1 H1C . . 109.5 ?
    C13 C14 C15 . . 122.0(4) ?
    C13 C14 H14 . . 119.0 ?
    C15 C14 H14 . . 119.0 ?
    C16 C15 C14 . . 120.1(4) ?
    C16 C15 H15 . . 119.9 ?
    C14 C15 H15 . . 119.9 ?
loop_
    _geom_torsion_atom_site_label_1
    _geom_torsion_atom_site_label_2
    _geom_torsion_atom_site_label_3
    _geom_torsion_atom_site_label_4
    _geom_torsion_site_symmetry_1
    _geom_torsion_site_symmetry_2
    _geom_torsion_site_symmetry_3
    _geom_torsion_site_symmetry_4
    _geom_torsion
    _geom_torsion_publ_flag
    C10 N1 N2 C11 . . . . -2.3(5) ?
    N2 N1 C10 O1 . . . . -176.7(3) ?
    N2 N1 C10 C9 . . . . 1.2(5) ?
    N1 N2 C11 C12 . . . . 1.9(5) ?
    N1 N2 C11 C13 . . . . 177.4(3) y
    C14 C13 C11 N2 . . . . -9.6(5) ?
    C18 C13 C11 N2 . . . . 171.6(3) ?
    C14 C13 C11 C12 . . . . 165.7(4) ?
    C18 C13 C11 C12 . . . . -13.0(5) ?
    O1 C10 C9 C12 . . . . 178.0(3) ?
    N1 C10 C9 C12 . . . . 0.2(5) ?
    O1 C10 C9 C8 . . . . -0.7(5) ?
    N1 C10 C9 C8 . . . . -178.5(3) ?
    C10 C9 C12 C11 . . . . -0.4(5) ?
    C8 C9 C12 C11 . . . . 178.2(3) ?
    N2 C11 C12 C9 . . . . -0.7(5) ?
    C13 C11 C12 C9 . . . . -175.9(3) ?
    C14 C13 C18 C17 . . . . 2.2(6) ?
    C11 C13 C18 C17 . . . . -179.0(3) ?
    C7 C2 C3 C4 . . . . 0.1(6) ?
    C1 C2 C3 C4 . . . . -179.7(4) ?
    C13 C18 C17 C16 . . . . -0.4(6) ?
    C12 C9 C8 C5 . . . . -9.4(6) ?
    C10 C9 C8 C5 . . . . 169.2(3) y
    C4 C5 C8 C9 . . . . 90.3(4) y
    C6 C5 C8 C9 . . . . -86.8(4) y
    C18 C17 C16 C15 . . . . -1.0(7) ?
    C6 C5 C4 C3 . . . . 0.7(5) ?
    C8 C5 C4 C3 . . . . -176.5(3) ?
    C2 C3 C4 C5 . . . . -0.5(6) ?
    C4 C5 C6 C7 . . . . -0.6(5) ?
    C8 C5 C6 C7 . . . . 176.6(3) ?
    C3 C2 C7 C6 . . . . 0.0(6) ?
    C1 C2 C7 C6 . . . . 179.9(4) ?
    C5 C6 C7 C2 . . . . 0.2(6) ?
    C18 C13 C14 C15 . . . . -2.7(7) ?
    C11 C13 C14 C15 . . . . 178.5(4) ?
    C17 C16 C15 C14 . . . . 0.5(7) ?
    C13 C14 C15 C16 . . . . 1.4(8) ?
loop_
    _geom_hbond_atom_site_label_D
    _geom_hbond_atom_site_label_H
    _geom_hbond_atom_site_label_A
    _geom_hbond_site_symmetry_A
    _geom_hbond_distance_DH
    _geom_hbond_distance_HA
    _geom_hbond_distance_DA
    _geom_hbond_angle_DHA
    _geom_hbond_publ_flag
    N1 H1 O1 2_767 0.86 1.98 2.836(3) 174.8 yes
    C14 H14 N2 . 0.93 2.43 2.764(3) 100.9 yes
_shelx_space_group_comment
;
The symmetry employed for this shelxl refinement is uniquely defined
by the following loop, which should always be used as a source of
symmetry information in preference to the above space-group names.
They are only intended as comments.
;
_shelx_estimated_absorpt_T_min     ?
_shelx_estimated_absorpt_T_max     ?
_shelx_hkl_file
;
   1   0   0 1309.61   13.51   0
   1   0   0 1463.77   14.15   0
  -1   0   0 1352.65   14.30   0
  -1   0   0 1402.41   13.98   0
  -2   0   0  284.01    5.84   0
   2   0   0  266.39    5.39   0
   2   0   0  291.84    5.72   0
  -2   0   0  287.62    5.47   0
  -3   0   0  163.69    4.18   0
   3   0   0  166.24    3.65   0
   3   0   0  151.70    4.80   0
   4   0   0    0.46    3.92   0
  -4   0   0    1.73    3.07   0
   4   0   0    5.20    3.33   0
  -5   0   0    5.34    2.93   0
   5   0   0    9.77    3.30   0
   5   0   0    2.07    2.61   0
   6   0   0    2.88    2.38   0
  -6   0   0    2.32    2.22   0
   6   0   0    0.06    2.33   0
  -7   0   0    4.21    3.31   0
   7   0   0    8.89    3.94   0
   7   0   0    2.67    2.66   0
  -8   0   0    0.52    3.84   0
   8   0   0    5.98    2.75   0
   8   0   0   -1.60    4.43   0
   7  -1   0   -0.01    3.92   0
  -7   1   0    3.68    3.29   0
   7  -1   0   -3.49    3.70   0
  -6   1   0    1.94    2.88   0
   6  -1   0    1.92    3.48   0
   6  -1   0    2.46    3.70   0
  -5   1   0    3.43    2.92   0
   5  -1   0    4.17    2.55   0
   5  -1   0    0.85    2.41   0
  -4   1   0   -3.20    2.60   0
   4  -1   0    2.83    4.25   0
   4  -1   0    0.68    2.55   0
  -4   1   0    2.98    2.77   0
   3  -1   0    4.19    2.49   0
   3  -1   0    1.59    2.93   0
  -3   1   0    1.38    3.16   0
  -3   1   0    6.50    2.84   0
  -2   1   0  283.76    5.49   0
  -2   1   0  266.81    5.77   0
   2  -1   0  252.71    6.31   0
   2  -1   0  268.76    5.94   0
   1  -1   0 1465.81   15.79   0
  -1   1   0 1549.18   15.91   0
  -1   1   0 1669.89   13.96   0
   1  -1   0 1605.62   12.99   0
   0   1   0  723.21   17.01   0
   0  -1   0  722.51   17.06   0
   0   1   0  583.30   11.51   0
   0  -1   0  614.12   12.84   0
  -1  -1   0  639.55    9.19   0
   1   1   0  737.23   10.33   0
   2   1   0  124.71    4.95   0
  -2  -1   0  127.81    4.67   0
   3   1   0  183.19    4.19   0
  -3  -1   0  183.61    4.21   0
   3   1   0  189.56    4.68   0
  -4  -1   0  191.60    4.12   0
   4   1   0  189.39    3.46   0
   4   1   0  195.51    4.72   0
   5   1   0   13.43    3.70   0
   5   1   0    8.74    2.90   0
  -5  -1   0   10.62    2.84   0
   6   1   0   23.65    3.68   0
   6   1   0   16.95    3.27   0
  -6  -1   0   23.66    2.36   0
   7   1   0    2.77    2.68   0
  -7  -1   0    1.84    2.97   0
   7   1   0    7.15    3.47   0
   8   1   0    5.90    4.17   0
   8   1   0   -1.54    2.81   0
  -8  -1   0    1.87    3.65   0
  -7   2   0    2.58    3.50   0
   7  -2   0   -2.11    2.91   0
   7  -2   0    2.73    3.84   0
   6  -2   0   -1.07    3.73   0
   6  -2   0   -1.10    2.57   0
  -6   2   0    2.77    3.01   0
  -5   2   0    1.82    2.77   0
   5  -2   0    6.52    3.62   0
  -5   2   0   -0.59    2.91   0
   5  -2   0    1.31    3.94   0
   4  -2   0    7.83    4.37   0
   4  -2   0    1.65    4.09   0
  -4   2   0    5.18    3.02   0
  -4   2   0    5.14    3.09   0
  -3   2   0   73.85    3.88   0
   3  -2   0   67.85    4.90   0
  -3   2   0   84.68    3.68   0
   3  -2   0   73.55    3.38   0
   2  -2   0   63.88    4.77   0
   2  -2   0   57.98    4.99   0
  -2   2   0   65.71    4.27   0
  -2   2   0   62.33    4.29   0
  -1   2   0   24.78    4.64   0
   1  -2   0   21.34    7.86   0
  -1   2   0   19.52    6.30   0
   1  -2   0   21.89    6.64   0
   0  -2   0 1606.65   17.07   0
   0  -2   0 1465.84   13.41   0
   0   2   0 1268.40   13.33   0
   0   2   0 1704.04   17.48   0
   1   2   0 1758.66   13.27   0
  -1  -2   0 1731.77   13.19   0
  -1  -2   0 1587.00   11.94   0
   1   2   0 1643.32   12.41   0
  -2  -2   0    8.51    2.48   0
   2   2   0    8.15    3.79   0
  -3  -2   0  794.62    6.50   0
   3   2   0  793.51    6.65   0
  -4  -2   0   49.45    2.38   0
   4   2   0   47.74    3.15   0
   4   2   0   46.72    2.74   0
  -5  -2   0    0.86    1.95   0
   5   2   0    5.32    3.56   0
   5   2   0    2.27    1.93   0
  -6  -2   0    5.15    2.80   0
   6   2   0    3.91    3.02   0
   6   2   0    0.01    3.39   0
   7   2   0    2.14    2.51   0
   7   2   0    2.19    3.63   0
  -7  -2   0    5.73    3.21   0
   8   2   0    5.00    3.66   0
  -8  -2   0   -0.08    3.66   0
   8   2   0    0.44    4.01   0
   7  -3   0    5.83    4.01   0
  -7   3   0   -1.53    3.68   0
   7  -3   0   -0.95    2.87   0
   6  -3   0   -0.86    3.68   0
  -6   3   0    0.48    2.19   0
   6  -3   0    6.16    3.80   0
   5  -3   0    2.11    3.57   0
  -5   3   0    3.98    2.80   0
   5  -3   0    0.69    3.72   0
  -5   3   0    2.69    2.87   0
   4  -3   0    2.88    2.93   0
  -4   3   0    7.47    2.97   0
  -4   3   0    3.99    3.05   0
   4  -3   0    7.66    4.59   0
  -3   3   0   34.13    3.72   0
   3  -3   0   26.53    6.09   0
   3  -3   0   31.73    4.63   0
  -3   3   0   29.74    3.64   0
  -2   3   0   -0.29    3.79   0
   2  -3   0    3.92    5.89   0
  -2   3   0    2.58    3.97   0
   2  -3   0    3.41    4.51   0
   1  -3   0    7.16    4.57   0
  -1   3   0    6.16    3.38   0
   1  -3   0    4.66    5.10   0
  -1   3   0    6.24    4.93   0
   0  -3   0  135.24    5.43   0
   0  -3   0  144.83    5.02   0
   0   3   0  121.49    6.27   0
   0   3   0  155.38    5.42   0
   1   3   0  660.74    6.92   0
  -1  -3   0  686.70    8.00   0
  -1  -3   0  665.13    6.83   0
   1   3   0  694.99    8.00   0
   2   3   0  160.57    3.49   0
  -2  -3   0  168.82    4.16   0
   2   3   0  167.61    4.27   0
  -3  -3   0    3.63    1.97   0
   3   3   0    8.31    3.13   0
   4   3   0    6.58    3.40   0
  -4  -3   0    9.85    2.03   0
   5   3   0    3.38    2.42   0
  -5  -3   0    4.67    2.73   0
   5   3   0    0.22    2.76   0
   6   3   0   20.31    3.41   0
  -6  -3   0   22.07    2.90   0
   6   3   0   15.43    3.11   0
  -7  -3   0    4.95    2.23   0
   7   3   0    5.17    3.43   0
   7   3   0    1.77    3.54   0
   8   3   0   -3.86    3.69   0
   8   3   0    2.89    3.92   0
  -8  -3   0   -0.43    3.51   0
  -7   4   0    0.77    3.80   0
   7  -4   0    7.15    4.25   0
   7  -4   0   -3.95    4.26   0
  -6   4   0    2.15    2.44   0
   6  -4   0   -0.95    4.03   0
  -6   4   0   -1.90    3.35   0
   6  -4   0   -4.76    3.84   0
  -5   4   0    0.74    3.11   0
   5  -4   0    9.20    3.73   0
   5  -4   0    2.18    3.89   0
  -5   4   0    6.97    3.04   0
   4  -4   0    6.48    3.84   0
   4  -4   0   -3.27    4.00   0
  -4   4   0    0.11    3.00   0
  -4   4   0    3.26    3.00   0
  -3   4   0   15.48    3.64   0
   3  -4   0   20.50    5.87   0
   3  -4   0   19.07    4.69   0
  -3   4   0   18.48    2.70   0
  -2   4   0   16.74    4.41   0
  -2   4   0   13.77    2.94   0
   2  -4   0   16.00    4.65   0
   2  -4   0   15.66    4.49   0
  -1   4   0   87.67    6.84   0
  -1   4   0   97.04    5.03   0
   1  -4   0  115.64    5.25   0
   1  -4   0   84.95    3.71   0
   0   4   0    4.05    3.39   0
   0   4   0    4.37    3.36   0
   0  -4   0    4.67    2.92   0
   1   4   0  312.24    5.35   0
   1   4   0  303.94    5.35   0
  -1  -4   0  293.79    4.92   0
   1   4   0  274.53    5.23   0
  -2  -4   0   45.29    3.07   0
   2   4   0   50.06    3.34   0
   2   4   0   43.66    2.48   0
   3   4   0    2.26    3.06   0
  -3  -4   0    0.92    2.69   0
   3   4   0    1.39    1.87   0
   4   4   0   -2.46    3.20   0
   4   4   0    0.63    2.68   0
  -4  -4   0   -1.28    1.88   0
  -5  -4   0    7.38    2.87   0
   5   4   0   12.80    3.25   0
   6   4   0   12.92    2.19   0
   6   4   0   16.13    2.57   0
  -6  -4   0    8.06    2.16   0
   7   4   0   -1.36    2.42   0
  -7  -4   0    1.53    2.27   0
   7   4   0    1.11    3.67   0
   8   4   0    1.10    3.89   0
   8   4   0   -2.28    3.87   0
  -8  -4   0    2.84    3.59   0
  -6   5   0   -1.01    3.70   0
   6  -5   0   -1.16    4.10   0
  -6   5   0    5.41    3.54   0
   6  -5   0    4.96    4.04   0
  -5   5   0    5.82    3.14   0
  -5   5   0    5.37    3.33   0
   5  -5   0    2.92    3.74   0
   5  -5   0    8.29    4.13   0
  -4   5   0   -0.71    3.07   0
   4  -5   0    2.06    3.79   0
   4  -5   0   -0.00    3.99   0
  -4   5   0    2.36    3.01   0
   3  -5   0    6.70    4.17   0
   3  -5   0    9.43    3.04   0
  -3   5   0    7.95    4.16   0
  -3   5   0    8.89    2.38   0
  -2   5   0   14.90    5.13   0
   2  -5   0    4.91    4.59   0
  -2   5   0    8.84    4.24   0
   2  -5   0   17.68    4.19   0
   1  -5   0   52.56    3.40   0
  -1   5   0   52.33    4.84   0
   1  -5   0   68.47    4.41   0
  -1   5   0   54.59    6.85   0
   0   5   0   11.41    4.59   0
   0   5   0   12.49    3.52   0
   0   5   0   14.95    4.55   0
   0  -5   0   10.54    3.51   0
   1   5   0    9.93    3.80   0
   1   5   0   12.80    2.91   0
   1   5   0    9.17    2.90   0
  -1  -5   0    8.63    2.99   0
   2   5   0   58.78    3.03   0
  -2  -5   0   50.28    2.32   0
   2   5   0   53.84    3.56   0
   3   5   0   19.96    2.36   0
   3   5   0   22.77    3.08   0
  -3  -5   0   25.79    2.89   0
   4   5   0    5.42    3.25   0
  -4  -5   0    6.31    2.66   0
   4   5   0    3.28    2.78   0
  -5  -5   0   -0.76    2.78   0
   5   5   0    0.97    1.98   0
   5   5   0    0.32    3.25   0
   6   5   0   -2.29    3.47   0
   6   5   0   -0.08    2.16   0
  -6  -5   0    1.47    3.03   0
   6   5   0    0.71    2.86   0
  -7  -5   0    2.13    2.39   0
   7   5   0   -2.41    3.29   0
   7   5   0    2.71    3.65   0
   7   5   0    2.25    2.30   0
   8   5   0    0.91    3.83   0
   8   5   0    4.87    4.11   0
  -8  -5   0    1.23    2.65   0
   6  -6   0   -1.25    3.04   0
  -6   6   0    0.92    3.82   0
   6  -6   0   -2.64    4.32   0
  -6   6   0    2.18    3.77   0
   5  -6   0    0.74    4.03   0
  -5   6   0    1.20    3.27   0
   5  -6   0    2.05    3.81   0
  -5   6   0    1.43    3.38   0
   4  -6   0    6.61    3.68   0
  -4   6   0    1.25    3.27   0
  -4   6   0    2.59    3.94   0
   4  -6   0    2.62    3.75   0
  -3   6   0    3.66    2.35   0
  -3   6   0    1.01    4.15   0
   3  -6   0    1.12    3.42   0
   3  -6   0    1.69    4.16   0
  -2   6   0   23.81    5.49   0
  -2   6   0   22.93    3.84   0
   2  -6   0   23.39    3.46   0
   2  -6   0   25.33    4.16   0
  -1   6   0   -1.64    6.02   0
  -1   6   0   -2.26    4.58   0
   1  -6   0   -0.18    2.56   0
   1  -6   0    6.39    2.78   0
   0   6   0   -0.81    4.60   0
   0   6   0    3.39    4.69   0
   0   6   0    1.76    2.59   0
   0  -6   0    2.41    3.54   0
   1   6   0    3.43    2.60   0
   1   6   0    3.79    4.34   0
   1   6   0    1.08    2.83   0
  -1  -6   0    2.87    2.18   0
   2   6   0    5.84    3.49   0
   2   6   0    3.28    2.93   0
  -2  -6   0    2.60    2.65   0
   2   6   0    1.00    1.78   0
   3   6   0   11.73    2.35   0
  -3  -6   0   16.62    2.79   0
   3   6   0   13.05    3.03   0
  -4  -6   0   15.42    1.96   0
   4   6   0   15.59    2.10   0
   4   6   0   13.68    2.21   0
   5   6   0    4.84    2.78   0
  -5  -6   0    3.56    1.93   0
   5   6   0    2.39    3.05   0
  -6  -6   0    0.48    3.05   0
   6   6   0    3.38    2.29   0
   6   6   0   -0.60    2.98   0
   7   6   0   -0.40    3.33   0
   7   6   0   10.13    3.63   0
   7   6   0   -0.97    2.35   0
  -7  -6   0    1.71    3.45   0
  -5   7   0    2.27    3.79   0
  -5   7   0   -0.44    2.58   0
   5  -7   0   -1.57    4.11   0
   5  -7   0   -0.13    4.02   0
   4  -7   0    3.17    3.75   0
  -4   7   0    3.75    4.16   0
   4  -7   0    1.36    4.33   0
  -4   7   0    0.44    2.38   0
   3  -7   0   -1.48    3.89   0
   3  -7   0    8.07    3.63   0
  -3   7   0   -1.05    2.36   0
  -3   7   0    2.97    4.28   0
   2  -7   0    5.73    3.59   0
  -2   7   0   -1.15    2.53   0
  -2   7   0    2.39    4.52   0
   2  -7   0    5.53    3.41   0
  -1   7   0   -0.48    5.59   0
  -1   7   0    2.72    3.89   0
  -1   7   0    1.02    3.56   0
   1  -7   0   -2.08    3.42   0
   0   7   0    0.48    2.87   0
   0   7   0    0.57    5.15   0
   0  -7   0   -1.31    2.32   0
   0   7   0    7.35    3.02   0
  -1  -7   0   12.37    2.87   0
   1   7   0   12.03    3.50   0
   1   7   0   12.42    3.06   0
   1   7   0   10.94    2.97   0
   2   7   0  266.83    4.46   0
   2   7   0  245.10    4.51   0
  -2  -7   0  221.75    3.96   0
   2   7   0  221.35    4.64   0
   3   7   0   24.93    2.88   0
   3   7   0   18.03    3.14   0
   3   7   0   29.59    3.37   0
   4   7   0   -0.01    3.04   0
   4   7   0    4.63    2.93   0
  -4  -7   0    4.03    2.74   0
   5   7   0    2.53    3.16   0
   5   7   0   -1.06    2.86   0
  -5  -7   0   -1.09    2.06   0
  -6  -7   0    2.43    3.08   0
   6   7   0    0.05    3.29   0
   6   7   0    0.38    2.26   0
   7   7   0   -0.44    3.69   0
   7   7   0    5.98    3.78   0
   7   7   0    4.80    2.57   0
  -7  -7   0    3.41    2.57   0
  -5   8   0    5.63    3.80   0
   5  -8   0   -2.20    4.20   0
   4  -8   0    0.83    2.66   0
  -4   8   0   -0.13    3.46   0
  -4   8   0    1.70    4.36   0
   4  -8   0    0.07    5.21   0
   3  -8   0    1.50    4.49   0
  -3   8   0    2.12    4.86   0
  -3   8   0   -3.36    3.29   0
   3  -8   0    4.37    3.64   0
  -2   8   0    1.95    5.32   0
   2  -8   0    2.04    2.44   0
  -2   8   0    2.72    3.46   0
  -1   8   0    6.04    4.21   0
  -1   8   0    2.78    2.62   0
  -1   8   0    6.05    5.13   0
   1  -8   0    5.62    3.34   0
   0   8   0    6.75    4.10   0
   0   8   0    4.70    3.09   0
   0  -8   0    9.69    3.20   0
   0   8   0    4.79    4.67   0
   1   8   0   56.39    3.92   0
  -1  -8   0   66.11    3.32   0
   1   8   0   67.79    3.49   0
   1   8   0   73.78    4.00   0
  -2  -8   0    7.45    2.07   0
   2   8   0    8.53    2.82   0
   2   8   0    7.08    2.99   0
   2   8   0   11.65    3.63   0
   3   8   0   21.45    3.11   0
   3   8   0   13.21    2.44   0
   3   8   0   24.63    2.81   0
   4   8   0    2.12    2.98   0
   4   8   0    1.92    2.99   0
   4   8   0    2.91    3.23   0
   5   8   0    0.11    3.34   0
   5   8   0    2.85    3.33   0
   6   8   0   -1.40    3.66   0
   6   8   0    1.13    3.47   0
   7   8   0   -1.79    4.02   0
  -7  -8   0    2.81    2.74   0
   7   8   0    1.58    2.74   0
  -4   9   0    1.01    7.92   0
   4  -9   0    2.24    2.87   0
  -4   9   0    2.09    3.82   0
  -3   9   0    0.99    6.22   0
  -3   9   0    0.43    6.61   0
  -3   9   0    4.12    2.73   0
   3  -9   0   -2.17    3.79   0
   2  -9   0   -4.30    3.47   0
  -2   9   0   -0.51    3.61   0
  -2   9   0    1.45    5.70   0
  -2   9   0    0.68    5.24   0
  -1   9   0   -0.30    4.38   0
  -1   9   0   -0.29    3.47   0
  -1   9   0    2.38    5.41   0
   1  -9   0   -2.59    3.09   0
   0   9   0    0.53    3.80   0
   0  -9   0    1.44    2.96   0
   0   9   0   -5.09    3.61   0
   0   9   0    2.93    5.08   0
   1   9   0    1.31    3.71   0
  -1  -9   0    1.76    2.01   0
   1   9   0    0.49    4.08   0
   1   9   0   -7.93    3.65   0
   2   9   0    1.47    3.07   0
  -2  -9   0    2.67    2.80   0
   2   9   0   -5.63    3.42   0
   2   9   0    1.22    3.05   0
   3   9   0   -1.07    3.04   0
   3   9   0   -1.12    2.98   0
   3   9   0    1.75    3.41   0
   4   9   0    2.25    3.35   0
   4   9   0    4.78    3.19   0
   4   9   0    4.43    3.18   0
   5   9   0    5.23    3.58   0
   5   9   0    9.17    3.36   0
   5   9   0    7.13    3.54   0
   6   9   0    4.92    3.74   0
   6   9   0    1.77    2.79   0
   6   9   0    3.13    3.67   0
   3 -10   0    2.01    4.10   0
  -3  10   0   -2.89    2.89   0
  -2  10   0    0.79    3.76   0
   2 -10   0    2.76    2.51   0
   1 -10   0   -3.65    2.54   0
  -1  10   0   -0.20    6.11   0
  -1  10   0   -2.57    3.78   0
  -1  10   0    0.07    6.28   0
   0 -10   0    4.76    3.23   0
   0  10   0    1.31    5.13   0
   0  10   0    1.15    3.72   0
   0  10   0    1.89    4.15   0
   1  10   0    5.53    4.44   0
   1  10   0   -1.50    3.89   0
   1  10   0   -0.60    3.01   0
  -1 -10   0   -0.11    2.19   0
   2  10   0    2.69    4.28   0
  -2 -10   0   -1.17    2.16   0
   2  10   0    9.38    3.66   0
   2  10   0    1.62    4.22   0
   3  10   0    2.38    3.56   0
   3  10   0    3.36    3.42   0
   3  10   0    3.75    3.37   0
   4  10   0    5.59    3.66   0
   4  10   0    5.25    3.48   0
   4  10   0    1.87    3.31   0
   5  10   0    4.49    3.68   0
   5  10   0    1.51    2.58   0
   5  10   0    0.25    3.43   0
  -1  11   0   -1.94    3.97   0
   1 -11   0   -3.42    3.70   0
   0  11   0    0.94    5.43   0
   0  11   0   -0.89    6.14   0
   0 -11   0    3.44    3.36   0
   0  11   0    4.29    3.90   0
   1  11   0   -0.72    4.46   0
   1  11   0    0.32    4.08   0
   1  11   0    4.60    4.12   0
  -1 -11   0    0.25    2.44   0
   2  11   0   -3.31    4.70   0
   2  11   0    1.28    3.72   0
   2  11   0   -1.20    4.15   0
  -2 -11   0    4.16    3.31   0
   3  11   0    1.53    3.83   0
   3  11   0    1.01    3.75   0
   3  11   0   -3.95    4.03   0
   4  11   0    0.20    3.97   0
   4  11   0   -1.64    4.00   0
   4  11   0    4.81    3.70   0
   2  12   0   -1.97    2.84   0
   4  11  -1   -3.82    4.07   0
   4  11  -1    5.82    4.18   0
   4  11  -1   -0.04    3.77   0
   3  11  -1    0.44    3.77   0
   3  11  -1   -0.20    2.68   0
   3  11  -1    0.85    3.82   0
   2  11  -1    6.12    4.16   0
   2  11  -1   -0.18    4.57   0
  -2 -11   1    0.14    3.50   0
   2  11  -1    2.23    3.75   0
   1  11  -1    3.02    5.97   0
   1  11  -1    1.63    4.74   0
   1  11  -1    1.23    4.07   0
  -1 -11   1    0.54    2.57   0
   0 -11   1    2.85    3.60   0
   0  11  -1    4.76    4.01   0
   1 -11   1    2.05    3.80   0
  -1  11  -1   -7.90    4.05   0
   5  10  -1    2.46    3.86   0
   5  10  -1    0.81    3.69   0
   5  10  -1    1.15    3.85   0
   4  10  -1    3.68    3.30   0
   4  10  -1    1.06    2.64   0
   4  10  -1    1.82    3.48   0
   3  10  -1   -2.10    2.70   0
   3  10  -1    0.27    3.26   0
   3  10  -1    5.27    4.40   0
  -2 -10   1   -3.45    3.10   0
   2  10  -1    2.39    2.68   0
   2  10  -1    1.93    3.72   0
   2  10  -1    1.84    3.66   0
   1  10  -1    2.21    4.16   0
   1  10  -1   -0.23    3.90   0
  -1 -10   1   -0.02    2.30   0
   1  10  -1   -0.54    2.81   0
   0  10  -1    0.20    5.70   0
   0  10  -1    2.15    3.86   0
   0 -10   1   -1.06    3.21   0
   0  10  -1    3.55    6.55   0
   1 -10   1    0.75    3.48   0
  -1  10  -1    7.65    3.74   0
   2 -10   1    8.06    3.56   0
  -2  10  -1    3.03    3.91   0
   3 -10   1    1.02    2.83   0
  -3  10  -1    2.75    3.86   0
   6   9  -1   -2.30    2.62   0
   6   9  -1    3.89    3.52   0
   6   9  -1    4.80    3.86   0
   5   9  -1    2.40    3.51   0
   5   9  -1   -0.38    3.54   0
   5   9  -1    2.52    3.64   0
   4   9  -1    2.90    3.40   0
   4   9  -1    1.39    3.19   0
   4   9  -1    1.89    2.53   0
   3   9  -1    6.56    3.27   0
   3   9  -1    2.34    2.85   0
   3   9  -1    2.82    3.46   0
   2   9  -1    3.29    3.16   0
   2   9  -1    1.66    3.53   0
   2   9  -1    0.66    3.06   0
  -2  -9   1    1.46    2.93   0
   1   9  -1    2.96    2.40   0
   1   9  -1    4.18    3.54   0
  -1  -9   1    3.42    3.17   0
   1   9  -1    4.81    3.34   0
   0   9  -1    2.97    3.68   0
   0   9  -1    1.90    5.88   0
   0   9  -1    0.25    3.94   0
   0  -9   1   -0.71    3.06   0
  -1   9  -1    0.82    7.16   0
  -1   9  -1    0.11    6.53   0
  -1   9  -1    3.49    3.57   0
   1  -9   1    2.56    2.42   0
  -2   9  -1   -0.82    2.56   0
   2  -9   1   -0.02    3.50   0
  -3   9  -1   -4.82    2.65   0
   3  -9   1    3.81    2.77   0
  -4   9  -1    1.16    3.95   0
   4  -9   1    3.94    4.05   0
   6   8  -1    4.24    3.81   0
  -6  -8   1    2.51    3.33   0
   6   8  -1    4.49    3.40   0
  -5  -8   1    9.96    3.30   0
   5   8  -1    6.84    3.29   0
   5   8  -1    8.91    3.47   0
   4   8  -1    2.00    3.24   0
   4   8  -1    2.27    2.96   0
   4   8  -1    2.68    2.23   0
   3   8  -1   17.36    3.51   0
   3   8  -1   17.38    3.01   0
   3   8  -1   18.72    3.23   0
   2   8  -1    3.80    2.88   0
   2   8  -1    2.44    3.10   0
  -2  -8   1    3.47    2.70   0
   2   8  -1    3.60    2.54   0
   1   8  -1   14.93    4.05   0
  -1  -8   1   12.12    3.00   0
   1   8  -1   11.80    2.85   0
   1   8  -1   11.93    3.84   0
   0   8  -1   -0.96    4.57   0
   0  -8   1   -1.19    3.17   0
   0   8  -1   -3.14    4.10   0
   0   8  -1    1.14    3.64   0
  -1   8  -1    1.38    4.36   0
  -1   8  -1    6.25    3.86   0
   1  -8   1    0.63    3.28   0
  -1   8  -1    2.77    5.74   0
  -2   8  -1   -2.32    3.52   0
  -2   8  -1    1.41    6.29   0
   2  -8   1    3.17    3.47   0
  -2   8  -1    0.53    5.90   0
  -3   8  -1   -0.15    6.32   0
  -3   8  -1    1.66    3.47   0
   3  -8   1    1.07    2.69   0
   4  -8   1    0.04    5.68   0
  -4   8  -1    1.07    5.68   0
  -4   8  -1    1.50    3.55   0
   4  -8   1   -2.19    3.84   0
  -7  -7   1    0.82    2.57   0
   7   7  -1    0.87    3.65   0
   7   7  -1   -0.15    3.69   0
   7   7  -1    1.12    3.64   0
  -6  -7   1    2.04    3.18   0
   6   7  -1    6.83    3.46   0
   6   7  -1    5.50    3.20   0
  -5  -7   1    2.42    3.16   0
   5   7  -1    4.39    2.12   0
   5   7  -1   -1.06    2.29   0
  -4  -7   1   -2.45    2.06   0
   4   7  -1    0.70    3.30   0
   4   7  -1    2.49    3.13   0
   3   7  -1   43.08    3.26   0
   3   7  -1   38.35    3.27   0
   2   7  -1    4.57    3.70   0
   2   7  -1    4.88    2.65   0
   2   7  -1    5.95    2.96   0
  -2  -7   1    3.94    1.94   0
   1   7  -1   18.52    3.18   0
  -1  -7   1   17.32    2.98   0
   1   7  -1   15.11    3.05   0
   1   7  -1    8.45    4.38   0
   0   7  -1    4.41    4.22   0
   0  -7   1    4.84    2.41   0
   0   7  -1    5.87    4.09   0
   0   7  -1    3.92    3.69   0
   1  -7   1   -0.72    2.33   0
  -1   7  -1    4.33    6.20   0
  -1   7  -1    2.39    3.96   0
  -1   7  -1   -1.89    3.81   0
   2  -7   1    2.55    3.95   0
   2  -7   1    7.90    3.70   0
  -2   7  -1    6.60    3.38   0
  -2   7  -1    1.39    4.65   0
   3  -7   1    5.57    3.53   0
  -3   7  -1    1.23    4.53   0
  -3   7  -1    4.51    2.37   0
   3  -7   1    0.36    3.79   0
  -4   7  -1    0.40    4.70   0
  -4   7  -1    1.44    2.24   0
   4  -7   1   -0.60    3.47   0
   4  -7   1    1.31    4.24   0
   5  -7   1    4.75    4.03   0
  -5   7  -1    2.61    3.41   0
  -5   7  -1    1.29    4.52   0
   5  -7   1    0.55    4.73   0
  -7  -6   1    1.32    3.39   0
   7   6  -1    0.72    2.77   0
   7   6  -1   -3.10    2.32   0
   7   6  -1   -0.14    2.36   0
  -6  -6   1    3.76    3.11   0
   6   6  -1    0.46    3.14   0
   6   6  -1    2.27    3.38   0
   5   6  -1    4.40    2.75   0
  -5  -6   1    0.47    2.81   0
   5   6  -1    0.62    2.98   0
   4   6  -1    2.17    3.16   0
   4   6  -1    5.37    1.94   0
  -4  -6   1    4.34    1.80   0
   3   6  -1  165.65    3.43   0
  -3  -6   1  174.37    4.06   0
   3   6  -1  176.53    4.17   0
   2   6  -1   16.48    3.59   0
  -2  -6   1   14.83    2.76   0
   2   6  -1   23.90    3.17   0
   2   6  -1   23.98    2.89   0
   1   6  -1   46.70    3.35   0
   1   6  -1   40.24    4.25   0
  -1  -6   1   42.21    3.20   0
   1   6  -1   49.28    3.25   0
   0   6  -1    3.35    3.26   0
   0   6  -1    5.20    4.51   0
   0  -6   1    4.43    3.38   0
   0   6  -1    4.70    2.82   0
  -1   6  -1   29.57    4.39   0
   1  -6   1   27.01    3.96   0
  -1   6  -1   26.36    6.24   0
  -1   6  -1   26.15    4.60   0
  -2   6  -1    6.74    3.84   0
   2  -6   1    5.91    4.21   0
   2  -6   1    4.85    2.92   0
  -2   6  -1    4.67    5.38   0
  -3   6  -1    0.15    3.63   0
   3  -6   1   -1.53    3.74   0
  -3   6  -1    4.08    2.35   0
   3  -6   1   -1.69    3.90   0
   4  -6   1   -4.65    3.94   0
  -4   6  -1   -2.16    2.34   0
  -4   6  -1   -0.07    3.87   0
   4  -6   1    2.74    4.36   0
   5  -6   1   -0.59    3.90   0
  -5   6  -1   -1.35    4.16   0
  -5   6  -1    3.14    3.43   0
   5  -6   1    0.67    4.66   0
  -6   6  -1    1.62    4.74   0
  -6   6  -1    6.65    3.66   0
   6  -6   1   -2.52    4.05   0
   6  -6   1   -0.34    4.24   0
   7   5  -1   -0.04    3.66   0
  -7  -5   1    0.24    3.34   0
   7   5  -1    3.08    2.32   0
   7   5  -1    0.39    2.33   0
  -6  -5   1    3.45    2.18   0
   6   5  -1    6.01    3.51   0
   6   5  -1    5.03    2.89   0
   6   5  -1    5.09    2.99   0
  -5  -5   1    4.95    2.83   0
   5   5  -1    3.98    3.43   0
   5   5  -1    3.42    2.08   0
   4   5  -1   42.32    3.38   0
   4   5  -1   33.61    3.05   0
  -4  -5   1   38.96    2.22   0
   3   5  -1  116.89    3.69   0
  -3  -5   1  114.14    2.90   0
   3   5  -1  112.01    3.50   0
  -2  -5   1   66.14    3.16   0
  -2  -5   1   64.63    3.16   0
   2   5  -1   66.81    3.42   0
   2   5  -1   63.13    3.30   0
  -1  -5   1   14.07    3.05   0
   1   5  -1   16.90    2.88   0
   1   5  -1   20.36    2.90   0
   1   5  -1   16.94    3.20   0
   0   5  -1   -2.37    4.43   0
   0   5  -1    2.59    2.89   0
   0   5  -1    3.97    4.32   0
   0  -5   1    2.60    3.35   0
  -1   5  -1   15.03    4.54   0
   1  -5   1   14.66    4.40   0
  -1   5  -1   15.86    6.20   0
   1  -5   1   20.44    3.87   0
  -2   5  -1    5.58    4.53   0
   2  -5   1    0.38    4.49   0
  -2   5  -1    4.55    4.19   0
   2  -5   1    5.82    3.99   0
   3  -5   1   -0.47    3.99   0
   3  -5   1    6.39    2.78   0
  -3   5  -1   -0.49    3.31   0
  -3   5  -1    2.63    3.34   0
   4  -5   1   -2.21    4.80   0
  -4   5  -1    0.76    2.95   0
  -4   5  -1    4.75    3.04   0
   4  -5   1    4.74    3.83   0
  -5   5  -1   -1.20    3.39   0
   5  -5   1    9.42    3.70   0
  -5   5  -1    0.03    3.13   0
   5  -5   1   -3.99    4.15   0
   6  -5   1    0.69    4.08   0
   6  -5   1   -0.36    2.82   0
  -6   5  -1    2.36    3.48   0
  -6   5  -1    6.18    3.38   0
  -8  -4   1    0.18    3.79   0
   8   4  -1   -1.24    3.80   0
   8   4  -1   -6.90    4.07   0
  -7  -4   1    1.83    3.21   0
   7   4  -1    4.87    2.56   0
   7   4  -1    2.67    3.22   0
  -6  -4   1   12.32    3.07   0
   6   4  -1   11.83    3.01   0
   6   4  -1   12.92    3.48   0
   5   4  -1    7.48    3.35   0
  -5  -4   1   12.65    2.80   0
   4   4  -1    2.57    2.36   0
  -4  -4   1    4.29    2.69   0
   4   4  -1    2.86    2.67   0
   3   4  -1    2.24    2.77   0
   3   4  -1    4.40    3.17   0
  -3  -4   1    2.47    2.00   0
  -2  -4   1  463.65    5.62   0
   2   4  -1  451.35    5.02   0
   2   4  -1  479.51    5.72   0
   1   4  -1  414.80    5.28   0
  -1  -4   1  431.46    5.14   0
   1   4  -1  457.93    6.51   0
   0   4  -1  336.11    6.93   0
   0   4  -1  291.38    6.04   0
   0   4  -1  376.96    7.76   0
   0  -4   1  330.94    4.89   0
  -1   4  -1    7.21    4.47   0
  -1   4  -1    6.11    6.00   0
   1  -4   1    7.03    3.62   0
   1  -4   1    6.40    4.52   0
   2  -4   1   56.17    5.81   0
  -2   4  -1   61.32    5.46   0
   2  -4   1   56.90    4.94   0
  -2   4  -1   58.30    3.23   0
   3  -4   1    5.84    4.51   0
  -3   4  -1    4.09    3.13   0
   3  -4   1   -3.40    5.47   0
  -3   4  -1    2.36    2.45   0
  -4   4  -1    8.45    2.93   0
   4  -4   1    0.71    4.23   0
   4  -4   1   -1.64    3.76   0
  -4   4  -1    9.08    2.93   0
  -5   4  -1   -0.52    3.67   0
  -5   4  -1    0.48    2.06   0
   5  -4   1   -0.40    4.04   0
   5  -4   1   -2.03    2.64   0
   6  -4   1    7.45    4.04   0
  -6   4  -1   -1.20    3.29   0
  -6   4  -1   -0.89    3.35   0
   6  -4   1    3.05    2.66   0
  -7   4  -1   -0.20    3.96   0
   7  -4   1    4.78    4.16   0
   7  -4   1   -0.86    4.33   0
   8   3  -1   -2.15    3.69   0
  -8  -3   1    2.41    2.61   0
   8   3  -1   -0.84    2.90   0
  -7  -3   1   -1.03    3.17   0
   7   3  -1    8.01    3.75   0
   7   3  -1   -1.66    2.38   0
  -6  -3   1    5.79    2.91   0
   6   3  -1    4.50    2.91   0
   6   3  -1    9.30    3.51   0
   5   3  -1    8.72    3.54   0
   5   3  -1    9.65    2.72   0
  -5  -3   1   11.20    2.97   0
   4   3  -1    6.38    3.55   0
  -4  -3   1    1.33    1.97   0
  -3  -3   1  172.76    3.37   0
   3   3  -1  192.79    4.41   0
   2   3  -1    3.52    2.79   0
  -2  -3   1    3.67    2.92   0
   2   3  -1    0.46    3.20   0
  -1  -3   1    3.96    3.13   0
   1   3  -1    3.85    2.74   0
   1   3  -1    3.82    3.41   0
  -1  -3   1    4.56    3.29   0
   0  -3   1  441.42    6.95   0
   0   3  -1  494.65    9.52   0
   0   3  -1  528.99    9.87   0
   0   3  -1  402.67    7.36   0
   1  -3   1    1.81    4.88   0
  -1   3  -1   -0.52    6.69   0
   1  -3   1    1.61    4.65   0
  -1   3  -1    0.93    4.53   0
  -2   3  -1  123.27    4.43   0
   2  -3   1  118.93    5.09   0
  -2   3  -1  120.10    5.50   0
   2  -3   1   98.65    5.69   0
  -3   3  -1   13.96    3.96   0
   3  -3   1   11.34    3.25   0
   3  -3   1    6.58    4.88   0
  -3   3  -1   12.81    3.36   0
  -4   3  -1   20.83    3.04   0
   4  -3   1   16.09    4.01   0
   4  -3   1   14.80    4.59   0
  -4   3  -1   19.27    2.98   0
  -5   3  -1    2.43    2.91   0
   5  -3   1   -2.66    3.98   0
  -5   3  -1    2.26    2.88   0
   5  -3   1    1.95    2.52   0
   6  -3   1    3.73    2.59   0
  -6   3  -1    1.84    3.05   0
   6  -3   1    5.24    3.92   0
   7  -3   1   -0.85    4.18   0
  -7   3  -1    1.85    3.60   0
   7  -3   1    2.10    4.04   0
  -8  -2   1    0.92    2.64   0
   8   2  -1    4.05    4.07   0
   8   2  -1    4.24    3.90   0
  -7  -2   1    1.39    3.10   0
   7   2  -1    3.96    2.55   0
   7   2  -1    0.17    2.44   0
   6   2  -1    1.89    3.46   0
  -6  -2   1    3.13    2.80   0
   6   2  -1   -1.78    2.98   0
   5   2  -1    4.62    2.83   0
   5   2  -1    7.71    2.45   0
  -5  -2   1    8.17    2.82   0
   4   2  -1    6.80    3.70   0
   4   2  -1    7.89    2.95   0
  -4  -2   1    8.14    2.16   0
   3   2  -1   57.58    3.77   0
  -3  -2   1   57.49    2.60   0
   2   2  -1   40.67    3.11   0
  -2  -2   1   42.29    2.86   0
   1   2  -1 5449.69   22.58   0
   1   2  -1 5054.73   21.14   0
  -1  -2   1 5294.48   22.49   0
  -1  -2   1 5004.85   21.01   0
   0   2  -1 1319.87   18.69   0
   0  -2   1 1238.31   12.88   0
   0   2  -1 1093.60   12.94   0
   0   2  -1 1417.96   19.03   0
   1  -2   1    2.78    7.52   0
  -1   2  -1    2.53    5.94   0
  -1   2  -1    2.48    4.05   0
   1  -2   1    5.74    4.64   0
   2  -2   1  618.89    8.43   0
  -2   2  -1  680.14    8.31   0
  -2   2  -1  710.92    6.62   0
   2  -2   1  665.83    6.67   0
  -3   2  -1   53.85    2.68   0
   3  -2   1   46.23    4.18   0
   3  -2   1   52.91    4.75   0
  -3   2  -1   55.25    3.71   0
  -4   2  -1   18.89    3.04   0
   4  -2   1   18.25    2.89   0
  -4   2  -1   22.17    2.99   0
   4  -2   1   14.29    4.36   0
   5  -2   1   -1.23    3.73   0
  -5   2  -1    2.34    1.97   0
   5  -2   1    4.45    3.91   0
  -5   2  -1    1.92    2.79   0
   6  -2   1    1.22    3.82   0
  -6   2  -1    1.67    3.02   0
   6  -2   1    0.24    3.71   0
  -7   2  -1   -0.56    3.49   0
   7  -2   1   -0.32    2.70   0
   7  -2   1   -4.79    3.93   0
   8   1  -1    0.51    2.76   0
  -8  -1   1    3.02    3.67   0
   8   1  -1    6.60    2.78   0
  -7  -1   1   -0.58    2.17   0
   7   1  -1    5.65    3.64   0
   7   1  -1   -0.42    3.37   0
   6   1  -1    0.25    3.14   0
   6   1  -1    8.75    3.41   0
  -6  -1   1   -0.08    2.00   0
  -5  -1   1   33.21    2.15   0
   5   1  -1   32.16    3.19   0
   5   1  -1   30.68    3.78   0
   4   1  -1   -2.03    3.04   0
   4   1  -1   -1.67    4.01   0
  -4  -1   1    3.31    3.07   0
   3   1  -1   52.85    4.20   0
   3   1  -1   54.38    3.43   0
  -3  -1   1   54.19    3.41   0
  -2  -1   1   17.49    3.99   0
   2   1  -1   18.02    4.72   0
  -1  -1   1 1270.70   12.57   0
   1   1  -1 1203.79   11.65   0
   0  -1   1  598.14   19.62   0
   0   1  -1  709.78   20.42   0
   0  -1   1  655.10   13.24   0
   0   1  -1  604.73   13.04   0
  -1   1  -1 1851.72   18.66   0
   1  -1   1 1889.09   15.13   0
  -1   1  -1 1982.00   15.05   0
   1  -1   1 1857.92   19.59   0
   2  -1   1  147.39    5.43   0
  -2   1  -1  152.09    4.90   0
  -2   1  -1  158.20    4.70   0
   2  -1   1  158.97    5.20   0
   3  -1   1  345.25    4.62   0
  -3   1  -1  335.34    5.23   0
  -3   1  -1  366.95    4.87   0
   3  -1   1  331.30    5.74   0
   4  -1   1    2.36    2.51   0
  -4   1  -1    2.06    2.76   0
  -4   1  -1    3.55    2.53   0
   4  -1   1    6.40    3.89   0
   5  -1   1    0.55    2.65   0
   5  -1   1    5.30    3.43   0
  -5   1  -1    2.29    2.76   0
   6  -1   1    1.92    2.81   0
   6  -1   1    5.23    2.50   0
  -6   1  -1    8.18    2.02   0
   7  -1   1    5.43    2.72   0
  -7   1  -1    6.34    3.45   0
   7  -1   1    6.97    4.02   0
   8   0  -1   -0.12    4.19   0
  -8   0   1   -1.03    3.94   0
   8   0  -1   -1.49    4.03   0
   7   0  -1    3.36    3.65   0
   7   0  -1   -4.08    3.75   0
  -7   0   1   -0.24    3.13   0
  -6   0   1    4.22    2.84   0
   6   0  -1    3.26    3.70   0
   6   0  -1    4.66    2.27   0
   5   0  -1    2.92    3.75   0
   5   0  -1    9.35    3.36   0
  -5   0   1    8.63    1.95   0
   4   0  -1    3.39    3.39   0
   4   0  -1    3.00    3.06   0
  -4   0   1    2.72    2.30   0
   3   0  -1  166.93    4.28   0
  -3   0   1  165.69    4.22   0
   3   0  -1  150.76    4.93   0
  -2   0   1    5.08    4.18   0
   2   0  -1    3.02    5.12   0
   2   0  -1    5.31    3.88   0
  -2   0   1    8.98    3.50   0
  -1   0   1 1413.11   14.00   0
   1   0  -1 1543.58   14.14   0
   1   0  -1 1299.66   12.80   0
  -1   0   1 1482.06   14.18   0
   1   0   1  148.10    6.84   0
   1   0   1  153.99    5.57   0
  -1   0  -1  139.67    5.48   0
  -1   0  -1  142.16    6.74   0
  -2   0  -1  294.30    5.23   0
   2   0   1  341.57    6.37   0
   2   0   1  359.07    6.11   0
   3   0   1    1.67    3.43   0
   3   0   1    3.74    3.21   0
  -3   0  -1    1.36    2.83   0
   4   0   1   11.11    3.65   0
   4   0   1    8.61    3.29   0
  -4   0  -1    9.02    3.01   0
  -5   0  -1    4.90    2.75   0
   5   0   1    5.03    3.27   0
   5   0   1    3.24    3.73   0
   6   0   1   11.62    3.36   0
  -6   0  -1   10.28    3.01   0
   6   0   1    5.51    3.83   0
   7   0   1    2.96    3.63   0
  -7   0  -1    5.08    3.25   0
   7   0   1    3.68    2.75   0
   8   0   1    5.76    3.99   0
   8   0   1    3.10    3.89   0
  -8   0  -1    3.67    3.63   0
   7  -1  -1   -4.39    3.67   0
  -7   1   1   -2.71    3.17   0
   7  -1  -1    1.23    3.83   0
   6  -1  -1    6.65    2.64   0
   6  -1  -1    3.42    3.50   0
  -6   1   1    0.64    2.21   0
   5  -1  -1    4.46    2.48   0
   5  -1  -1    5.81    3.64   0
  -5   1   1    7.45    2.95   0
  -4   1   1    6.06    2.95   0
   4  -1  -1    4.56    2.95   0
   4  -1  -1    8.96    2.64   0
  -4   1   1    8.72    3.03   0
  -3   1   1    2.59    2.87   0
   3  -1  -1    2.74    3.53   0
   3  -1  -1    4.33    4.28   0
  -3   1   1    2.67    3.29   0
   2  -1  -1   45.61    4.59   0
  -2   1   1   45.38    4.02   0
  -2   1   1   42.00    4.40   0
   2  -1  -1   33.35    5.19   0
  -1   1   1  174.01    7.19   0
   1  -1  -1  173.01    9.79   0
  -1   1   1  201.85    8.03   0
   1  -1  -1  201.48    8.52   0
   0   1   1  585.10   12.28   0
   0  -1  -1  617.03   11.32   0
   0   1   1  716.57   13.08   0
   0  -1  -1  743.61   13.24   0
  -1  -1  -1 1240.61   12.57   0
   1   1   1 1245.75   12.43   0
  -2  -1  -1   53.91    3.07   0
   2   1   1   57.66    4.45   0
   3   1   1   22.90    3.11   0
   3   1   1   21.71    3.59   0
  -3  -1  -1   22.20    3.15   0
  -4  -1  -1   33.83    2.96   0
   4   1   1   31.97    3.14   0
   4   1   1   28.99    3.72   0
  -5  -1  -1    3.59    2.69   0
   5   1   1    1.04    3.60   0
   5   1   1    4.57    3.02   0
   6   1   1    2.12    3.02   0
   6   1   1    2.17    3.25   0
  -6  -1  -1    4.85    2.85   0
  -7  -1  -1    1.34    3.01   0
   7   1   1    6.37    3.67   0
   7   1   1    0.98    3.52   0
   8   1   1    5.71    4.03   0
   8   1   1   -1.74    3.86   0
  -8  -1  -1    0.52    3.50   0
  -7   2   1    5.33    3.36   0
   7  -2  -1   -1.08    2.71   0
   7  -2  -1    5.98    3.88   0
   6  -2  -1    6.76    2.82   0
  -6   2   1   -2.39    2.98   0
   6  -2  -1    1.38    3.53   0
  -5   2   1    1.72    3.00   0
   5  -2  -1    4.68    3.83   0
  -5   2   1    2.44    2.83   0
   5  -2  -1    3.33    2.43   0
   4  -2  -1    5.67    3.99   0
  -4   2   1    0.48    3.19   0
   4  -2  -1    1.25    4.60   0
  -4   2   1   -0.91    2.32   0
  -3   2   1   27.96    3.28   0
   3  -2  -1   28.63    3.16   0
  -3   2   1   28.32    3.68   0
   3  -2  -1   23.91    3.30   0
   2  -2  -1  421.00    6.62   0
   2  -2  -1  368.94    6.77   0
  -2   2   1  485.53    6.39   0
  -2   2   1  428.82    6.52   0
  -1   2   1  915.90   11.23   0
  -1   2   1 1025.61    9.13   0
   1  -2  -1  922.78   10.05   0
   1  -2  -1  942.05   11.32   0
   0  -2  -1 2832.75   17.08   0
   0   2   1 2420.63   16.36   0
   0  -2  -1 3235.92   20.36   0
   0   2   1 3168.04   20.18   0
  -1  -2  -1  202.92    5.96   0
   1   2   1  206.48    5.90   0
   1   2   1  197.03    4.97   0
  -1  -2  -1  187.73    4.73   0
  -2  -2  -1   92.66    4.12   0
   2   2   1  100.70    4.23   0
   3   2   1   22.08    3.25   0
  -3  -2  -1   22.43    3.05   0
  -4  -2  -1   99.95    3.47   0
   4   2   1  100.51    3.32   0
   4   2   1   90.03    3.88   0
   5   2   1    6.32    3.44   0
   5   2   1    2.19    2.03   0
  -5  -2  -1    4.55    2.65   0
   6   2   1    1.30    2.96   0
  -6  -2  -1    1.16    2.75   0
   6   2   1    8.18    3.32   0
  -7  -2  -1    3.39    3.05   0
   7   2   1    7.33    2.46   0
   7   2   1   -0.37    2.29   0
   8   2   1   -2.55    4.03   0
   8   2   1   -0.07    3.80   0
  -8  -2  -1    3.96    3.57   0
  -7   3   1    0.92    3.55   0
   7  -3  -1    2.23    2.99   0
   7  -3  -1    7.56    3.96   0
  -6   3   1    2.95    3.16   0
   6  -3  -1    1.95    3.88   0
  -6   3   1   -3.63    3.09   0
   6  -3  -1    3.48    2.64   0
  -5   3   1    1.33    2.94   0
   5  -3  -1    2.03    3.78   0
  -5   3   1    0.30    2.91   0
   5  -3  -1   -3.06    2.47   0
   4  -3  -1    9.79    4.55   0
  -4   3   1   15.37    3.07   0
  -4   3   1   10.21    3.21   0
   4  -3  -1   13.94    4.31   0
  -3   3   1   22.47    3.59   0
   3  -3  -1   24.63    4.47   0
  -3   3   1   18.59    3.77   0
   3  -3  -1   26.10    4.74   0
   2  -3  -1   48.20    4.72   0
   2  -3  -1   42.97    5.05   0
  -2   3   1   51.28    4.21   0
  -2   3   1   53.76    4.64   0
   1  -3  -1    9.22    4.03   0
   1  -3  -1    3.58    5.22   0
  -1   3   1    7.74    4.89   0
  -1   3   1    6.81    3.46   0
   0   3   1  245.03    6.26   0
   0  -3  -1  220.30    6.27   0
   0  -3  -1  251.05    5.83   0
   0   3   1  188.94    5.26   0
   1   3   1   35.54    3.68   0
   1   3   1   30.72    4.20   0
  -1  -3  -1   29.54    3.77   0
   1   3   1   30.67    2.71   0
  -2  -3  -1  122.83    3.24   0
   2   3   1  148.97    4.07   0
   2   3   1  123.97    3.36   0
  -3  -3  -1   13.20    2.65   0
   3   3   1   14.23    3.04   0
  -4  -3  -1   80.39    3.19   0
   4   3   1   77.70    3.52   0
   5   3   1   -0.37    3.27   0
   5   3   1    1.00    2.00   0
  -5  -3  -1   -3.12    2.74   0
  -6  -3  -1   -3.07    2.80   0
   6   3   1    2.99    3.22   0
   6   3   1   -0.95    2.85   0
   7   3   1    2.77    2.34   0
  -7  -3  -1    5.82    3.11   0
   7   3   1    2.01    2.31   0
  -8  -3  -1    0.92    3.56   0
   8   3   1    0.97    3.79   0
   8   3   1    0.43    2.74   0
   7  -4  -1    5.12    4.21   0
   7  -4  -1   -1.08    2.97   0
  -7   4   1    0.81    3.84   0
  -6   4   1   -1.99    3.36   0
   6  -4  -1    0.73    3.83   0
  -6   4   1   -0.66    3.30   0
   6  -4  -1    1.65    3.92   0
   5  -4  -1    3.60    3.78   0
  -5   4   1    1.20    3.09   0
  -5   4   1    3.51    2.98   0
   5  -4  -1    8.03    4.09   0
  -4   4   1    8.69    3.19   0
   4  -4  -1    7.35    3.02   0
   4  -4  -1    9.37    4.01   0
  -4   4   1   18.28    3.25   0
   3  -4  -1   -2.41    4.70   0
  -3   4   1   -1.78    3.93   0
   3  -4  -1    5.69    4.56   0
  -3   4   1    0.91    2.67   0
   2  -4  -1    6.35    4.69   0
   2  -4  -1    4.51    5.37   0
  -2   4   1    6.53    2.90   0
  -2   4   1    2.18    4.66   0
   1  -4  -1   68.22    3.64   0
   1  -4  -1   85.83    4.21   0
  -1   4   1   62.98    5.46   0
  -1   4   1   63.43    4.90   0
   0   4   1    2.15    3.52   0
   0  -4  -1    6.65    4.06   0
   0  -4  -1    2.87    3.38   0
   0   4   1    4.14    4.78   0
   1   4   1   12.08    2.83   0
  -1  -4  -1   12.50    2.44   0
   1   4   1    8.87    4.05   0
   1   4   1   13.11    2.81   0
  -2  -4  -1  401.53    5.30   0
   2   4   1  404.27    5.21   0
   2   4   1  371.71    5.08   0
   3   4   1   41.29    3.26   0
  -3  -4  -1   36.93    2.98   0
   3   4   1   39.53    2.93   0
   4   4   1    1.59    2.67   0
   4   4   1    1.78    2.24   0
  -4  -4  -1    1.84    1.86   0
   5   4   1    9.32    3.14   0
  -5  -4  -1    7.23    1.96   0
   6   4   1   -1.48    2.33   0
   6   4   1    1.52    2.10   0
  -6  -4  -1    2.40    2.88   0
   7   4   1    2.53    2.38   0
  -7  -4  -1    1.38    3.26   0
   7   4   1    3.30    3.47   0
   8   4   1   -0.66    3.57   0
   8   4   1   -0.13    2.68   0
  -8  -4  -1    2.50    3.67   0
   6  -5  -1    3.81    4.07   0
   6  -5  -1    3.46    3.97   0
  -6   5   1   -0.22    3.44   0
  -6   5   1    0.99    2.42   0
   5  -5  -1    2.10    3.83   0
  -5   5   1    0.97    3.24   0
   5  -5  -1    5.39    2.74   0
  -5   5   1    0.21    2.96   0
  -4   5   1   -1.09    3.16   0
   4  -5  -1    2.67    3.67   0
  -4   5   1    0.40    3.19   0
   4  -5  -1   -0.82    3.90   0
  -3   5   1    5.06    3.29   0
   3  -5  -1   -0.19    3.67   0
   3  -5  -1    4.46    4.27   0
  -3   5   1    1.80    3.28   0
  -2   5   1   22.22    4.28   0
  -2   5   1   23.11    5.52   0
   2  -5  -1   28.08    4.42   0
   2  -5  -1   24.21    4.67   0
  -1   5   1  109.29    5.68   0
   1  -5  -1  143.51    4.87   0
   1  -5  -1  115.83    4.74   0
  -1   5   1  116.42    5.06   0
   0  -5  -1   26.98    3.01   0
   0   5   1   20.45    3.45   0
   0   5   1   24.61    4.55   0
   0  -5  -1   25.67    2.68   0
   1   5   1   10.23    2.77   0
   1   5   1    8.46    3.91   0
   1   5   1   11.33    2.78   0
  -1  -5  -1   12.35    2.92   0
   2   5   1    5.30    2.54   0
   2   5   1    3.49    2.62   0
  -2  -5  -1    3.53    2.62   0
   2   5   1    4.91    3.29   0
   3   5   1    3.12    2.98   0
   3   5   1   -0.01    2.04   0
  -3  -5  -1    0.11    2.64   0
   4   5   1   44.26    3.14   0
  -4  -5  -1   35.95    2.12   0
   4   5   1   39.80    2.18   0
   5   5   1   11.96    2.36   0
  -5  -5  -1   13.79    2.98   0
   5   5   1   18.30    2.89   0
  -6  -5  -1   -0.94    2.99   0
   6   5   1    2.64    2.08   0
   6   5   1    2.20    2.07   0
   6   5   1    2.18    2.32   0
   7   5   1    0.71    2.16   0
   7   5   1   -3.99    3.56   0
  -7  -5  -1    0.92    3.19   0
   7   5   1   -0.16    3.30   0
  -8  -5  -1    0.39    2.68   0
   8   5   1   -2.01    3.82   0
   8   5   1    6.55    4.02   0
   8   5   1    1.27    3.72   0
  -6   6   1    3.75    3.57   0
   6  -6  -1   -1.84    2.85   0
  -6   6   1   -0.40    4.07   0
   6  -6  -1    3.50    4.10   0
   5  -6  -1   -3.83    4.08   0
   5  -6  -1    8.31    4.87   0
  -5   6   1   -1.39    3.50   0
  -5   6   1    2.67    3.37   0
   4  -6  -1    2.64    3.89   0
  -4   6   1   -1.39    3.97   0
   4  -6  -1   -0.78    3.53   0
  -4   6   1    2.59    3.35   0
  -3   6   1    0.97    3.64   0
  -3   6   1    3.73    3.53   0
   3  -6  -1    0.91    3.49   0
   3  -6  -1    0.30    4.04   0
  -2   6   1   50.93    5.95   0
   2  -6  -1   52.54    4.28   0
   2  -6  -1   61.09    3.72   0
  -2   6   1   55.59    3.98   0
  -1   6   1    9.02    5.91   0
   1  -6  -1   12.74    2.81   0
  -1   6   1    7.35    3.31   0
   1  -6  -1   11.48    4.04   0
   0  -6  -1   -0.25    3.69   0
   0   6   1    1.41    2.67   0
   0   6   1    0.25    3.78   0
   0   6   1    1.67    4.81   0
  -1  -6  -1    8.39    2.26   0
   1   6   1    5.54    3.08   0
   1   6   1    8.93    2.76   0
   1   6   1    8.49    2.93   0
  -2  -6  -1   49.61    2.43   0
   2   6   1   54.47    3.13   0
   2   6   1   60.57    2.99   0
   2   6   1   55.03    3.73   0
   3   6   1   10.19    2.21   0
   3   6   1    9.08    2.97   0
   4   6   1    0.19    1.94   0
   4   6   1    0.66    2.92   0
  -4  -6  -1    3.27    2.60   0
   5   6   1   22.68    2.96   0
  -5  -6  -1   26.03    2.94   0
   5   6   1   22.72    2.35   0
  -6  -6  -1    4.23    2.11   0
   6   6   1    3.51    3.07   0
   6   6   1    0.75    2.38   0
   7   6   1   -1.45    3.60   0
  -7  -6  -1    2.17    3.30   0
   7   6   1   -0.07    2.31   0
   7   6   1    1.25    3.37   0
   5  -7  -1    2.26    4.18   0
  -5   7   1    2.42    4.45   0
  -5   7   1   -3.15    3.65   0
   5  -7  -1    3.08    4.79   0
  -4   7   1    1.93    3.39   0
  -4   7   1    1.78    3.93   0
   4  -7  -1   -4.04    3.87   0
   4  -7  -1   -0.35    3.27   0
   3  -7  -1    2.03    3.11   0
  -3   7   1   -2.25    3.36   0
   3  -7  -1    5.56    3.80   0
  -3   7   1    1.12    3.58   0
  -2   7   1    8.27    3.78   0
   2  -7  -1    2.97    2.87   0
   2  -7  -1   -0.32    2.68   0
  -2   7   1    4.72    4.75   0
  -1   7   1    3.95    4.55   0
   1  -7  -1    4.83    3.46   0
   1  -7  -1    5.39    2.48   0
  -1   7   1    3.51    4.02   0
   0   7   1   11.27    4.30   0
   0   7   1    7.23    2.77   0
   0   7   1    7.49    4.66   0
   0  -7  -1    8.51    3.21   0
   1   7   1   91.52    3.75   0
   1   7   1   84.10    3.55   0
   1   7   1   70.23    4.36   0
  -1  -7  -1   81.78    3.47   0
   2   7   1  390.27    5.06   0
   2   7   1  327.07    5.03   0
  -2  -7  -1  358.90    4.55   0
   2   7   1  428.66    5.18   0
   3   7   1    1.55    2.69   0
   3   7   1   -0.06    3.10   0
   3   7   1    0.78    2.84   0
   4   7   1   -3.44    2.89   0
   4   7   1   -0.95    3.05   0
  -5  -7  -1   -0.43    2.57   0
   5   7   1   -1.15    2.77   0
   5   7   1    1.15    2.79   0
   6   7   1   -0.56    2.13   0
  -6  -7  -1   -0.83    2.08   0
   6   7   1    2.12    3.32   0
  -7  -7  -1    4.28    2.43   0
   7   7   1    0.19    3.48   0
   7   7   1    4.81    3.63   0
   7   7   1   -0.41    2.38   0
   5  -8  -1    6.78    4.29   0
  -5   8   1    2.26    4.93   0
  -5   8   1    0.19    3.96   0
  -4   8   1    1.93    4.17   0
   4  -8  -1   -0.48    3.93   0
   4  -8  -1    1.83    3.61   0
  -4   8   1    2.24    3.64   0
   3  -8  -1    1.20    3.16   0
   3  -8  -1    2.77    3.53   0
  -3   8   1    0.85    2.49   0
  -3   8   1   -2.14    4.10   0
   2  -8  -1    0.72    3.27   0
  -2   8   1    4.43    3.50   0
  -2   8   1    0.73    4.77   0
   2  -8  -1    0.81    3.75   0
   1  -8  -1    7.86    2.42   0
  -1   8   1    6.88    3.77   0
  -1   8   1    5.39    5.04   0
  -1   8   1    6.54    3.57   0
   0   8   1    1.04    3.53   0
   0  -8  -1    2.87    2.07   0
   0   8   1    0.23    3.95   0
   0   8   1   -2.48    2.71   0
   1   8   1   30.20    3.17   0
  -1  -8  -1   22.47    3.12   0
   1   8   1   31.22    3.48   0
   1   8   1   19.39    3.82   0
   2   8   1   12.74    2.61   0
   2   8   1   14.71    3.02   0
   2   8   1   18.75    3.06   0
  -2  -8  -1   10.91    1.96   0
   3   8   1    2.18    2.67   0
   3   8   1   -1.58    2.93   0
   3   8   1    2.80    3.16   0
   4   8   1   -1.43    2.14   0
   4   8   1   -1.53    3.28   0
   4   8   1    1.75    2.89   0
   5   8   1    2.50    3.13   0
   5   8   1    1.13    2.36   0
   5   8   1    0.48    3.06   0
   6   8   1    2.46    3.41   0
   6   8   1    0.50    3.51   0
   7   8   1    1.08    3.96   0
   7   8   1   -0.63    3.68   0
  -4   9   1    0.58    3.85   0
   4  -9  -1    1.13    5.64   0
   4  -9  -1    3.97    3.02   0
  -4   9   1    0.56    5.59   0
   3  -9  -1    6.31    3.84   0
  -3   9   1    0.94    5.21   0
  -3   9   1   -2.56    3.54   0
   3  -9  -1    0.39    4.22   0
  -2   9   1    1.12    4.22   0
  -2   9   1    2.36    4.57   0
   2  -9  -1    1.02    3.54   0
  -2   9   1    7.30    3.70   0
  -1   9   1    5.60    3.87   0
   1  -9  -1    7.06    3.29   0
  -1   9   1    6.63    2.67   0
  -1   9   1    2.55    5.03   0
   0   9   1    3.02    4.85   0
   0  -9  -1    4.08    2.16   0
   0   9   1    3.66    3.16   0
   0   9   1    4.21    2.68   0
   1   9   1    5.01    3.76   0
  -1  -9  -1   -2.16    2.83   0
   1   9   1    3.12    3.48   0
   1   9   1    1.32    3.97   0
   2   9   1    8.93    3.37   0
   2   9   1    1.13    3.01   0
  -2  -9  -1    3.55    2.81   0
   2   9   1    3.73    3.11   0
   3   9   1    2.48    2.94   0
   3   9   1    8.60    3.33   0
   3   9   1    0.63    3.07   0
   4   9   1    2.09    3.22   0
   4   9   1    5.50    3.17   0
   4   9   1    8.36    3.22   0
   5   9   1    5.28    3.63   0
   5   9   1    0.60    3.18   0
   5   9   1    6.17    3.49   0
   6   9   1    0.52    2.63   0
   6   9   1    5.93    3.68   0
   6   9   1   -2.25    3.56   0
  -3  10   1   -0.53    7.81   0
  -3  10   1   -0.55    7.27   0
   3 -10  -1    3.93    2.91   0
  -3  10   1    2.57    4.01   0
  -2  10   1   -1.05    5.26   0
  -2  10   1    0.25    6.26   0
   2 -10  -1   -4.60    3.67   0
  -2  10   1    6.07    3.87   0
  -1  10   1   -2.25    5.06   0
  -1  10   1    5.86    2.71   0
   1 -10  -1    7.34    3.44   0
  -1  10   1    0.99    4.20   0
   0  10   1    1.81    4.07   0
   0 -10  -1    2.79    3.26   0
   0  10   1    2.09    5.10   0
   0  10   1   -0.45    3.67   0
   1  10   1    1.19    3.90   0
   1  10   1   -4.53    3.82   0
   1  10   1   -3.28    4.35   0
  -1 -10  -1    1.61    2.22   0
   2  10   1   -0.62    3.35   0
  -2 -10  -1    0.61    2.26   0
   2  10   1    7.12    3.76   0
   2  10   1    4.36    3.98   0
   3  10   1    4.11    3.62   0
   3  10   1    4.33    3.23   0
   3  10   1    3.94    3.27   0
   4  10   1    4.22    3.48   0
   4  10   1    1.96    3.40   0
   4  10   1    2.59    2.50   0
   5  10   1    4.04    3.62   0
   5  10   1   -0.77    3.71   0
   5  10   1    0.92    2.56   0
  -1  11   1    0.53    6.09   0
   1 -11  -1   -0.20    2.68   0
  -1  11   1    0.11    6.62   0
  -1  11   1   -2.26    2.94   0
   0  11   1   -0.34    4.11   0
   0 -11  -1    5.80    3.69   0
   0  11   1    1.20    4.53   0
   0  11   1    0.81    5.37   0
   1  11   1    0.84    4.39   0
   1  11   1    0.50    4.07   0
  -1 -11  -1    0.37    2.50   0
   1  11   1   -2.97    4.02   0
  -2 -11  -1    0.80    3.40   0
   2  11   1    1.85    3.92   0
   2  11   1    2.26    3.98   0
   2  11   1    0.43    3.76   0
   3  11   1   -3.00    3.50   0
   3  11   1    5.99    3.93   0
   3  11   1   -0.22    3.52   0
   4  11   1    2.14    3.75   0
   4  11   1   -0.98    3.75   0
   4  11   1   -1.31    4.02   0
   1  12   1    2.30    5.04   0
  -1 -12  -1   -0.01    3.92   0
   1  12   1   -1.91    3.03   0
   1  12   1    5.05    5.50   0
   2  12   1    4.98    5.05   0
   2  12   1    1.57    5.19   0
  -2 -12  -1   -0.51    2.74   0
   2  12   1    1.91    4.24   0
   4  11  -2    0.54    4.83   0
   4  11  -2    3.65    4.14   0
   4  11  -2    3.51    4.08   0
   3  11  -2    5.97    2.90   0
   3  11  -2    4.02    3.99   0
   3  11  -2    0.53    4.03   0
  -2 -11   2   -0.28    3.55   0
   2  11  -2   -2.26    4.13   0
   2  11  -2   -0.05    3.96   0
   2  11  -2    1.35    4.11   0
   1  11  -2    0.06    6.06   0
   1  11  -2    1.36    5.71   0
  -1 -11   2    1.33    3.57   0
   1  11  -2    2.78    4.20   0
   0  11  -2    5.20    4.22   0
   0 -11   2    3.58    3.72   0
  -1  11  -2   -1.89    4.26   0
   1 -11   2   -0.50    3.92   0
   5  10  -2    2.02    2.73   0
   5  10  -2    3.87    3.86   0
   5  10  -2    1.50    3.64   0
   4  10  -2   -1.68    3.75   0
   4  10  -2   -1.60    3.34   0
   4  10  -2   -0.68    3.62   0
   3  10  -2    3.73    3.63   0
   3  10  -2    2.60    3.33   0
   3  10  -2    1.60    3.54   0
   2  10  -2    0.74    2.80   0
  -2 -10   2   -2.52    3.25   0
   2  10  -2    2.25    3.65   0
   2  10  -2   -0.84    3.33   0
   1  10  -2   -0.05    4.87   0
  -1 -10   2    5.27    3.24   0
   1  10  -2    1.28    4.65   0
   1  10  -2    0.62    2.71   0
   0  10  -2    1.01    3.85   0
   0 -10   2    3.06    3.37   0
   1 -10   2    2.90    3.48   0
  -1  10  -2    4.23    3.66   0
   2 -10   2    4.93    3.75   0
  -2  10  -2    6.08    3.98   0
  -3  10  -2    1.06    4.10   0
   6   9  -2   -0.94    3.91   0
   6   9  -2    4.27    3.99   0
   5   9  -2   -3.14    3.43   0
   5   9  -2    4.24    3.61   0
   5   9  -2    1.46    3.58   0
   4   9  -2    6.23    3.24   0
   4   9  -2    3.22    3.43   0
   4   9  -2    2.44    3.56   0
   3   9  -2    0.78    2.91   0
   3   9  -2    1.30    3.42   0
   3   9  -2    1.10    3.66   0
  -2  -9   2    0.97    2.15   0
   2   9  -2   -0.77    3.33   0
   2   9  -2   -0.62    3.97   0
   2   9  -2    0.22    3.14   0
   1   9  -2    1.20    4.13   0
   1   9  -2    2.61    2.84   0
  -1  -9   2    3.52    3.02   0
   1   9  -2    1.20    4.33   0
   0   9  -2    2.87    6.34   0
   0  -9   2   -0.65    3.13   0
   0   9  -2    3.35    5.48   0
   0   9  -2    2.99    3.86   0
  -1   9  -2    0.09    3.75   0
   1  -9   2    3.98    2.31   0
   2  -9   2   -1.98    2.48   0
  -2   9  -2    0.75    3.63   0
   3  -9   2   -1.69    3.99   0
  -3   9  -2   -1.85    2.73   0
  -4   9  -2   -1.44    3.70   0
   4  -9   2    2.07    2.94   0
  -6  -8   2    3.56    3.51   0
   6   8  -2    1.28    3.69   0
   6   8  -2    4.29    3.92   0
   5   8  -2    4.96    3.34   0
  -5  -8   2    6.08    3.25   0
   5   8  -2    4.25    3.66   0
   4   8  -2    0.96    3.36   0
   4   8  -2    2.81    3.30   0
   3   8  -2    1.68    2.92   0
   3   8  -2    0.04    3.22   0
   3   8  -2    1.18    3.53   0
   2   8  -2   10.91    3.73   0
   2   8  -2   15.55    3.11   0
   2   8  -2   14.36    3.29   0
  -2  -8   2    9.62    2.05   0
  -1  -8   2   -0.40    2.01   0
   1   8  -2    1.67    2.99   0
   1   8  -2   -0.13    2.85   0
   1   8  -2    1.89    3.81   0
   0  -8   2    8.04    3.13   0
   0   8  -2   14.72    4.59   0
   0   8  -2    6.00    3.84   0
   0   8  -2   11.46    5.74   0
   1  -8   2    4.77    3.36   0
  -1   8  -2    0.63    3.95   0
  -2   8  -2    4.63    3.72   0
   2  -8   2    4.57    3.48   0
  -3   8  -2    4.37    3.52   0
   3  -8   2    7.05    3.64   0
   4  -8   2   12.79    3.93   0
  -4   8  -2   -2.39    3.69   0
  -7  -7   2   -0.87    3.63   0
   7   7  -2   -0.18    3.94   0
   7   7  -2    1.02    3.68   0
   7   7  -2    2.63    3.76   0
   6   7  -2    2.47    2.53   0
  -6  -7   2   -0.02    3.36   0
   6   7  -2   -1.45    3.27   0
  -5  -7   2    5.28    2.09   0
   5   7  -2   -2.31    2.32   0
   5   7  -2   -0.22    3.13   0
  -4  -7   2    3.32    2.92   0
   4   7  -2    1.28    2.37   0
   4   7  -2    6.68    3.23   0
   3   7  -2   -0.70    3.12   0
  -3  -7   2    2.68    2.72   0
   3   7  -2    4.28    3.03   0
  -2  -7   2   46.56    3.00   0
   2   7  -2   52.06    3.12   0
   2   7  -2   42.48    2.95   0
   2   7  -2   46.00    3.46   0
   1   7  -2   20.59    3.58   0
   1   7  -2   18.84    4.12   0
   1   7  -2   18.44    3.27   0
  -1  -7   2   16.35    2.96   0
   0  -7   2    0.10    3.22   0
   0   7  -2    0.71    4.59   0
   0   7  -2   -1.19    5.17   0
   0   7  -2    3.59    4.33   0
  -1   7  -2    2.45    3.88   0
   1  -7   2   -0.56    2.37   0
   2  -7   2    2.37    3.63   0
  -2   7  -2    5.62    2.54   0
   3  -7   2   -0.83    2.62   0
   3  -7   2    1.34    5.84   0
  -3   7  -2    2.11    2.46   0
  -3   7  -2   -0.01    6.59   0
  -4   7  -2   -1.08    2.39   0
   4  -7   2    2.04    5.50   0
   4  -7   2    2.33    2.55   0
  -4   7  -2    0.42    5.34   0
   5  -7   2   -1.52    5.40   0
  -5   7  -2    4.77    3.57   0
   5  -7   2    7.43    4.09   0
  -5   7  -2   -0.22    5.26   0
  -7  -6   2    0.59    3.50   0
   7   6  -2   -2.53    2.67   0
   7   6  -2    0.84    3.43   0
   7   6  -2    0.98    3.44   0
  -6  -6   2    0.90    2.12   0
   6   6  -2    2.73    3.14   0
   6   6  -2   -1.97    3.26   0
   5   6  -2    0.19    1.93   0
  -5  -6   2   -1.60    2.66   0
   5   6  -2    7.15    3.37   0
   4   6  -2   23.45    2.41   0
  -4  -6   2   18.71    2.06   0
   4   6  -2   20.82    3.11   0
  -3  -6   2  495.78    5.53   0
   3   6  -2  517.65    5.75   0
   3   6  -2  482.51    5.44   0
   2   6  -2  377.14    5.32   0
   2   6  -2  402.41    5.79   0
  -2  -6   2  386.44    5.30   0
  -2  -6   2  365.20    4.81   0
   1   6  -2    6.14    3.92   0
   1   6  -2    4.51    3.22   0
  -1  -6   2    4.06    2.89   0
   1   6  -2    3.67    3.09   0
   0   6  -2   37.47    4.68   0
   0   6  -2   34.93    4.48   0
   0  -6   2   40.89    3.46   0
   0   6  -2   40.12    4.91   0
  -1   6  -2    1.84    5.52   0
   1  -6   2    1.88    3.85   0
  -1   6  -2    0.30    8.18   0
  -1   6  -2    1.66    4.30   0
  -2   6  -2    2.19    3.69   0
  -2   6  -2    0.93    5.63   0
   2  -6   2    2.71    3.93   0
   3  -6   2    0.94    4.20   0
  -3   6  -2   -0.52    3.53   0
   3  -6   2   -0.31    2.57   0
  -3   6  -2    1.63    2.42   0
   4  -6   2   -2.75    2.46   0
  -4   6  -2    4.00    3.88   0
   4  -6   2    3.33    4.26   0
  -4   6  -2    0.59    3.06   0
  -5   6  -2    3.12    2.25   0
   5  -6   2    3.04    3.89   0
   5  -6   2    0.83    3.84   0
  -5   6  -2    1.67    4.06   0
  -6   6  -2    2.99    3.77   0
   6  -6   2   -0.91    2.98   0
  -6   6  -2    1.26    3.84   0
   6  -6   2   -2.16    5.23   0
  -7  -5   2    2.17    3.28   0
   7   5  -2    2.39    3.46   0
   7   5  -2    1.50    2.25   0
   7   5  -2   -2.84    2.70   0
  -6  -5   2   -0.13    3.01   0
   6   5  -2    1.71    2.07   0
   6   5  -2   -0.21    3.48   0
   6   5  -2    2.06    2.88   0
  -5  -5   2   14.76    3.00   0
   5   5  -2   16.94    3.53   0
   5   5  -2   13.92    2.88   0
   4   5  -2    6.64    2.29   0
   4   5  -2    5.64    2.05   0
  -4  -5   2    7.09    2.72   0
  -3  -5   2  109.60    2.89   0
   3   5  -2  119.22    4.01   0
   3   5  -2  114.08    2.86   0
   2   5  -2   -0.11    2.88   0
   2   5  -2    1.54    3.21   0
  -2  -5   2    1.87    2.56   0
   1   5  -2    0.89    2.74   0
   1   5  -2    2.17    3.27   0
   1   5  -2    3.92    2.58   0
  -1  -5   2    2.91    2.58   0
   0   5  -2    0.63    4.10   0
   0   5  -2   -0.07    4.58   0
   0   5  -2   -0.35    4.93   0
   0  -5   2    1.41    2.27   0
  -1   5  -2  275.94    5.90   0
  -1   5  -2  298.13   10.31   0
   1  -5   2  264.21    5.33   0
  -1   5  -2  278.25   11.62   0
   2  -5   2    0.39    4.06   0
  -2   5  -2   -0.94    4.35   0
   2  -5   2   -0.38    4.34   0
  -2   5  -2    5.01    3.95   0
   3  -5   2   -1.75    4.05   0
  -3   5  -2    9.47    3.89   0
   3  -5   2   10.19    4.85   0
  -3   5  -2    8.66    2.26   0
  -4   5  -2    9.42    3.09   0
   4  -5   2    3.72    3.83   0
   4  -5   2    1.47    3.81   0
  -4   5  -2    7.02    3.72   0
  -5   5  -2    3.15    3.89   0
   5  -5   2   -0.07    3.79   0
  -5   5  -2   -1.90    3.00   0
   5  -5   2   10.57    3.91   0
   6  -5   2    4.23    2.82   0
  -6   5  -2   -0.54    3.48   0
  -6   5  -2   -2.76    2.34   0
   6  -5   2    3.23    4.89   0
  -8  -4   2    2.16    3.75   0
   8   4  -2    3.30    3.96   0
   7   4  -2   -2.27    3.76   0
   7   4  -2    1.83    3.39   0
  -7  -4   2    0.30    3.33   0
  -6  -4   2    1.98    3.00   0
   6   4  -2    3.56    2.81   0
   6   4  -2   -7.11    3.55   0
   5   4  -2    2.49    2.48   0
  -5  -4   2    4.82    2.09   0
   5   4  -2    3.46    1.94   0
   4   4  -2    3.16    2.68   0
  -4  -4   2    3.52    1.94   0
   4   4  -2    8.85    3.55   0
   3   4  -2    3.67    2.56   0
  -3  -4   2    1.44    2.81   0
   3   4  -2    5.53    3.55   0
   2   4  -2  287.16    4.70   0
  -2  -4   2  301.01    4.86   0
   2   4  -2  311.74    5.20   0
   1   4  -2  649.18    7.67   0
   1   4  -2  573.81    6.65   0
  -1  -4   2  584.42    6.23   0
  -1  -4   2  627.61    7.96   0
   0   4  -2  381.02    8.80   0
   0   4  -2  421.51    8.66   0
   0  -4   2  367.97    5.73   0
   0   4  -2  302.54    5.22   0
   1  -4   2  411.11    6.27   0
  -1   4  -2  413.59    5.57   0
  -1   4  -2  456.79   14.10   0
   2  -4   2    6.79    4.52   0
  -2   4  -2    8.03    4.83   0
   2  -4   2    9.82    5.08   0
  -2   4  -2    8.47    4.07   0
  -3   4  -2    4.70    3.40   0
   3  -4   2    4.27    5.65   0
   3  -4   2   -4.21    4.53   0
  -3   4  -2    3.42    3.00   0
  -4   4  -2   14.62    2.99   0
   4  -4   2    9.64    3.84   0
  -4   4  -2   17.78    3.84   0
   4  -4   2   15.48    4.23   0
   5  -4   2    3.23    4.01   0
   5  -4   2   14.33    3.56   0
  -5   4  -2    1.55    3.77   0
  -5   4  -2    1.30    2.08   0
  -6   4  -2    1.90    3.37   0
   6  -4   2    0.96    2.84   0
   6  -4   2    0.41    4.05   0
  -6   4  -2   -2.38    4.03   0
   7  -4   2    3.65    4.24   0
   7  -4   2    2.57    2.84   0
  -7   4  -2    2.43    4.69   0
   8   3  -2    0.75    2.84   0
  -8  -3   2    0.50    2.60   0
   8   3  -2   -0.33    3.93   0
   7   3  -2    0.92    3.33   0
  -7  -3   2   -0.79    3.27   0
   7   3  -2    0.10    2.58   0
  -6  -3   2    3.56    2.91   0
   6   3  -2    3.01    2.07   0
   6   3  -2    6.36    3.48   0
   5   3  -2   -1.83    3.56   0
   5   3  -2   -1.81    2.73   0
  -5  -3   2   -0.70    2.74   0
   4   3  -2    8.21    3.80   0
  -4  -3   2   11.65    2.91   0
  -3  -3   2  123.54    3.77   0
   3   3  -2  125.11    4.35   0
   2   3  -2   11.19    3.55   0
  -2  -3   2   12.57    2.95   0
   2   3  -2    7.01    2.71   0
  -1  -3   2  103.97    3.98   0
  -1  -3   2  105.11    4.27   0
   1   3  -2  106.98    4.43   0
   1   3  -2  103.81    4.54   0
   0  -3   2   95.20    4.81   0
   0   3  -2   80.67    5.51   0
   0   3  -2  105.14    6.29   0
   0   3  -2  100.15    6.63   0
   1  -3   2  198.77   10.58   0
   1  -3   2  149.60    4.34   0
  -1   3  -2  169.96   10.55   0
  -1   3  -2  170.04    5.30   0
  -2   3  -2    6.94    3.66   0
   2  -3   2    0.59    4.41   0
   2  -3   2   -0.10    4.86   0
  -2   3  -2    3.49    3.90   0
  -3   3  -2   14.01    3.05   0
   3  -3   2   12.80    3.26   0
  -3   3  -2   13.14    2.50   0
   3  -3   2   11.09    4.84   0
   4  -3   2   44.18    4.63   0
  -4   3  -2   49.46    3.30   0
   4  -3   2   41.26    4.10   0
  -4   3  -2   49.59    3.26   0
   5  -3   2   10.23    4.00   0
   5  -3   2    7.40    3.70   0
  -5   3  -2    9.77    2.96   0
  -5   3  -2    7.71    3.08   0
   6  -3   2    3.38    3.80   0
  -6   3  -2   -0.41    3.08   0
   6  -3   2    2.21    3.60   0
   7  -3   2    0.56    3.91   0
  -7   3  -2   -0.52    3.44   0
   7  -3   2   -0.94    3.98   0
   8   2  -2    2.40    3.76   0
   8   2  -2    1.34    3.04   0
  -8  -2   2    0.84    2.73   0
   7   2  -2    7.34    3.51   0
   7   2  -2    5.73    3.39   0
  -7  -2   2    1.66    3.19   0
   6   2  -2    0.58    3.45   0
  -6  -2   2   -0.54    2.05   0
   6   2  -2    2.87    3.01   0
   5   2  -2    3.19    3.63   0
   5   2  -2    2.41    1.95   0
  -5  -2   2    2.94    2.91   0
   4   2  -2   42.34    3.02   0
   4   2  -2   45.08    3.16   0
  -4  -2   2   42.60    2.42   0
  -3  -2   2   72.13    2.72   0
   3   2  -2   71.15    3.92   0
  -2  -2   2  687.29    7.04   0
   2   2  -2  695.56    7.23   0
   1   2  -2  665.86    9.01   0
  -1  -2   2  647.99    8.67   0
   1   2  -2  632.47    8.37   0
   0  -2   2  322.30    8.15   0
   0   2  -2  338.80   12.52   0
   0   2  -2  280.89    8.89   0
   0  -2   2  287.02   10.38   0
   1  -2   2   77.68    9.53   0
   1  -2   2   77.37    6.23   0
  -1   2  -2   84.93    7.33   0
  -1   2  -2   90.31    5.71   0
  -2   2  -2  152.56    4.43   0
  -2   2  -2  141.96    4.87   0
   2  -2   2  135.05    5.05   0
   2  -2   2  137.82    6.38   0
  -3   2  -2  105.16    3.78   0
  -3   2  -2   90.54    3.87   0
   3  -2   2   91.09    4.44   0
   3  -2   2   87.86    4.94   0
   4  -2   2    6.84    4.29   0
   4  -2   2    6.01    3.87   0
  -4   2  -2    5.68    2.75   0
  -4   2  -2    8.12    2.13   0
   5  -2   2    1.11    3.77   0
  -5   2  -2   -0.03    2.78   0
   5  -2   2    7.87    3.42   0
  -5   2  -2    2.13    2.16   0
   6  -2   2   -2.81    3.65   0
  -6   2  -2    2.81    2.72   0
   6  -2   2   -3.96    2.57   0
   7  -2   2    3.52    4.08   0
  -7   2  -2    5.93    3.51   0
   7  -2   2   -3.18    3.79   0
   8   1  -2   -1.42    4.20   0
   8   1  -2   -0.16    2.87   0
  -8  -1   2    2.69    3.84   0
  -7  -1   2    1.18    3.17   0
   7   1  -2    1.59    3.57   0
   7   1  -2    3.97    2.72   0
   6   1  -2    1.30    3.68   0
   6   1  -2    2.35    2.20   0
  -6  -1   2    1.49    1.90   0
  -5  -1   2   11.68    2.93   0
   5   1  -2    7.30    3.85   0
   5   1  -2    9.44    3.08   0
  -4  -1   2   34.25    3.38   0
   4   1  -2   32.88    4.27   0
   4   1  -2   40.73    3.35   0
  -3  -1   2   35.97    3.36   0
   3   1  -2   28.93    2.99   0
   3   1  -2   33.49    3.20   0
   2   1  -2   11.24    3.28   0
   2   1  -2   12.88    4.70   0
  -2  -1   2    9.85    4.05   0
   1   1  -2  213.13    8.47   0
  -1  -1   2  210.30    7.65   0
   0   1  -2 1656.54   22.63   0
   0  -1   2 1811.55   23.61   0
   0   1  -2 1686.80   21.69   0
   0  -1   2 1894.69   22.14   0
  -1   1  -2   43.22    6.09   0
   1  -1   2   41.72    7.19   0
   1  -1   2   36.09    6.43   0
  -1   1  -2   39.39    5.73   0
   2  -1   2  231.11    5.73   0
   2  -1   2  247.59    5.60   0
  -2   1  -2  225.55    5.30   0
  -2   1  -2  247.59    4.42   0
  -3   1  -2    8.53    2.96   0
   3  -1   2    8.16    3.47   0
  -3   1  -2    5.85    2.02   0
   3  -1   2    5.22    3.55   0
   4  -1   2    7.64    3.70   0
   4  -1   2    9.30    2.74   0
  -4   1  -2   12.44    2.85   0
   5  -1   2    4.95    3.57   0
   5  -1   2   12.27    3.35   0
  -5   1  -2    2.83    2.87   0
   6  -1   2    2.05    3.52   0
  -6   1  -2    2.55    1.98   0
   6  -1   2    6.20    3.67   0
  -7   1  -2   12.87    3.43   0
   7  -1   2    2.55    3.81   0
   7  -1   2    3.77    3.98   0
   8   0  -2    1.95    3.95   0
   7   0  -2   -1.57    2.82   0
   7   0  -2   -0.24    3.71   0
  -7   0   2    0.07    3.13   0
   6   0  -2    2.82    3.48   0
   6   0  -2   -2.26    2.48   0
  -6   0   2   -1.27    2.72   0
   5   0  -2    6.78    3.26   0
  -5   0   2   13.20    2.88   0
   5   0  -2    7.97    3.78   0
   4   0  -2   53.49    3.75   0
  -4   0   2   45.96    2.58   0
   4   0  -2   40.66    4.61   0
   3   0  -2   51.98    3.60   0
  -3   0   2   46.72    3.63   0
   3   0  -2   44.59    3.24   0
  -2   0   2   53.14    4.64   0
  -2   0   2   54.31    3.74   0
   2   0  -2   46.92    3.89   0
   2   0  -2   55.82    4.22   0
  -1   0   2  694.32   10.37   0
   1   0  -2  731.20   10.59   0
   1   0  -2  619.95   10.82   0
  -1   0   2  569.38    8.88   0
   0   0  -2   46.28    7.24   0
   0   0   2   39.68    5.49   0
  -1   0  -2    2.13    4.80   0
   1   0   2    3.50    4.64   0
   1   0   2    2.86    4.74   0
  -2   0  -2  110.83    4.35   0
   2   0   2  114.44    4.68   0
   2   0   2  104.70    3.77   0
   3   0   2    4.70    3.42   0
  -3   0  -2    4.87    2.11   0
   3   0   2    5.87    3.19   0
  -4   0  -2    5.98    2.73   0
   4   0   2    5.16    3.23   0
   4   0   2    5.91    2.29   0
   5   0   2    1.96    3.59   0
  -5   0  -2    4.25    2.70   0
   5   0   2    4.19    3.23   0
   6   0   2    1.00    3.79   0
   6   0   2   11.27    3.22   0
  -6   0  -2    7.38    3.21   0
  -7   0  -2    3.11    3.15   0
   7   0   2   -0.73    3.52   0
   7   0   2    5.33    3.80   0
  -8   0  -2    2.12    3.77   0
   8   0   2    0.73    2.90   0
   8   0   2    2.62    3.03   0
   7  -1  -2    8.08    3.75   0
   7  -1  -2   -0.10    4.03   0
  -7   1   2    2.43    3.37   0
   6  -1  -2   -4.42    3.67   0
  -6   1   2   -0.38    2.16   0
   6  -1  -2    0.35    3.89   0
  -5   1   2    5.77    2.13   0
   5  -1  -2    5.07    3.87   0
   5  -1  -2    5.70    2.56   0
  -4   1   2   -2.19    2.80   0
  -4   1   2    3.68    3.20   0
   4  -1  -2    6.58    3.83   0
   4  -1  -2    0.56    4.50   0
  -3   1   2   14.87    2.93   0
   3  -1  -2   13.01    4.43   0
  -3   1   2   17.93    3.55   0
   3  -1  -2   13.33    2.70   0
   2  -1  -2   15.78    4.52   0
  -2   1   2   13.67    4.35   0
  -2   1   2   15.99    3.81   0
   2  -1  -2   12.05    5.14   0
   1  -1  -2 9606.36   30.06   0
   1  -1  -2 8008.88   26.50   0
  -1   1   2 8595.61   28.72   0
  -1   1   2 9847.93   29.68   0
   0  -1  -2 1874.12   15.83   0
   0   1   2 1779.69   15.47   0
   0  -1  -2 1527.05   15.74   0
   0   1   2 1491.16   16.46   0
   1   1   2  208.97    5.52   0
   1   1   2  202.23    5.38   0
  -2  -1  -2   14.13    2.57   0
   2   1   2   12.76    3.71   0
   3   1   2    7.61    2.34   0
   3   1   2    9.29    2.97   0
  -3  -1  -2    7.93    2.79   0
  -4  -1  -2   23.51    2.86   0
   4   1   2   24.19    2.99   0
   4   1   2   25.53    3.59   0
  -5  -1  -2    8.92    2.65   0
   5   1   2    3.41    3.06   0
   5   1   2    7.36    3.52   0
   6   1   2    5.54    2.17   0
  -6  -1  -2    0.96    2.95   0
   6   1   2    7.76    3.43   0
  -7  -1  -2   -0.42    3.17   0
   7   1   2    1.59    3.54   0
   7   1   2    3.49    2.36   0
  -8  -1  -2    1.42    2.56   0
   8   1   2   -0.92    3.82   0
   8   1   2    1.72    3.81   0
   7  -2  -2    2.99    4.04   0
   7  -2  -2    1.86    3.81   0
  -7   2   2   -2.74    3.52   0
   6  -2  -2   -0.89    3.71   0
   6  -2  -2    3.33    3.78   0
  -6   2   2    6.62    3.11   0
   5  -2  -2    3.12    3.85   0
  -5   2   2    0.26    3.01   0
  -5   2   2   -0.09    3.14   0
   5  -2  -2    1.15    2.49   0
   4  -2  -2   24.34    4.13   0
   4  -2  -2   14.35    3.32   0
  -4   2   2   20.20    3.39   0
  -4   2   2   21.00    3.22   0
   3  -2  -2    6.39    4.05   0
  -3   2   2    3.38    3.32   0
   3  -2  -2    8.07    4.42   0
  -3   2   2    8.47    3.21   0
   2  -2  -2  226.25    5.78   0
   2  -2  -2  214.21    5.83   0
  -2   2   2  250.20    5.28   0
  -2   2   2  221.10    4.60   0
  -1   2   2 2417.05   13.89   0
   1  -2  -2 2169.58   12.51   0
   1  -2  -2 2221.24   14.34   0
  -1   2   2 2136.32   14.25   0
   0   2   2  365.26    8.42   0
   0  -2  -2  393.52    7.94   0
   0  -2  -2  333.09    8.64   0
   0   2   2  310.51    9.23   0
   1   2   2   72.47    3.96   0
   1   2   2   81.59    4.64   0
  -1  -2  -2   71.31    4.56   0
   1   2   2   73.40    4.52   0
  -2  -2  -2   67.63    3.77   0
   2   2   2   64.30    3.78   0
   3   2   2  207.21    4.28   0
  -3  -2  -2  212.01    4.17   0
   4   2   2   60.57    3.42   0
  -4  -2  -2   64.21    3.18   0
   4   2   2   64.72    3.20   0
   5   2   2   31.06    2.29   0
  -5  -2  -2   31.30    2.99   0
   5   2   2   29.60    2.58   0
   6   2   2    3.82    3.17   0
   6   2   2    5.35    2.98   0
  -6  -2  -2    5.72    2.01   0
  -7  -2  -2    1.21    3.03   0
   7   2   2    4.00    3.38   0
   7   2   2   -3.38    3.24   0
  -8  -2  -2    0.66    3.52   0
   8   2   2   -2.05    2.76   0
   8   2   2    2.37    2.71   0
   7  -3  -2    4.33    4.37   0
   7  -3  -2   11.75    4.04   0
  -7   3   2   -1.61    3.61   0
  -6   3   2    0.49    2.42   0
   6  -3  -2    3.00    3.79   0
   6  -3  -2    6.37    3.70   0
  -6   3   2    2.14    3.09   0
   5  -3  -2    1.57    3.76   0
   5  -3  -2    1.72    2.65   0
  -5   3   2    3.46    2.06   0
  -5   3   2    3.47    3.11   0
   4  -3  -2    1.77    4.47   0
   4  -3  -2    1.04    4.01   0
  -4   3   2    5.29    3.38   0
  -4   3   2    0.97    3.02   0
  -3   3   2   18.22    3.90   0
   3  -3  -2   15.21    4.79   0
  -3   3   2   13.43    2.55   0
   3  -3  -2   13.49    3.18   0
   2  -3  -2   56.85    5.04   0
   2  -3  -2   60.21    4.77   0
  -2   3   2   74.09    4.15   0
  -2   3   2   62.84    5.11   0
   1  -3  -2  143.43    5.20   0
  -1   3   2  129.56    5.56   0
   1  -3  -2  120.69    5.68   0
  -1   3   2  125.51    5.62   0
   0   3   2   77.66    4.93   0
   0  -3  -2   71.31    5.21   0
   0   3   2   62.00    5.82   0
   0  -3  -2   81.10    4.35   0
  -1  -3  -2    0.27    3.48   0
   1   3   2    0.96    3.26   0
   1   3   2    0.66    4.00   0
   1   3   2    1.91    3.21   0
   2   3   2  677.55    6.22   0
   2   3   2  660.35    6.60   0
  -2  -3  -2  670.29    6.28   0
  -3  -3  -2  179.92    3.25   0
   3   3   2  208.24    4.00   0
  -4  -3  -2   18.56    2.83   0
   4   3   2   16.39    2.31   0
   5   3   2    0.48    3.09   0
  -5  -3  -2    1.27    1.94   0
   5   3   2    3.12    1.94   0
   6   3   2   12.52    3.03   0
   6   3   2   13.38    3.29   0
  -6  -3  -2   14.27    2.85   0
  -7  -3  -2    1.83    3.04   0
   7   3   2   -0.44    2.34   0
   7   3   2    7.85    3.31   0
  -8  -3  -2    0.89    2.57   0
   8   3   2    2.45    2.88   0
   8   3   2    2.95    3.71   0
   7  -4  -2   -5.12    4.21   0
  -7   4   2    0.53    2.62   0
   7  -4  -2    1.16    4.30   0
   6  -4  -2   -3.11    3.66   0
  -6   4   2    4.53    3.20   0
   6  -4  -2   -4.35    3.96   0
  -6   4   2    0.97    3.28   0
  -5   4   2    1.73    3.11   0
  -5   4   2    0.88    3.08   0
   5  -4  -2   -0.50    3.65   0
   5  -4  -2    9.98    3.83   0
  -4   4   2    4.61    3.27   0
   4  -4  -2   -1.55    3.89   0
   4  -4  -2    1.06    2.85   0
  -4   4   2    3.33    3.19   0
  -3   4   2   32.49    3.77   0
   3  -4  -2   24.26    3.69   0
   3  -4  -2   25.63    4.40   0
  -3   4   2   23.69    4.00   0
  -2   4   2   -1.50    4.71   0
   2  -4  -2    1.00    4.59   0
   2  -4  -2    1.93    4.27   0
  -2   4   2   -4.16    4.21   0
  -1   4   2   73.95    6.13   0
   1  -4  -2   62.71    4.84   0
  -1   4   2   70.03    3.71   0
   1  -4  -2   90.43    4.20   0
   0  -4  -2    9.77    2.77   0
   0   4   2    3.07    4.96   0
   0   4   2    5.87    3.59   0
   0  -4  -2   10.49    4.09   0
   1   4   2   79.53    2.88   0
   1   4   2   70.82    3.38   0
  -1  -4  -2   73.60    3.69   0
   1   4   2   62.20    4.37   0
   2   4   2  254.02    4.30   0
  -2  -4  -2  208.83    4.01   0
   2   4   2  235.64    4.24   0
   2   4   2  221.10    4.30   0
  -3  -4  -2    8.93    2.75   0
   3   4   2    9.23    2.77   0
   3   4   2   10.82    2.92   0
   4   4   2    0.33    3.03   0
  -4  -4  -2   -1.87    1.96   0
   4   4   2    2.02    1.97   0
   5   4   2   14.52    2.30   0
  -5  -4  -2   24.72    2.83   0
  -6  -4  -2    6.91    2.88   0
   6   4   2   13.45    3.26   0
   6   4   2    5.41    2.00   0
  -7  -4  -2    1.91    2.37   0
   7   4   2   -0.50    2.43   0
   7   4   2    1.02    3.23   0
  -8  -4  -2   -0.29    2.70   0
   8   4   2    3.94    4.01   0
   8   4   2   -2.51    3.85   0
   6  -5  -2    4.83    4.13   0
  -6   5   2    0.19    3.48   0
   6  -5  -2    1.18    3.00   0
  -6   5   2   -1.12    3.51   0
  -5   5   2    0.83    3.12   0
  -5   5   2   -1.68    3.14   0
   5  -5  -2    3.06    3.68   0
   5  -5  -2   -1.82    3.67   0
  -4   5   2    3.30    3.18   0
   4  -5  -2    0.36    3.96   0
   4  -5  -2    2.08    2.78   0
  -4   5   2   -0.53    3.29   0
   3  -5  -2    7.02    3.66   0
  -3   5   2    4.69    3.64   0
  -3   5   2   11.54    3.61   0
   3  -5  -2    6.75    4.29   0
   2  -5  -2    5.21    3.10   0
  -2   5   2    1.79    4.17   0
  -2   5   2    5.19    4.63   0
   2  -5  -2    2.39    3.60   0
  -1   5   2   25.51    5.00   0
  -1   5   2   23.14    4.67   0
   1  -5  -2   25.49    3.34   0
   1  -5  -2   22.39    3.22   0
   0   5   2    4.43    3.23   0
   0  -5  -2    1.33    2.70   0
   0   5   2    2.12    3.75   0
   0  -5  -2    2.98    3.66   0
   1   5   2  144.30    4.05   0
   1   5   2  138.92    3.93   0
   1   5   2  111.07    4.27   0
  -1  -5  -2  139.50    3.73   0
   2   5   2    3.35    2.61   0
   2   5   2    1.97    3.22   0
   2   5   2    0.24    2.50   0
  -2  -5  -2    1.80    2.62   0
   3   5   2    1.70    2.88   0
   3   5   2    3.58    2.89   0
  -4  -5  -2   14.65    2.75   0
   4   5   2   13.70    2.13   0
   4   5   2   15.54    2.82   0
  -5  -5  -2   66.99    3.38   0
   5   5   2   55.16    3.10   0
   5   5   2   62.83    3.46   0
   6   5   2    6.55    2.99   0
   6   5   2    3.47    2.32   0
  -6  -5  -2    4.91    2.10   0
   7   5   2    2.67    2.61   0
   7   5   2   -1.00    3.31   0
  -7  -5  -2    3.31    3.24   0
   7   5   2    2.40    3.25   0
   8   5   2    3.70    3.91   0
   8   5   2    3.36    3.66   0
   8   5   2   -1.53    2.88   0
  -8  -5  -2    4.60    3.76   0
   6  -6  -2   -0.40    4.20   0
   6  -6  -2   -5.82    4.17   0
  -6   6   2    5.97    3.73   0
  -6   6   2    0.54    3.78   0
   5  -6  -2    0.38    4.63   0
  -5   6   2    1.52    3.38   0
   5  -6  -2    2.75    2.74   0
  -5   6   2    2.68    3.42   0
  -4   6   2    3.95    3.34   0
   4  -6  -2    1.66    3.54   0
  -4   6   2   -0.11    3.31   0
   4  -6  -2    2.46    2.81   0
  -3   6   2    5.48    2.38   0
   3  -6  -2    8.04    3.85   0
  -3   6   2    5.59    3.65   0
   3  -6  -2    6.09    3.53   0
  -2   6   2    1.11    2.67   0
  -2   6   2   10.04    4.29   0
   2  -6  -2   10.36    3.29   0
   2  -6  -2    7.05    4.23   0
   1  -6  -2    1.15    3.47   0
  -1   6   2    2.67    4.78   0
   1  -6  -2    2.14    3.95   0
  -1   6   2    6.15    4.62   0
   0  -6  -2    0.95    2.58   0
   0   6   2    2.09    4.69   0
   0  -6  -2    2.12    3.56   0
   0   6   2   -1.71    3.81   0
   1   6   2   -1.39    2.59   0
   1   6   2    1.40    2.87   0
  -1  -6  -2    2.44    2.97   0
   1   6   2    3.50    3.00   0
   2   6   2   22.88    2.67   0
   2   6   2   24.42    2.58   0
   2   6   2   28.27    3.69   0
  -2  -6  -2   24.14    2.14   0
   3   6   2   14.33    2.88   0
   3   6   2   11.10    3.16   0
   3   6   2   17.35    2.66   0
   4   6   2    4.71    2.76   0
   4   6   2    2.22    2.82   0
   5   6   2    5.40    2.07   0
   5   6   2   10.25    3.06   0
  -5  -6  -2   10.71    2.80   0
  -6  -6  -2    4.44    3.12   0
   6   6   2    5.37    3.05   0
   6   6   2    1.97    2.30   0
  -7  -6  -2    0.05    3.35   0
   7   6   2    3.27    3.63   0
   7   6   2   -3.28    2.46   0
   7   6   2   -2.55    3.43   0
  -5   7   2    1.58    4.38   0
   5  -7  -2   -1.50    4.73   0
  -5   7   2    0.76    2.59   0
   5  -7  -2    4.90    4.11   0
  -4   7   2    1.72    2.35   0
   4  -7  -2    6.70    3.79   0
   4  -7  -2   -1.93    3.55   0
  -4   7   2   -0.99    3.64   0
  -3   7   2    5.04    4.34   0
   3  -7  -2    2.60    3.06   0
   3  -7  -2    3.71    3.72   0
  -3   7   2   -1.83    2.49   0
   2  -7  -2   11.00    3.93   0
  -2   7   2    8.83    5.06   0
   2  -7  -2    8.92    2.74   0
  -2   7   2    9.58    3.78   0
   1  -7  -2   30.99    3.08   0
  -1   7   2   24.66    4.37   0
   1  -7  -2   32.13    3.82   0
  -1   7   2   23.71    4.70   0
   0  -7  -2    0.59    2.31   0
   0   7   2    7.25    3.15   0
   0   7   2    3.67    3.82   0
   1   7   2    4.53    3.14   0
   1   7   2    1.67    4.09   0
   1   7   2    0.46    2.69   0
  -1  -7  -2    0.44    2.11   0
   2   7   2   20.33    2.93   0
   2   7   2   19.08    3.63   0
   2   7   2   21.50    3.01   0
  -2  -7  -2   17.07    2.74   0
   3   7   2    7.27    2.64   0
   3   7   2    6.93    2.04   0
   3   7   2    4.92    3.21   0
   4   7   2    3.65    2.83   0
   4   7   2    0.41    3.01   0
   4   7   2    6.97    3.22   0
   5   7   2    4.63    2.90   0
   5   7   2   -0.48    2.13   0
   6   7   2    6.41    3.21   0
   6   7   2    5.85    3.19   0
   7   7   2    1.62    2.48   0
   7   7   2    2.36    2.70   0
   4  -8  -2    2.35    2.75   0
   4  -8  -2    4.00    4.34   0
  -4   8   2    0.18    4.41   0
  -4   8   2   -0.91    3.63   0
  -3   8   2    1.42    3.57   0
   3  -8  -2   -1.33    3.61   0
   3  -8  -2   -2.08    3.78   0
  -3   8   2   -4.28    4.02   0
  -2   8   2    7.04    2.66   0
   2  -8  -2    4.58    3.64   0
  -2   8   2    1.95    3.87   0
   2  -8  -2    2.38    3.14   0
  -1   8   2   -1.04    3.89   0
   1  -8  -2   -0.11    2.86   0
  -1   8   2    1.02    4.99   0
   1  -8  -2    0.13    3.59   0
   0   8   2    4.73    4.55   0
   0   8   2   -0.99    3.43   0
   0   8   2   -1.92    3.90   0
   0  -8  -2   -3.94    3.14   0
   1   8   2   17.28    3.26   0
   1   8   2   14.62    2.85   0
  -1  -8  -2   13.28    2.17   0
   1   8   2   11.33    3.85   0
   2   8   2   31.29    3.03   0
   2   8   2   35.95    3.21   0
   2   8   2   19.86    2.59   0
  -2  -8  -2   30.77    3.13   0
   3   8   2    9.35    2.75   0
   3   8   2   11.56    3.04   0
   3   8   2    9.49    3.22   0
   4   8   2    2.23    1.96   0
   4   8   2    2.21    2.14   0
   4   8   2    4.31    3.10   0
   5   8   2   10.15    3.29   0
   5   8   2   11.51    2.23   0
   5   8   2    9.56    3.15   0
   6   8   2   -0.19    3.43   0
   6   8   2   -1.32    3.46   0
   6   8   2    0.88    3.25   0
   7   8   2   -0.67    2.59   0
   7   8   2    2.33    2.77   0
   7   8   2   -2.39    2.60   0
  -4   9   2    1.08    4.84   0
  -4   9   2    6.13    3.94   0
   4  -9  -2   -0.34    4.88   0
   4  -9  -2    2.68    2.94   0
  -3   9   2    4.82    2.66   0
   3  -9  -2    0.27    4.09   0
  -3   9   2   -0.67    4.39   0
   3  -9  -2    3.34    3.68   0
  -2   9   2    1.93    2.42   0
   2  -9  -2    3.45    4.25   0
   2  -9  -2    4.10    2.37   0
  -2   9   2    1.96    4.51   0
  -1   9   2    4.75    4.15   0
  -1   9   2    6.44    3.94   0
   1  -9  -2   11.67    3.59   0
  -1   9   2    7.11    3.40   0
   0   9   2   16.83    4.84   0
   0  -9  -2   21.07    3.19   0
   0   9   2   23.27    3.21   0
   0   9   2   11.25    3.73   0
   1   9   2    4.42    2.82   0
   1   9   2    2.78    3.40   0
  -1  -9  -2    3.32    3.04   0
   1   9   2    0.61    3.71   0
  -2  -9  -2   33.44    3.14   0
   2   9   2   38.36    3.86   0
   2   9   2   39.34    3.49   0
   2   9   2   27.18    2.57   0
   3   9   2    3.34    2.87   0
   3   9   2    3.27    3.02   0
   3   9   2    3.49    3.31   0
   4   9   2    4.97    3.04   0
   4   9   2    5.33    3.12   0
   4   9   2    4.78    2.43   0
   5   9   2    3.60    3.46   0
   5   9   2   -1.07    3.45   0
   5   9   2   -0.68    3.33   0
   6   9   2   -0.52    2.64   0
   6   9   2    3.19    3.65   0
   6   9   2    2.71    3.53   0
  -3  10   2    3.62    5.86   0
  -3  10   2   -3.82    3.82   0
   3 -10  -2    2.15    2.90   0
  -2  10   2    0.66    5.07   0
  -2  10   2   -0.24    3.74   0
   2 -10  -2    0.41    3.60   0
  -2  10   2    0.74    5.75   0
  -1  10   2    0.90    4.19   0
  -1  10   2    7.99    3.85   0
   1 -10  -2    1.09    2.43   0
  -1  10   2   -1.91    5.21   0
   0  10   2    1.98    3.13   0
   0 -10  -2    6.35    3.22   0
   0  10   2    1.19    3.70   0
   0  10   2    1.43    4.68   0
   1  10   2   -1.18    3.21   0
   1  10   2    2.81    4.71   0
  -1 -10  -2    1.33    3.15   0
   1  10   2    7.45    3.83   0
  -2 -10  -2   -0.62    3.11   0
   2  10   2    0.42    3.70   0
   2  10   2    3.01    3.20   0
   2  10   2    2.54    3.06   0
   3  10   2    3.33    3.27   0
   3  10   2   -3.65    3.51   0
   3  10   2    0.58    3.24   0
   4  10   2    6.57    3.40   0
   4  10   2    4.65    3.71   0
   4  10   2   -1.21    3.50   0
   5  10   2    7.74    3.84   0
   5  10   2   -0.20    2.63   0
   5  10   2    0.66    2.54   0
  -1  11   2    7.04    4.12   0
  -1  11   2    1.77    5.35   0
   1 -11  -2    2.41    3.80   0
  -1  11   2    1.01    5.28   0
   0  11   2   -2.75    3.98   0
   0 -11  -2   -1.64    2.35   0
   0  11   2    2.95    5.24   0
   0  11   2   -0.70    4.42   0
   1  11   2    2.35    3.92   0
   1  11   2    0.70    3.65   0
  -1 -11  -2    0.26    3.32   0
   1  11   2   -2.52    4.17   0
   2  11   2   -0.05    3.79   0
   2  11   2   -1.62    3.65   0
   2  11   2   -2.09    3.83   0
  -2 -11  -2    3.04    3.32   0
   3  11   2    2.80    3.74   0
   3  11   2    2.69    3.95   0
   3  11   2    1.43    3.52   0
   4  11   2    0.59    3.68   0
   4  11   2    2.38    2.83   0
   4  11   2    2.08    3.56   0
   1  12   2    2.13    4.50   0
   1  12   2    2.16    4.14   0
   1  12   2   -0.24    4.06   0
  -1 -12  -2    4.46    3.94   0
  -2 -12  -2   -0.93    2.70   0
   2  12   2    0.98    3.07   0
   2  12   2   -0.73    4.19   0
   2  12   2    2.26    4.06   0
   3  11  -3    1.89    3.99   0
   3  11  -3   -2.05    2.87   0
   3  11  -3   -3.20    4.78   0
   2  11  -3    2.39    4.86   0
  -2 -11   3   -0.44    3.76   0
   2  11  -3    0.85    4.29   0
   2  11  -3   -0.57    4.81   0
  -1 -11   3    4.09    3.70   0
   1  11  -3   -0.52    3.25   0
   0 -11   3    0.02    3.83   0
   0  11  -3    2.83    4.08   0
   1 -11   3    2.66    3.79   0
  -1  11  -3    0.40    2.97   0
   5  10  -3    0.01    4.10   0
   5  10  -3    0.12    3.59   0
   5  10  -3    1.44    4.05   0
   4  10  -3    0.05    4.21   0
   4  10  -3    2.04    3.92   0
   4  10  -3    3.28    4.07   0
   3  10  -3    7.59    3.92   0
   3  10  -3    3.51    3.79   0
   3  10  -3    5.34    3.53   0
   2  10  -3    9.89    4.59   0
   2  10  -3    5.04    3.78   0
   2  10  -3   11.00    4.40   0
  -2 -10   3    7.16    3.21   0
  -1 -10   3   -1.46    3.45   0
   1  10  -3    2.84    5.41   0
   1  10  -3    0.50    5.53   0
   1  10  -3    3.41    3.90   0
   0  10  -3    3.67    3.99   0
   0 -10   3    2.10    3.40   0
  -1  10  -3   -0.15    4.00   0
   1 -10   3   -2.81    2.57   0
   2 -10   3    0.20    3.86   0
  -2  10  -3    9.04    3.89   0
   6   9  -3    5.03    4.26   0
  -6  -9   3   -0.23    2.61   0
   6   9  -3   -0.91    3.96   0
   5   9  -3    3.25    3.82   0
   5   9  -3    5.53    3.62   0
   4   9  -3   -0.11    3.12   0
   4   9  -3   -2.52    3.51   0
   4   9  -3    0.45    3.63   0
   3   9  -3    9.96    3.13   0
   3   9  -3   12.16    3.75   0
   3   9  -3   11.83    3.66   0
   2   9  -3    4.16    4.41   0
   2   9  -3    6.17    3.78   0
  -2  -9   3    2.43    2.97   0
   2   9  -3   -0.47    3.15   0
   1   9  -3   11.79    3.97   0
   1   9  -3    2.28    4.17   0
   1   9  -3    0.90    4.33   0
  -1  -9   3    0.73    1.95   0
   0   9  -3   -2.90    3.95   0
   0  -9   3   -0.10    2.27   0
  -1   9  -3    4.05    3.70   0
   1  -9   3    2.85    3.38   0
  -2   9  -3    4.19    3.72   0
   2  -9   3    2.38    2.47   0
   3  -9   3    1.08    3.80   0
  -3   9  -3    3.33    3.73   0
   6   8  -3   -3.47    3.64   0
   6   8  -3    1.46    2.67   0
  -6  -8   3    0.59    3.47   0
  -5  -8   3    2.01    3.25   0
   5   8  -3    2.13    2.47   0
   5   8  -3    4.99    3.58   0
   4   8  -3    8.01    3.45   0
   4   8  -3    4.51    2.28   0
  -4  -8   3    2.71    3.04   0
   3   8  -3   10.90    2.98   0
   3   8  -3    7.43    2.63   0
   3   8  -3    8.21    3.50   0
  -2  -8   3   10.12    2.78   0
   2   8  -3   11.16    3.60   0
   2   8  -3   10.22    2.61   0
   2   8  -3    6.25    3.45   0
   1   8  -3   11.27    3.84   0
   1   8  -3    3.32    3.91   0
  -1  -8   3    5.88    2.97   0
   1   8  -3    9.33    4.07   0
   0  -8   3   -1.70    3.08   0
   0   8  -3    0.28    7.80   0
   0   8  -3   -1.28    2.74   0
   0   8  -3    0.96    7.02   0
  -1   8  -3   -2.19    3.77   0
   1  -8   3    2.75    3.42   0
  -2   8  -3    2.48    3.57   0
   2  -8   3    0.82    3.55   0
   3  -8   3   -0.63    3.79   0
  -3   8  -3   -0.59    2.67   0
   4  -8   3    9.55    4.03   0
  -4   8  -3    1.50    3.79   0
  -7  -7   3    3.14    3.54   0
   7   7  -3   -0.36    3.93   0
   7   7  -3    1.46    3.76   0
   7   7  -3   -0.72    3.83   0
   6   7  -3    4.69    3.83   0
   6   7  -3   -4.68    3.22   0
  -6  -7   3    1.88    3.35   0
   5   7  -3   -0.56    2.53   0
  -5  -7   3    3.50    3.05   0
   5   7  -3    2.82    2.32   0
   4   7  -3    3.06    3.24   0
   4   7  -3    3.90    3.36   0
  -4  -7   3    3.89    2.95   0
  -3  -7   3    2.23    2.74   0
   3   7  -3    1.76    3.20   0
   3   7  -3    4.12    3.26   0
  -2  -7   3   50.95    3.06   0
   2   7  -3   59.28    3.78   0
   2   7  -3   51.06    3.80   0
   2   7  -3   66.67    3.17   0
   1   7  -3    0.84    3.68   0
  -1  -7   3    0.95    1.92   0
   1   7  -3    1.91    4.33   0
   1   7  -3    7.06    4.08   0
   0  -7   3   16.34    3.26   0
   0   7  -3   11.05    4.24   0
   0   7  -3   18.65    6.11   0
   0   7  -3   16.11    6.71   0
  -1   7  -3    0.79    2.72   0
   1  -7   3    5.59    3.37   0
  -2   7  -3   -1.36    3.85   0
   2  -7   3    2.83    3.67   0
  -3   7  -3    0.68    3.51   0
   3  -7   3    3.85    4.04   0
  -4   7  -3    9.84    2.57   0
   4  -7   3    3.86    3.95   0
   5  -7   3   -2.29    2.85   0
  -5   7  -3   -0.12    2.54   0
   5  -7   3    0.66    6.96   0
   7   6  -3    2.85    3.59   0
  -7  -6   3    3.02    3.51   0
   7   6  -3   -1.43    2.64   0
   7   6  -3    3.92    2.50   0
   6   6  -3    1.01    3.22   0
  -6  -6   3    2.48    2.13   0
   6   6  -3   -2.18    3.17   0
   6   6  -3    5.31    2.50   0
  -5  -6   3    1.59    2.97   0
   5   6  -3    3.80    3.11   0
   5   6  -3    1.26    3.03   0
   4   6  -3   33.60    3.53   0
  -4  -6   3   23.02    3.07   0
   4   6  -3   25.14    2.33   0
   3   6  -3    6.37    3.15   0
  -3  -6   3    6.11    2.84   0
   3   6  -3    6.65    3.46   0
  -2  -6   3   69.74    3.46   0
   2   6  -3   76.18    4.08   0
  -2  -6   3   72.19    3.20   0
   2   6  -3   73.21    4.00   0
   1   6  -3    1.00    4.11   0
  -1  -6   3    0.28    2.69   0
   1   6  -3    1.02    3.22   0
   1   6  -3   -1.96    2.93   0
   0   6  -3    4.03    5.21   0
   0   6  -3    0.74    4.47   0
   0   6  -3    4.09    5.83   0
   0  -6   3    7.16    3.17   0
   1  -6   3    3.60    3.76   0
  -1   6  -3   16.23    4.20   0
   2  -6   3    5.10    3.94   0
  -2   6  -3    0.59    2.48   0
   3  -6   3   -1.51    4.05   0
  -3   6  -3   -1.16    3.44   0
  -4   6  -3    4.75    3.48   0
   4  -6   3   -1.74    3.77   0
   4  -6   3    8.88    4.92   0
  -4   6  -3    8.67    4.47   0
  -5   6  -3    2.28    3.25   0
  -5   6  -3    2.06    4.82   0
   5  -6   3   -1.93    2.85   0
   5  -6   3    0.99    4.61   0
   6  -6   3   -0.74    4.30   0
  -6   6  -3    3.01    4.79   0
   6  -6   3   -0.01    5.22   0
  -6   6  -3   -5.58    3.87   0
   7   5  -3    4.96    3.46   0
   7   5  -3    4.56    3.42   0
  -7  -5   3   -0.97    3.36   0
   7   5  -3   -0.21    2.68   0
   6   5  -3    0.40    3.11   0
  -6  -5   3   -0.22    3.09   0
   6   5  -3    0.09    3.05   0
   6   5  -3    2.95    2.56   0
  -5  -5   3    3.21    2.04   0
   5   5  -3    3.03    3.46   0
   5   5  -3    4.85    3.00   0
  -4  -5   3   60.91    3.06   0
   4   5  -3   57.68    3.81   0
   4   5  -3   59.91    3.23   0
   3   5  -3   11.43    2.95   0
  -3  -5   3   10.66    2.76   0
   3   5  -3   14.48    3.53   0
  -2  -5   3   29.73    2.96   0
   2   5  -3   41.94    3.51   0
   2   5  -3   37.69    3.84   0
  -1  -5   3   37.69    3.33   0
   1   5  -3   38.75    4.08   0
   1   5  -3   40.51    3.97   0
  -1  -5   3   36.35    2.24   0
   0   5  -3   90.94    6.76   0
   0   5  -3   97.14    6.08   0
   0   5  -3   73.40    4.67   0
   0  -5   3   95.59    3.93   0
  -1   5  -3   13.94    4.23   0
   1  -5   3    8.82    3.94   0
  -2   5  -3    8.90    3.91   0
   2  -5   3   11.32    3.08   0
  -3   5  -3    8.63    3.13   0
  -3   5  -3    3.08    4.16   0
   3  -5   3    1.35    5.08   0
   3  -5   3    7.65    4.15   0
  -4   5  -3    8.29    3.89   0
  -4   5  -3    9.42    3.08   0
   4  -5   3    8.17    4.92   0
   4  -5   3    3.78    3.87   0
  -5   5  -3   -0.76    3.84   0
  -5   5  -3   -0.88    3.18   0
   5  -5   3    1.58    3.78   0
   5  -5   3    3.73    3.82   0
  -6   5  -3    0.94    3.69   0
  -6   5  -3    3.30    3.36   0
   6  -5   3    1.50    5.11   0
   6  -5   3    3.16    3.81   0
   7   4  -3    1.18    2.26   0
   7   4  -3    3.67    3.84   0
  -7  -4   3   -3.02    3.33   0
   6   4  -3    1.03    2.95   0
  -6  -4   3    3.60    3.18   0
   6   4  -3   -2.91    3.74   0
   5   4  -3   18.37    2.28   0
   5   4  -3   24.86    2.56   0
  -5  -4   3   25.17    3.21   0
   4   4  -3  153.39    4.28   0
   4   4  -3  133.36    3.00   0
  -4  -4   3  146.79    3.85   0
   3   4  -3   14.47    3.92   0
  -3  -4   3   22.25    2.97   0
   3   4  -3   18.80    2.46   0
  -2  -4   3  308.71    5.01   0
   2   4  -3  305.37    4.82   0
   2   4  -3  326.86    5.38   0
  -1  -4   3   37.77    3.30   0
   1   4  -3   38.91    4.74   0
  -1  -4   3   35.46    3.14   0
   1   4  -3   37.63    4.01   0
   0   4  -3    3.98    5.57   0
   0  -4   3    3.11    3.59   0
   0   4  -3    3.49    4.12   0
   0   4  -3    2.10    4.60   0
  -1   4  -3    5.82    3.01   0
   1  -4   3    9.83    4.22   0
   2  -4   3    6.07    4.37   0
  -2   4  -3    0.74    4.25   0
   2  -4   3    1.19    5.42   0
  -2   4  -3    4.59    3.71   0
  -3   4  -3    1.93    3.44   0
   3  -4   3   -0.15    3.25   0
  -3   4  -3    0.24    3.49   0
   3  -4   3   -0.51    6.03   0
   4  -4   3    5.12    4.23   0
   4  -4   3    7.50    3.83   0
  -4   4  -3    5.29    2.92   0
  -4   4  -3    8.50    2.96   0
   5  -4   3   -1.74    4.72   0
  -5   4  -3    0.03    2.99   0
   5  -4   3    4.53    2.64   0
  -5   4  -3   -0.52    1.87   0
   6  -4   3    4.88    2.55   0
  -6   4  -3   -0.28    3.15   0
  -6   4  -3    2.56    3.35   0
   6  -4   3    1.00    4.10   0
   7  -4   3   -0.49    2.82   0
   7  -4   3    2.94    4.36   0
  -7   4  -3    2.19    4.00   0
   8   3  -3    2.91    4.30   0
  -8  -3   3    2.25    2.67   0
  -7  -3   3    4.31    3.39   0
   7   3  -3    1.04    3.82   0
   7   3  -3   -0.70    3.39   0
   6   3  -3    0.57    2.95   0
   6   3  -3    5.66    2.62   0
  -6  -3   3   -0.95    3.05   0
   5   3  -3    1.11    2.02   0
   5   3  -3    3.63    3.52   0
  -5  -3   3    4.33    2.93   0
   4   3  -3    9.40    2.78   0
   4   3  -3   10.84    2.83   0
  -4  -3   3    7.41    2.08   0
  -3  -3   3   41.93    2.47   0
   3   3  -3   46.77    4.15   0
   2   3  -3   66.93    4.25   0
  -2  -3   3   69.56    3.55   0
   2   3  -3   63.23    3.36   0
  -1  -3   3  641.75    7.26   0
   1   3  -3  683.38    8.15   0
   1   3  -3  684.81    7.57   0
  -1  -3   3  678.97    7.95   0
   0  -3   3  242.16    8.68   0
   0   3  -3  239.04    9.74   0
   0  -3   3  246.31    5.55   0
   0   3  -3  219.20    6.20   0
  -1   3  -3  189.12    5.49   0
   1  -3   3  164.97    5.53   0
  -2   3  -3  117.52    5.76   0
   2  -3   3  107.38    4.94   0
  -2   3  -3  123.75    4.32   0
   2  -3   3  100.79    7.85   0
   3  -3   3    9.52    5.69   0
   3  -3   3   12.61    3.21   0
  -3   3  -3   14.04    3.31   0
  -3   3  -3   10.60    2.90   0
   4  -3   3    1.64    3.90   0
   4  -3   3    5.57    5.06   0
  -4   3  -3    1.19    1.94   0
  -4   3  -3    1.21    2.56   0
  -5   3  -3    1.15    2.99   0
   5  -3   3    4.30    3.53   0
   5  -3   3    4.09    3.99   0
  -5   3  -3   -1.57    2.87   0
   6  -3   3    1.18    3.61   0
  -6   3  -3   -0.76    2.98   0
   6  -3   3    4.56    3.75   0
   7  -3   3    4.16    4.41   0
  -7   3  -3   -1.24    3.56   0
   7  -3   3    1.92    3.87   0
   8   2  -3    3.96    3.97   0
  -8  -2   3    2.65    2.74   0
   8   2  -3   -2.06    4.23   0
  -7  -2   3    2.33    3.40   0
   7   2  -3   -0.88    3.20   0
   7   2  -3   -3.59    3.92   0
  -6  -2   3   -1.70    3.01   0
   6   2  -3    6.66    2.92   0
   6   2  -3    3.29    3.71   0
   5   2  -3    7.39    3.79   0
   5   2  -3    0.41    2.80   0
  -5  -2   3    0.83    2.92   0
   4   2  -3   29.97    4.27   0
   4   2  -3   24.07    2.92   0
  -4  -2   3   24.68    3.14   0
   3   2  -3   20.38    2.86   0
  -3  -2   3   21.27    3.21   0
   3   2  -3   18.27    4.02   0
  -2  -2   3   23.54    2.49   0
   2   2  -3   20.96    4.10   0
  -1  -2   3 1769.79   12.67   0
   1   2  -3 1754.93   12.80   0
   1   2  -3 1683.71   12.86   0
   0   2  -3    5.68    7.63   0
   0   2  -3    4.92    5.74   0
   0  -2   3    8.50    4.51   0
   0  -2   3    5.56    5.03   0
  -1   2  -3   17.86    4.57   0
   1  -2   3   13.56    5.28   0
   1  -2   3   18.94    7.54   0
   1  -2   3   17.31    9.53   0
  -2   2  -3   96.63    4.81   0
   2  -2   3   95.26    5.89   0
   2  -2   3   93.90    4.65   0
  -2   2  -3   98.48    3.98   0
  -3   2  -3    0.73    2.82   0
  -3   2  -3   -1.96    3.01   0
   3  -2   3   -3.99    3.95   0
   3  -2   3   -1.59    4.16   0
  -4   2  -3   -1.40    2.80   0
  -4   2  -3   -1.70    2.80   0
   4  -2   3    3.94    4.01   0
   4  -2   3   -0.38    3.85   0
  -5   2  -3    3.88    2.79   0
   5  -2   3    8.85    3.40   0
   5  -2   3    6.61    3.60   0
   6  -2   3   -3.01    2.55   0
  -6   2  -3   -0.52    3.02   0
   6  -2   3   -2.32    3.64   0
   7  -2   3   -2.69    3.76   0
  -7   2  -3    1.35    3.25   0
   7  -2   3   -2.82    3.85   0
  -7  -1   3    4.01    3.27   0
   7   1  -3   -4.15    3.97   0
   7   1  -3    6.41    3.65   0
   6   1  -3    5.29    3.20   0
  -6  -1   3    3.48    2.95   0
   6   1  -3   -1.32    3.80   0
  -5  -1   3    1.25    2.92   0
   5   1  -3    4.26    3.85   0
   5   1  -3   -0.90    2.22   0
   4   1  -3   70.74    3.50   0
   4   1  -3   79.92    3.74   0
  -4  -1   3   83.89    3.66   0
   3   1  -3   -2.37    2.16   0
  -3  -1   3   -0.74    2.28   0
   3   1  -3    0.44    4.07   0
   2   1  -3   58.79    3.70   0
   2   1  -3   51.17    5.01   0
  -2  -1   3   55.46    4.32   0
  -1  -1   3   10.84    6.06   0
   1   1  -3    6.44    7.50   0
   0  -1   3   83.18    9.02   0
   0  -1   3   69.25    9.30   0
   0   1  -3   73.33   12.20   0
   0   1  -3   71.79   10.62   0
   1  -1   3  476.98    8.97   0
   1  -1   3  449.02    9.43   0
  -1   1  -3  489.46    8.36   0
   1  -1   3  488.52   10.16   0
  -2   1  -3  171.38    5.08   0
   2  -1   3  160.66    4.87   0
  -2   1  -3  178.83    4.47   0
   2  -1   3  172.57    4.11   0
  -3   1  -3   77.00    3.41   0
  -3   1  -3   72.80    3.30   0
   3  -1   3   70.98    3.94   0
   3  -1   3   73.39    3.88   0
   4  -1   3    1.09    2.43   0
   4  -1   3   -3.95    3.56   0
  -4   1  -3   -1.11    2.58   0
  -5   1  -3    2.93    2.78   0
   5  -1   3    1.52    3.58   0
   5  -1   3    3.07    3.22   0
  -6   1  -3    3.59    2.79   0
   6  -1   3    3.80    3.44   0
   6  -1   3    3.72    2.49   0
   7  -1   3   -7.62    3.74   0
  -7   1  -3    2.51    3.28   0
   7  -1   3   -0.24    3.85   0
   7   0  -3   -0.79    2.56   0
  -7   0   3    0.08    3.55   0
   7   0  -3   -4.70    4.09   0
   6   0  -3    1.56    3.19   0
   6   0  -3    1.90    3.65   0
  -6   0   3    6.50    3.00   0
   5   0  -3    9.63    3.27   0
  -5   0   3   13.24    3.04   0
   5   0  -3    6.89    2.71   0
   4   0  -3   13.17    4.59   0
  -4   0   3   14.54    3.36   0
   4   0  -3   13.52    3.51   0
  -3   0   3    2.16    3.32   0
   3   0  -3   -1.93    3.20   0
   3   0  -3   -1.38    3.12   0
   2   0  -3   35.39    5.26   0
  -2   0   3   40.17    3.43   0
  -2   0   3   38.92    4.70   0
   2   0  -3   43.24    3.86   0
   1   0  -3  231.93    9.10   0
  -1   0   3  271.17    7.23   0
  -1   0   3  245.47    8.64   0
   1   0  -3  295.41    7.97   0
   0   0   3 2487.21   18.88   0
   0   0  -3 2685.84   19.35   0
   1   0   3  169.33    6.05   0
   1   0   3  165.02    6.29   0
   1   0   3  172.34    6.06   0
  -2   0  -3  689.47    7.66   0
   2   0   3  716.30    7.80   0
   2   0   3  714.28    7.73   0
   3   0   3    4.33    3.14   0
  -3   0  -3    1.56    1.99   0
   3   0   3    0.73    3.14   0
  -4   0  -3    1.01    2.44   0
   4   0   3    5.15    3.18   0
   4   0   3    0.64    2.29   0
   5   0   3    0.35    3.53   0
  -5   0  -3    4.09    2.83   0
   5   0   3    1.04    3.29   0
  -6   0  -3   29.88    3.34   0
   6   0   3   29.85    3.67   0
   6   0   3   20.52    3.42   0
  -7   0  -3   -0.52    2.40   0
   7   0   3    6.86    3.67   0
   7   0   3    6.04    3.73   0
  -8   0  -3    3.70    3.85   0
   8   0   3    1.58    4.12   0
   8   0   3    4.33    3.80   0
   7  -1  -3   -0.43    4.10   0
   7  -1  -3    3.11    3.64   0
  -7   1   3   -0.77    2.39   0
   6  -1  -3   -2.30    2.64   0
   6  -1  -3   -0.79    3.62   0
  -6   1   3    1.61    3.10   0
  -5   1   3   -1.70    2.02   0
   5  -1  -3    0.99    3.49   0
   5  -1  -3    1.82    2.77   0
   4  -1  -3   -0.74    2.72   0
   4  -1  -3    7.75    4.57   0
  -4   1   3    0.71    3.33   0
  -4   1   3    0.11    2.06   0
   3  -1  -3    8.31    3.94   0
  -3   1   3    2.53    3.76   0
   3  -1  -3   -1.71    4.77   0
  -3   1   3    2.07    2.99   0
  -2   1   3    5.79    4.69   0
   2  -1  -3    6.07    5.10   0
  -2   1   3    7.38    2.43   0
   2  -1  -3    8.12    2.82   0
   1  -1  -3 8810.28   27.63   0
  -1   1   3 7930.55   24.85   0
   1  -1  -3 8072.94   24.92   0
  -1   1   3 9999.99   30.20   0
   0  -1  -3  137.02    7.98   0
   0   1   3  145.79    7.68   0
   0  -1  -3  150.14    7.23   0
   0   1   3  119.86    8.44   0
   1   1   3   12.82    4.18   0
  -1  -1  -3    9.93    4.15   0
   1   1   3   15.40    3.15   0
  -2  -1  -3   13.71    2.49   0
   2   1   3   20.52    3.34   0
  -3  -1  -3    9.11    2.75   0
   3   1   3    4.52    2.91   0
   3   1   3    5.14    2.17   0
   4   1   3    1.80    3.13   0
  -4  -1  -3    4.71    2.71   0
   4   1   3    2.74    2.16   0
  -5  -1  -3   13.63    2.76   0
   5   1   3   10.00    2.34   0
   5   1   3   10.45    3.16   0
  -6  -1  -3   55.31    3.49   0
   6   1   3   52.40    3.46   0
   6   1   3   44.39    3.76   0
  -7  -1  -3    0.93    2.32   0
   7   1   3    0.13    3.33   0
   7   1   3    4.97    2.58   0
  -8  -1  -3   -0.21    2.57   0
   8   1   3    0.86    4.08   0
   8   1   3    2.96    4.00   0
   7  -2  -3    4.18    4.14   0
   7  -2  -3   -0.49    4.10   0
  -7   2   3    1.93    3.60   0
   6  -2  -3    6.34    3.55   0
   6  -2  -3    5.88    3.89   0
  -6   2   3    1.76    3.16   0
   5  -2  -3   -0.59    2.93   0
  -5   2   3    3.12    2.12   0
   5  -2  -3   -1.77    3.76   0
  -5   2   3   -0.55    2.97   0
   4  -2  -3    8.70    3.54   0
  -4   2   3    4.41    2.84   0
  -4   2   3    3.34    2.53   0
   4  -2  -3    6.55    2.73   0
   3  -2  -3   77.31    4.52   0
  -3   2   3   74.05    2.89   0
  -3   2   3   75.73    4.11   0
   3  -2  -3   68.79    5.29   0
   2  -2  -3   25.98    4.89   0
  -2   2   3   37.16    3.93   0
   2  -2  -3   33.96    3.55   0
  -2   2   3   32.37    4.70   0
   1  -2  -3  477.09    7.95   0
  -1   2   3  474.14    7.89   0
   1  -2  -3  508.13    7.88   0
  -1   2   3  531.70    7.82   0
   0  -2  -3    4.59    4.85   0
   0  -2  -3    1.55    6.21   0
   0   2   3    5.26    4.03   0
   0   2   3    8.22    7.10   0
  -1  -2  -3   69.18    4.52   0
  -1  -2  -3   75.25    4.23   0
   1   2   3   68.20    4.98   0
   1   2   3   77.45    3.46   0
  -2  -2  -3    6.55    3.21   0
   2   2   3    2.12    2.33   0
  -3  -2  -3  182.91    3.42   0
   3   2   3  198.77    4.11   0
   4   2   3   15.82    3.12   0
  -4  -2  -3   16.04    2.77   0
   4   2   3   16.40    2.88   0
  -5  -2  -3  110.30    3.38   0
   5   2   3  104.73    3.48   0
   5   2   3  113.05    3.74   0
  -6  -2  -3    3.12    2.84   0
   6   2   3   -0.63    3.08   0
   6   2   3   -0.18    2.08   0
  -7  -2  -3    2.03    3.16   0
   7   2   3    0.99    2.38   0
   7   2   3    1.62    2.32   0
  -8  -2  -3   -1.40    2.55   0
   8   2   3    2.52    3.77   0
   8   2   3   -2.78    2.75   0
  -7   3   3    1.28    3.64   0
   7  -3  -3    2.35    2.79   0
   7  -3  -3   -3.99    4.07   0
  -6   3   3   -3.39    3.16   0
   6  -3  -3   -5.28    3.92   0
  -6   3   3   -0.72    2.26   0
   6  -3  -3    0.53    3.66   0
  -5   3   3    4.16    3.23   0
  -5   3   3    1.73    2.89   0
   5  -3  -3    7.30    3.96   0
   5  -3  -3   -0.83    3.69   0
  -4   3   3    2.25    2.16   0
   4  -3  -3    6.56    4.47   0
  -4   3   3   -1.18    3.48   0
   4  -3  -3    0.09    4.02   0
  -3   3   3    4.97    3.72   0
  -3   3   3    5.14    3.52   0
   3  -3  -3    8.99    3.28   0
   3  -3  -3    5.56    4.55   0
   2  -3  -3    7.74    4.51   0
  -2   3   3   14.87    3.83   0
   2  -3  -3   18.71    4.47   0
  -2   3   3   14.82    4.49   0
   1  -3  -3   14.69    4.01   0
   1  -3  -3    8.01    4.99   0
  -1   3   3   12.08    4.75   0
  -1   3   3    9.72    4.96   0
   0   3   3  209.53    5.54   0
   0  -3  -3  228.81    4.53   0
   0  -3  -3  187.26    5.58   0
   0   3   3  161.98    4.79   0
   1   3   3   13.13    3.35   0
  -1  -3  -3   14.49    3.21   0
   1   3   3    9.26    4.06   0
  -1  -3  -3   12.41    2.52   0
   2   3   3  429.00    5.41   0
   2   3   3  386.34    4.88   0
   2   3   3  422.51    5.41   0
   3   3   3  113.40    2.81   0
  -3  -3  -3  127.50    3.50   0
   3   3   3  127.13    3.51   0
  -4  -3  -3    2.54    2.72   0
   4   3   3    0.71    2.93   0
  -5  -3  -3    1.38    2.61   0
   5   3   3    1.77    2.78   0
   5   3   3    2.44    3.01   0
  -6  -3  -3    8.33    2.03   0
   6   3   3   10.48    2.14   0
   6   3   3   10.16    3.16   0
   7   3   3   -4.87    3.38   0
  -7  -3  -3   -0.88    3.04   0
   7   3   3    0.47    3.33   0
   8   3   3    2.42    3.73   0
  -8  -3  -3   -1.53    3.59   0
   8   3   3   -1.19    2.78   0
   6  -4  -3    0.29    3.01   0
  -6   4   3    1.58    2.40   0
  -6   4   3   -2.56    3.33   0
   6  -4  -3    1.46    3.90   0
   5  -4  -3    5.77    2.72   0
   5  -4  -3   -1.04    3.87   0
  -5   4   3   -0.26    3.14   0
  -5   4   3   -0.24    2.24   0
   4  -4  -3    7.00    3.84   0
  -4   4   3    2.68    2.36   0
  -4   4   3    5.83    3.21   0
   4  -4  -3    2.46    3.94   0
   3  -4  -3    9.02    4.71   0
  -3   4   3    1.85    4.06   0
   3  -4  -3    1.61    4.45   0
  -3   4   3    4.90    3.76   0
   2  -4  -3    6.71    3.21   0
  -2   4   3    3.71    4.03   0
  -2   4   3    4.72    4.65   0
   2  -4  -3    5.55    4.14   0
  -1   4   3    2.91    3.16   0
  -1   4   3   10.60    4.50   0
   1  -4  -3    9.96    3.16   0
   1  -4  -3    8.68    3.57   0
   0  -4  -3   29.78    3.16   0
   0   4   3   26.18    3.50   0
   0   4   3   25.16    3.91   0
   0  -4  -3   27.57    4.18   0
   1   4   3   53.21    3.30   0
   1   4   3   51.28    4.17   0
  -1  -4  -3   55.41    3.18   0
  -1  -4  -3   53.23    3.56   0
   2   4   3   10.81    2.81   0
  -2  -4  -3    7.77    2.69   0
   2   4   3    7.63    2.02   0
   2   4   3    8.13    3.06   0
   3   4   3   96.31    3.34   0
   3   4   3   82.63    3.34   0
  -4  -4  -3   23.56    2.91   0
   4   4   3   16.49    2.06   0
   4   4   3   19.51    3.05   0
  -5  -4  -3    2.83    2.76   0
   5   4   3   -0.19    3.01   0
   5   4   3    2.65    1.94   0
  -6  -4  -3   30.41    3.01   0
   6   4   3   28.76    3.10   0
   6   4   3   34.09    3.47   0
  -7  -4  -3    0.55    3.21   0
   7   4   3    3.31    3.38   0
   7   4   3   -0.96    3.28   0
   8   4   3    8.09    3.83   0
   8   4   3   -0.38    3.77   0
  -8  -4  -3   -0.93    3.54   0
   6  -5  -3    1.23    4.08   0
  -6   5   3    2.48    3.51   0
   6  -5  -3   -6.29    4.07   0
  -6   5   3   -0.10    3.64   0
  -5   5   3    2.81    3.20   0
   5  -5  -3    2.73    3.62   0
   5  -5  -3    2.25    2.71   0
  -5   5   3   -3.64    3.26   0
   4  -5  -3    1.56    3.86   0
  -4   5   3    1.52    2.27   0
  -4   5   3    2.95    3.38   0
   4  -5  -3    5.64    3.52   0
  -3   5   3   32.26    3.79   0
   3  -5  -3   24.26    3.91   0
   3  -5  -3   21.20    4.35   0
  -3   5   3   28.46    3.85   0
  -2   5   3   41.04    3.14   0
   2  -5  -3   25.75    4.73   0
   2  -5  -3   43.13    3.92   0
  -2   5   3   36.98    4.87   0
  -1   5   3    2.36    4.70   0
  -1   5   3    4.33    4.64   0
   1  -5  -3    3.09    3.08   0
   1  -5  -3    3.80    4.20   0
   0  -5  -3  103.92    4.08   0
   0   5   3   83.94    3.56   0
   0   5   3  108.10    4.38   0
   0  -5  -3  122.03    3.79   0
   1   5   3   20.50    3.87   0
  -1  -5  -3   19.31    2.98   0
   1   5   3   22.90    3.05   0
   2   5   3   25.59    2.00   0
   2   5   3   27.52    2.21   0
   2   5   3   23.63    2.43   0
  -2  -5  -3   22.00    2.13   0
   3   5   3   50.42    3.16   0
   3   5   3   53.63    3.14   0
   3   5   3   50.51    3.01   0
  -4  -5  -3   28.55    2.77   0
   4   5   3   24.85    2.68   0
   4   5   3   26.73    2.18   0
  -5  -5  -3   14.25    2.14   0
   5   5   3   16.41    2.24   0
   5   5   3   18.06    2.95   0
  -6  -5  -3    5.26    2.25   0
   6   5   3    4.57    3.01   0
   6   5   3    3.53    2.45   0
   7   5   3    2.45    3.38   0
   7   5   3    4.12    3.56   0
  -7  -5  -3    5.01    3.31   0
   7   5   3    0.72    2.48   0
  -8  -5  -3    1.58    3.57   0
   8   5   3    2.07    2.69   0
   8   5   3    1.24    2.75   0
   8   5   3    7.31    3.72   0
  -6   6   3    1.65    3.98   0
   6  -6  -3   -0.05    2.97   0
   6  -6  -3    0.58    4.20   0
  -6   6   3   -3.51    3.74   0
   5  -6  -3    6.51    3.83   0
  -5   6   3    0.96    3.46   0
   5  -6  -3    1.67    3.77   0
  -5   6   3    0.32    2.34   0
  -4   6   3    0.17    3.38   0
  -4   6   3    2.98    2.32   0
   4  -6  -3   -4.31    4.09   0
   4  -6  -3    4.07    3.52   0
   3  -6  -3    0.42    3.96   0
  -3   6   3    1.19    3.54   0
  -3   6   3    3.95    3.53   0
   3  -6  -3   -4.19    3.79   0
  -2   6   3   12.08    4.15   0
   2  -6  -3   16.82    3.14   0
   2  -6  -3   14.98    3.07   0
  -2   6   3   15.85    4.42   0
  -1   6   3    6.12    4.64   0
  -1   6   3    6.13    4.78   0
   1  -6  -3    0.31    4.15   0
   1  -6  -3    3.93    3.62   0
   0   6   3    2.88    3.72   0
   0   6   3    7.44    4.66   0
   0  -6  -3    4.78    2.62   0
   0  -6  -3    4.01    3.59   0
   1   6   3   77.84    3.41   0
   1   6   3   98.22    3.34   0
   1   6   3  105.09    3.56   0
  -1  -6  -3   90.87    2.81   0
   2   6   3    5.33    2.37   0
   2   6   3    2.67    2.69   0
   2   6   3    2.17    3.49   0
  -2  -6  -3    3.95    2.72   0
   3   6   3   35.57    2.88   0
   3   6   3   34.18    2.85   0
   3   6   3   29.02    2.36   0
   4   6   3    2.00    2.51   0
   4   6   3    0.08    1.91   0
   4   6   3   -1.35    2.81   0
   5   6   3    3.24    2.12   0
   5   6   3    6.56    2.83   0
   6   6   3    5.36    3.08   0
  -6  -6  -3    1.73    3.08   0
   6   6   3    2.78    2.31   0
  -7  -6  -3    2.97    3.33   0
   7   6   3    1.89    3.57   0
   7   6   3   -1.44    2.37   0
   7   6   3    5.17    3.31   0
   5  -7  -3    2.09    2.85   0
  -5   7   3   -0.28    3.76   0
   5  -7  -3    5.86    3.84   0
  -5   7   3   -3.70    3.69   0
  -4   7   3    1.81    3.32   0
  -4   7   3    0.86    3.71   0
   4  -7  -3    2.68    3.33   0
   4  -7  -3    3.98    2.68   0
   3  -7  -3    8.44    3.32   0
  -3   7   3   10.58    3.58   0
   3  -7  -3   15.48    3.89   0
  -3   7   3    6.11    3.89   0
   2  -7  -3   39.35    3.48   0
  -2   7   3   28.54    3.90   0
  -2   7   3   28.47    4.14   0
   2  -7  -3   25.65    3.08   0
  -1   7   3    7.54    5.16   0
   1  -7  -3   10.12    2.63   0
  -1   7   3   10.26    4.11   0
   1  -7  -3    7.41    2.59   0
   0   7   3    5.44    3.17   0
   0  -7  -3    7.29    3.15   0
   0   7   3    9.40    3.92   0
   0  -7  -3    5.60    3.40   0
   1   7   3    8.54    2.74   0
  -1  -7  -3    8.26    3.03   0
   1   7   3   14.46    4.08   0
   1   7   3   11.25    3.22   0
   2   7   3    1.35    2.85   0
   2   7   3    1.16    2.74   0
   2   7   3    6.13    3.60   0
  -2  -7  -3    0.25    1.84   0
   3   7   3   12.44    2.78   0
   3   7   3   11.80    3.29   0
   3   7   3   12.41    2.78   0
   4   7   3   21.68    2.82   0
   4   7   3   25.12    2.04   0
   4   7   3   19.93    2.28   0
   5   7   3    3.89    2.02   0
   5   7   3    4.35    3.03   0
   5   7   3    2.37    3.02   0
   6   7   3   -0.30    2.14   0
   6   7   3    2.63    3.28   0
   6   7   3    0.35    3.07   0
   7   7   3    0.01    3.64   0
   7   7   3    1.21    3.57   0
   4  -8  -3   -4.66    2.76   0
   4  -8  -3    2.91    3.68   0
  -4   8   3   -1.46    3.77   0
  -4   8   3    3.68    2.54   0
  -3   8   3   -3.90    3.50   0
  -3   8   3    1.30    4.54   0
   3  -8  -3    2.00    3.31   0
   3  -8  -3   -1.46    3.72   0
   2  -8  -3    1.19    2.93   0
   2  -8  -3    1.11    3.59   0
  -2   8   3   -1.14    2.58   0
  -2   8   3    3.81    3.89   0
  -1   8   3    2.73    5.01   0
   1  -8  -3    2.15    2.89   0
   1  -8  -3   -1.23    3.49   0
  -1   8   3    5.40    3.86   0
   0   8   3    4.00    2.87   0
   0   8   3    7.91    3.78   0
   0  -8  -3    4.30    3.17   0
   0   8   3    4.83    4.02   0
  -1  -8  -3  169.64    4.08   0
   1   8   3  187.83    4.24   0
   1   8   3  201.01    4.43   0
   1   8   3  141.47    4.55   0
  -2  -8  -3    2.86    2.80   0
   2   8   3    0.96    1.93   0
   2   8   3    1.52    2.81   0
   2   8   3    1.90    2.66   0
   3   8   3    0.25    2.78   0
   3   8   3    1.95    2.77   0
   3   8   3    1.87    3.35   0
   4   8   3    1.89    2.93   0
   4   8   3    2.21    2.97   0
   4   8   3    5.68    3.08   0
   5   8   3    3.28    3.15   0
   5   8   3    4.47    2.83   0
   5   8   3    0.64    3.21   0
   6   8   3    2.96    2.25   0
   6   8   3   -0.31    3.36   0
   6   8   3    1.08    3.35   0
   7   8   3    2.26    3.77   0
   7   8   3    5.70    2.64   0
   7   8   3    2.55    2.67   0
   4  -9  -3    3.67    4.91   0
   4  -9  -3   -0.64    2.83   0
  -4   9   3    1.49    4.99   0
  -4   9   3    2.02    2.77   0
   3  -9  -3    2.32    3.40   0
  -3   9   3    7.50    3.73   0
   3  -9  -3   -0.41    3.89   0
  -3   9   3    1.43    3.89   0
  -2   9   3   -1.37    3.60   0
   2  -9  -3    0.11    4.04   0
   2  -9  -3    2.33    2.45   0
  -2   9   3    2.69    4.80   0
  -1   9   3   -3.06    4.40   0
  -1   9   3   -2.99    3.84   0
   1  -9  -3    9.27    3.49   0
   0   9   3   15.36    3.34   0
   0  -9  -3   14.26    2.31   0
   0   9   3   15.14    3.84   0
   0   9   3   12.77    3.90   0
   1   9   3   24.90    3.10   0
   1   9   3   22.15    3.89   0
  -1  -9  -3   22.64    2.25   0
   1   9   3   22.92    4.31   0
   2   9   3    3.35    2.70   0
  -2  -9  -3    1.31    2.04   0
   2   9   3    2.45    3.08   0
   2   9   3    3.33    2.50   0
  -3  -9  -3   -1.64    2.13   0
   3   9   3    3.01    2.80   0
   3   9   3    3.33    3.05   0
   3   9   3   -0.09    3.44   0
   4   9   3    3.34    3.32   0
   4   9   3    0.40    3.01   0
   4   9   3    1.61    2.12   0
   5   9   3    1.91    2.22   0
   5   9   3    1.50    3.35   0
   5   9   3   -1.44    3.43   0
   6   9   3   -1.92    3.51   0
   6   9   3    0.80    3.67   0
   6   9   3   -1.28    2.57   0
  -3  10   3    3.04    4.01   0
   3 -10  -3    2.52    4.85   0
   3 -10  -3    6.42    2.76   0
  -3  10   3    4.70    5.03   0
   2 -10  -3    5.08    3.62   0
  -2  10   3   -2.34    4.93   0
  -2  10   3    1.97    2.76   0
   1 -10  -3   -1.03    2.58   0
  -1  10   3    4.51    4.12   0
  -1  10   3    2.57    3.45   0
  -1  10   3    0.58    2.68   0
   0  10   3    1.03    3.32   0
   0 -10  -3    6.25    2.39   0
   0  10   3    4.42    4.72   0
   0  10   3    4.77    2.69   0
   1  10   3    2.48    2.64   0
   1  10   3    0.59    3.33   0
  -1 -10  -3    3.40    2.23   0
   1  10   3    3.68    3.97   0
   2  10   3   -0.36    3.30   0
  -2 -10  -3    3.92    3.06   0
   2  10   3    3.32    3.70   0
   2  10   3    2.54    3.08   0
   3  10   3    1.19    3.40   0
   3  10   3    2.23    3.45   0
  -3 -10  -3    1.21    2.15   0
   3  10   3    0.45    3.25   0
   4  10   3    3.69    3.73   0
   4  10   3    1.88    2.43   0
   4  10   3    6.86    3.25   0
   5  10   3   -0.50    2.53   0
   5  10   3    2.27    3.63   0
   5  10   3    3.26    3.67   0
   6  10   3    3.14    3.79   0
   6  10   3    1.76    2.84   0
   1 -11  -3    1.73    3.73   0
  -1  11   3    1.58    4.30   0
  -1  11   3   -0.38    4.63   0
  -1  11   3   -4.52    4.00   0
   0  11   3   -0.20    3.60   0
   0  11   3    7.13    3.97   0
   0 -11  -3    0.54    3.47   0
   0  11   3    1.35    5.14   0
   1  11   3    1.97    4.39   0
  -1 -11  -3   -0.23    2.41   0
   1  11   3    8.60    3.95   0
   1  11   3   -2.40    4.37   0
   2  11   3   -1.60    3.67   0
   2  11   3    3.82    3.97   0
  -2 -11  -3   -0.88    2.42   0
   2  11   3    0.24    3.43   0
   3  11   3    1.57    3.65   0
   3  11   3    4.37    3.45   0
   3  11   3    1.43    3.80   0
   4  11   3    2.12    3.63   0
   4  11   3   -1.47    2.56   0
   4  11   3    2.93    3.63   0
   5  11   3   -2.69    3.77   0
   1  12   3    1.90    3.95   0
   1  12   3   -4.31    2.84   0
   1  12   3    1.61    4.30   0
  -1 -12  -3    0.17    3.64   0
  -2 -12  -3    1.25    3.58   0
   2  12   3   -3.99    4.02   0
   2  12   3    1.30    4.24   0
   2  12   3    1.35    4.02   0
   3  12   3   -0.47    2.98   0
   3  12   3   -0.74    3.99   0
   3  11  -4   -0.17    3.87   0
   3  11  -4    0.89    4.26   0
   3  11  -4    2.08    4.05   0
   2  11  -4    3.88    5.02   0
   2  11  -4    1.50    5.19   0
   2  11  -4    0.13    4.30   0
   1  11  -4    5.17    4.30   0
  -1 -11   4   -2.12    3.61   0
   0 -11   4    3.16    3.89   0
   0  11  -4    1.72    2.84   0
   4  10  -4    3.34    3.64   0
   4  10  -4    2.64    3.93   0
   4  10  -4    2.45    4.16   0
   3  10  -4    3.44    3.99   0
   3  10  -4    2.87    3.54   0
   3  10  -4    3.35    3.93   0
   2  10  -4    4.72    4.87   0
  -2 -10   4    2.76    3.28   0
   2  10  -4    6.13    3.70   0
   2  10  -4    5.10    4.39   0
   1  10  -4    1.79    7.70   0
   1  10  -4    2.01    3.85   0
   1  10  -4    0.12    6.94   0
  -1 -10   4   -0.21    3.23   0
   0  10  -4   -0.95    3.97   0
   0 -10   4    5.68    3.51   0
   1 -10   4    3.45    3.67   0
  -1  10  -4    1.89    4.09   0
   2 -10   4   -3.14    3.85   0
  -2  10  -4    0.85    3.93   0
   5   9  -4    2.13    3.91   0
   5   9  -4    0.28    3.88   0
   4   9  -4    2.70    3.58   0
   4   9  -4    0.56    3.81   0
   4   9  -4    2.82    3.17   0
   3   9  -4    0.37    3.71   0
   3   9  -4    0.35    3.37   0
   3   9  -4    2.68    3.74   0
  -2  -9   4    3.05    2.97   0
   2   9  -4    3.06    4.64   0
   2   9  -4    0.75    3.91   0
   2   9  -4    3.76    3.85   0
   1   9  -4    0.23    4.81   0
  -1  -9   4    1.48    2.04   0
   1   9  -4   -0.72    4.52   0
   1   9  -4    3.48    3.79   0
   0   9  -4    2.44    3.78   0
   0  -9   4    0.14    3.08   0
  -1   9  -4   -0.38    3.78   0
   1  -9   4    4.82    3.38   0
  -2   9  -4   -1.67    2.78   0
   2  -9   4   12.48    3.76   0
  -3   9  -4    2.82    3.70   0
   3  -9   4   -2.03    3.95   0
  -6  -8   4    2.03    2.48   0
   6   8  -4   -0.50    2.83   0
   6   8  -4    5.11    3.79   0
  -5  -8   4    6.40    3.16   0
   5   8  -4   -1.12    4.00   0
   5   8  -4    0.79    2.61   0
   4   8  -4    2.99    2.56   0
   4   8  -4    5.07    3.34   0
  -4  -8   4    0.65    3.02   0
   3   8  -4   17.48    3.42   0
   3   8  -4   19.50    3.63   0
  -2  -8   4    0.94    1.91   0
   2   8  -4    3.43    4.25   0
   2   8  -4    3.62    3.33   0
   2   8  -4    0.86    2.91   0
   1   8  -4    2.18    5.34   0
   1   8  -4    5.12    3.82   0
   1   8  -4    3.06    3.85   0
  -1  -8   4    0.87    2.89   0
   0  -8   4   -1.40    2.02   0
   0   8  -4   -7.44    3.58   0
  -1   8  -4    6.00    3.67   0
   1  -8   4    1.89    3.22   0
  -2   8  -4    1.02    3.57   0
   2  -8   4   -1.11    3.39   0
  -3   8  -4    2.16    3.61   0
   3  -8   4    0.20    3.74   0
   4  -8   4   -6.14    2.77   0
  -4   8  -4    2.65    3.62   0
  -7  -7   4    0.31    2.54   0
   7   7  -4    2.71    3.76   0
   6   7  -4    1.27    2.50   0
  -6  -7   4   -0.63    2.47   0
   6   7  -4    4.02    2.48   0
   6   7  -4   -1.45    2.79   0
   5   7  -4    3.34    2.52   0
   5   7  -4    0.22    2.98   0
  -5  -7   4    1.48    3.02   0
  -4  -7   4    1.19    3.10   0
   4   7  -4    1.05    3.21   0
   4   7  -4   -0.49    3.19   0
  -3  -7   4   11.27    2.90   0
   3   7  -4   10.07    3.58   0
   3   7  -4   13.35    3.29   0
   2   7  -4   34.62    3.87   0
   2   7  -4   30.84    3.75   0
  -2  -7   4   29.11    2.27   0
   1   7  -4   32.84    3.88   0
  -1  -7   4   22.99    2.95   0
   1   7  -4   23.90    4.01   0
   1   7  -4   27.06    4.88   0
   0  -7   4    8.36    3.10   0
   0   7  -4    2.02    2.85   0
   1  -7   4    5.91    3.40   0
  -1   7  -4    1.89    3.73   0
  -2   7  -4    6.93    3.68   0
   2  -7   4   -0.54    3.71   0
   3  -7   4    4.33    3.76   0
  -3   7  -4   11.76    2.46   0
   4  -7   4   -0.41    4.01   0
  -4   7  -4   -1.79    3.45   0
  -5   7  -4    0.35    3.63   0
   5  -7   4    4.91    4.04   0
   7   6  -4   -0.19    3.58   0
  -7  -6   4    1.81    2.57   0
   7   6  -4    0.02    3.62   0
   7   6  -4   -1.11    2.82   0
  -6  -6   4    1.90    2.29   0
   6   6  -4    1.71    3.13   0
   6   6  -4    0.88    2.27   0
   6   6  -4    3.36    3.59   0
   5   6  -4    0.01    3.64   0
   5   6  -4    0.68    3.00   0
  -5  -6   4    1.21    3.04   0
   4   6  -4    4.46    2.94   0
  -4  -6   4    1.48    2.84   0
   4   6  -4   -1.45    3.53   0
   3   6  -4    3.79    3.56   0
  -3  -6   4   12.07    2.86   0
   3   6  -4    6.51    2.97   0
  -2  -6   4    3.20    2.69   0
   2   6  -4    5.49    3.68   0
   2   6  -4    5.57    3.74   0
   1   6  -4    9.14    4.97   0
   1   6  -4    5.69    3.36   0
   1   6  -4    7.54    4.17   0
  -1  -6   4    5.77    2.74   0
   0   6  -4   10.15    9.14   0
   0   6  -4   11.23    7.69   0
   0   6  -4    4.31    4.39   0
   0  -6   4   10.04    3.14   0
  -1   6  -4    1.66    4.21   0
   1  -6   4    6.62    3.64   0
   2  -6   4    3.32    3.73   0
  -2   6  -4    2.89    3.50   0
  -3   6  -4   -0.63    3.63   0
   3  -6   4    7.06    3.53   0
  -4   6  -4    5.07    2.33   0
   4  -6   4    0.94    2.77   0
   5  -6   4    0.95    5.19   0
   5  -6   4   -6.10    3.99   0
  -5   6  -4   -1.89    3.27   0
  -6   6  -4    3.03    3.89   0
   6  -6   4    7.19    4.47   0
   6  -6   4    3.56    6.11   0
  -7  -5   4   -1.83    2.45   0
   7   5  -4    2.28    2.58   0
   7   5  -4   -1.17    3.45   0
   7   5  -4    1.19    2.39   0
  -6  -5   4    5.41    3.12   0
   6   5  -4    0.79    3.17   0
   6   5  -4   -0.08    3.09   0
   6   5  -4   -0.81    3.59   0
   5   5  -4    6.34    3.08   0
  -5  -5   4    3.53    2.96   0
   5   5  -4    4.79    3.72   0
  -4  -5   4   96.69    2.82   0
   4   5  -4  122.57    4.22   0
   4   5  -4  114.42    3.51   0
   3   5  -4  233.54    4.27   0
  -3  -5   4  235.02    4.35   0
   3   5  -4  235.29    5.01   0
   2   5  -4   18.13    3.42   0
  -2  -5   4   22.63    2.83   0
   2   5  -4   23.47    4.03   0
  -1  -5   4    2.07    2.78   0
   1   5  -4    3.76    4.89   0
   1   5  -4    5.10    4.01   0
  -1  -5   4    2.76    2.70   0
   0   5  -4    6.02    8.24   0
   0   5  -4    5.10    4.60   0
   0   5  -4    7.40    4.90   0
   0  -5   4    9.66    3.27   0
   1  -5   4   28.29    4.03   0
  -1   5  -4   28.15    4.29   0
  -2   5  -4    0.04    3.91   0
   2  -5   4    2.71    3.04   0
   3  -5   4    1.45    5.44   0
  -3   5  -4    4.21    3.23   0
   3  -5   4    2.58    6.05   0
   3  -5   4    2.94    3.97   0
   4  -5   4    4.03    3.81   0
   4  -5   4    5.21    4.79   0
  -4   5  -4    1.24    3.18   0
  -4   5  -4   -0.64    4.37   0
   5  -5   4   -0.98    4.75   0
   5  -5   4    4.86    2.64   0
  -5   5  -4    5.36    3.19   0
  -5   5  -4    0.65    3.91   0
  -6   5  -4    3.31    4.54   0
   6  -5   4   -0.98    5.52   0
  -6   5  -4   -2.45    3.56   0
   6  -5   4    2.16    3.94   0
  -7  -4   4    1.91    3.35   0
   7   4  -4    2.28    3.57   0
   7   4  -4    4.69    3.90   0
   6   4  -4    0.28    3.09   0
  -6  -4   4    6.21    3.10   0
   6   4  -4    7.44    2.55   0
   5   4  -4    2.61    2.03   0
   5   4  -4   -3.24    3.53   0
  -5  -4   4   -0.48    2.93   0
  -4  -4   4  137.60    3.57   0
   4   4  -4  129.09    3.55   0
   4   4  -4  129.51    4.31   0
  -3  -4   4   19.93    2.84   0
   3   4  -4   15.13    3.95   0
   3   4  -4   20.55    2.77   0
   2   4  -4   45.01    4.18   0
  -2  -4   4   39.82    3.17   0
   2   4  -4   38.23    2.53   0
  -1  -4   4    4.76    2.74   0
  -1  -4   4    6.01    3.48   0
   1   4  -4    5.39    3.87   0
   1   4  -4    8.06    4.19   0
   0   4  -4  151.31    9.51   0
   0   4  -4  183.10    7.12   0
   0  -4   4  171.53    4.69   0
   0   4  -4  142.90    5.56   0
   1  -4   4    1.65    2.65   0
  -1   4  -4   -1.87    4.24   0
  -2   4  -4   31.03    3.78   0
   2  -4   4   18.82    4.36   0
   3  -4   4   16.39    4.52   0
  -3   4  -4   19.29    4.32   0
  -3   4  -4   22.27    3.54   0
   3  -4   4   19.43    6.04   0
  -4   4  -4    5.37    3.58   0
   4  -4   4    4.38    5.15   0
   4  -4   4    5.28    3.86   0
  -4   4  -4    2.95    2.90   0
  -5   4  -4   -0.08    3.69   0
   5  -4   4    1.87    4.80   0
   5  -4   4    9.96    3.65   0
  -5   4  -4    0.65    3.02   0
  -6   4  -4   -0.31    3.46   0
   6  -4   4    0.15    4.07   0
   6  -4   4    2.70    3.92   0
  -7   4  -4   -2.33    4.95   0
   7  -4   4    1.58    4.25   0
   7   3  -4    0.79    3.62   0
   7   3  -4   -0.08    3.87   0
  -7  -3   4   -2.82    3.35   0
  -6  -3   4    2.64    3.09   0
   6   3  -4    4.79    2.56   0
   6   3  -4    1.78    3.17   0
   5   3  -4    3.33    2.94   0
  -5  -3   4    4.06    2.21   0
   5   3  -4   -0.92    2.91   0
  -4  -3   4   12.13    2.20   0
   4   3  -4   20.62    4.01   0
   4   3  -4   20.86    2.93   0
  -3  -3   4    2.75    2.01   0
   3   3  -4    0.83    2.93   0
   2   3  -4   82.84    3.49   0
  -2  -3   4   83.68    3.60   0
   2   3  -4   83.57    4.48   0
  -1  -3   4   83.39    3.90   0
   1   3  -4   78.56    5.06   0
   1   3  -4   80.12    4.26   0
  -1  -3   4   71.81    3.48   0
   0   3  -4  784.82    9.20   0
   0  -3   4  812.58   13.68   0
   0   3  -4  786.46   14.09   0
   0  -3   4  911.26    9.09   0
   1  -3   4   11.96    4.35   0
  -1   3  -4   13.54    4.34   0
   2  -3   4    7.49    6.86   0
   2  -3   4    6.42    4.32   0
  -2   3  -4   12.90    3.60   0
   2  -3   4    9.93    4.09   0
  -3   3  -4   26.04    3.01   0
  -3   3  -4   28.98    3.28   0
   3  -3   4   26.16    4.34   0
   3  -3   4   21.73    5.72   0
  -4   3  -4    0.89    2.78   0
   4  -3   4    5.69    3.84   0
  -4   3  -4    4.71    2.75   0
   4  -3   4    2.14    5.41   0
   5  -3   4    2.88    2.61   0
  -5   3  -4    0.82    3.55   0
  -5   3  -4   -0.04    2.75   0
   5  -3   4   -3.71    3.89   0
   6  -3   4    1.30    4.07   0
  -6   3  -4    4.97    3.15   0
   6  -3   4    3.20    3.60   0
   7  -3   4    0.22    4.12   0
  -7   3  -4    2.59    3.50   0
   7  -3   4    2.92    3.96   0
  -7  -2   4    1.86    3.38   0
   7   2  -4    2.42    2.44   0
   7   2  -4    0.33    2.83   0
  -6  -2   4    4.51    3.06   0
   6   2  -4    4.57    2.39   0
   6   2  -4    3.55    2.73   0
  -5  -2   4    1.98    2.00   0
   5   2  -4    6.32    2.96   0
   5   2  -4    5.89    2.79   0
   4   2  -4   15.96    2.92   0
  -4  -2   4   15.92    3.21   0
   4   2  -4   18.27    3.02   0
   3   2  -4    5.50    2.68   0
  -3  -2   4    5.14    2.30   0
   3   2  -4    7.32    2.93   0
  -2  -2   4    3.53    2.31   0
   2   2  -4    1.94    3.05   0
  -1  -2   4  411.25    6.75   0
   1   2  -4  400.99    7.28   0
   1   2  -4  427.48    7.04   0
   0   2  -4    0.18    4.96   0
   0   2  -4    0.98    6.57   0
   0  -2   4    2.38    5.30   0
   0  -2   4    2.13    4.29   0
   1  -2   4   31.99    4.83   0
   1  -2   4   36.45    7.92   0
   1  -2   4   37.62    5.89   0
  -1   2  -4   39.37    4.15   0
   2  -2   4   13.66    4.22   0
   2  -2   4    9.76    3.70   0
  -2   2  -4   12.08    3.35   0
  -3   2  -4  151.98    4.34   0
   3  -2   4  143.80    3.91   0
  -3   2  -4  153.71    3.95   0
   3  -2   4  144.92    4.93   0
  -4   2  -4    5.57    2.79   0
   4  -2   4   10.97    3.87   0
  -4   2  -4    7.27    2.84   0
   4  -2   4    7.07    4.01   0
  -5   2  -4   -0.04    2.71   0
   5  -2   4    2.01    3.51   0
   5  -2   4   -0.91    3.72   0
  -6   2  -4   -0.93    2.85   0
   6  -2   4    1.59    2.37   0
   6  -2   4    1.66    3.53   0
  -7   2  -4    1.45    3.34   0
   7  -2   4    0.03    3.73   0
   7  -2   4    1.86    3.93   0
   7   1  -4   -4.12    4.05   0
  -7  -1   4   -2.27    3.36   0
   7   1  -4    2.51    2.51   0
  -6  -1   4   -2.01    3.12   0
   6   1  -4   -0.29    2.07   0
   6   1  -4    5.82    3.80   0
  -5  -1   4   -0.48    2.15   0
   5   1  -4   -0.13    2.95   0
   5   1  -4    5.42    3.80   0
   4   1  -4   14.83    3.27   0
  -4  -1   4   14.43    3.42   0
   4   1  -4   10.94    3.13   0
  -3  -1   4   15.90    3.54   0
   3   1  -4   15.34    2.29   0
   3   1  -4   14.96    4.42   0
   2   1  -4  145.60    4.32   0
  -2  -1   4  164.59    4.93   0
   2   1  -4  178.84    4.45   0
  -1  -1   4   40.17    5.51   0
   1   1  -4   36.11    6.26   0
   1   1  -4   48.55    4.48   0
   0  -1   4   -1.39    6.68   0
   0   1  -4    0.24    6.04   0
   0   1  -4   -0.81    9.98   0
   0  -1   4    0.06    5.87   0
   1  -1   4 1024.03   11.44   0
   1  -1   4 1124.73   12.94   0
  -1   1  -4 1076.29   11.30   0
  -2   1  -4  366.45    5.56   0
   2  -1   4  353.90    6.64   0
   2  -1   4  347.34    5.32   0
  -3   1  -4  187.22    4.48   0
   3  -1   4  191.04    4.65   0
   3  -1   4  188.37    4.83   0
  -3   1  -4  193.39    4.08   0
  -4   1  -4    2.37    2.50   0
   4  -1   4   -0.34    2.51   0
   4  -1   4    5.09    3.40   0
   5  -1   4    4.54    3.15   0
  -5   1  -4    0.58    2.73   0
   5  -1   4    0.34    3.35   0
  -6   1  -4   10.03    3.00   0
   6  -1   4    7.30    3.56   0
   6  -1   4    5.46    2.58   0
  -7   1  -4    2.15    3.33   0
   7  -1   4    8.70    3.77   0
   7  -1   4    3.97    4.06   0
   7   0  -4    6.44    3.61   0
  -7   0   4    3.75    3.35   0
   7   0  -4   -3.11    4.00   0
   6   0  -4    3.95    2.38   0
   6   0  -4    4.98    2.30   0
  -6   0   4    0.23    2.99   0
   5   0  -4    6.42    3.32   0
  -5   0   4    4.83    2.33   0
   5   0  -4    4.57    3.00   0
   4   0  -4   10.08    3.63   0
  -4   0   4   12.21    3.56   0
   4   0  -4   12.46    3.34   0
   3   0  -4   -0.36    3.39   0
  -3   0   4    5.59    3.61   0
   3   0  -4    5.70    4.55   0
   2   0  -4    5.53    5.05   0
  -2   0   4    7.78    2.99   0
   2   0  -4    7.63    3.62   0
  -2   0   4    4.82    4.58   0
   1   0  -4  270.51    7.22   0
  -1   0   4  221.27    6.18   0
  -1   0   4  227.29    7.41   0
   1   0  -4  206.82    7.78   0
   0   0   4  525.43   20.30   0
   0   0  -4  670.66   19.55   0
   0   0   4  604.90   10.85   0
   0   0  -4  675.56   10.54   0
   1   0   4   63.18    4.53   0
   1   0   4   60.81    4.63   0
  -1   0  -4   64.57    4.33   0
   2   0   4  375.15    5.88   0
   2   0   4  375.28    5.89   0
  -3   0  -4   72.01    3.21   0
   3   0   4   81.15    3.64   0
   3   0   4   76.58    3.49   0
  -4   0  -4    1.15    2.33   0
   4   0   4    4.26    2.93   0
   4   0   4   -0.61    2.31   0
  -5   0  -4    1.85    2.66   0
   5   0   4   -0.21    2.16   0
   5   0   4    3.85    3.32   0
  -6   0  -4   52.39    3.35   0
   6   0   4   40.54    2.74   0
   6   0   4   47.11    4.02   0
  -7   0  -4    4.78    3.26   0
   7   0   4    9.36    3.59   0
   7   0   4   -7.16    3.87   0
  -8   0  -4    3.98    3.72   0
   8   0   4    1.85    4.10   0
   8   0   4    3.00    4.20   0
   7  -1  -4   -1.87    2.91   0
   7  -1  -4    3.92    3.71   0
  -7   1   4   -1.04    2.54   0
  -6   1   4   -4.10    3.02   0
   6  -1  -4    4.81    2.38   0
   6  -1  -4   -2.47    3.79   0
   5  -1  -4    2.46    2.77   0
   5  -1  -4    1.41    3.38   0
  -5   1   4   -0.36    3.00   0
   4  -1  -4   28.61    4.71   0
  -4   1   4   25.58    2.99   0
  -4   1   4   29.01    3.58   0
   4  -1  -4   30.06    3.94   0
   3  -1  -4    4.96    4.73   0
  -3   1   4    2.74    2.87   0
  -3   1   4   -0.15    4.00   0
   3  -1  -4    1.63    2.79   0
   2  -1  -4   32.41    5.19   0
   2  -1  -4   34.56    4.29   0
  -2   1   4   27.77    3.55   0
  -2   1   4   34.22    2.73   0
  -1   1   4   14.26    4.48   0
  -1   1   4   15.78    5.46   0
   1  -1  -4    9.86    6.08   0
   1  -1  -4   14.48    5.88   0
   0  -1  -4  232.19    7.20   0
   0   1   4  202.45    6.12   0
   0   1   4  153.45    8.67   0
   0  -1  -4  209.84    9.13   0
  -1  -1  -4    2.04    2.72   0
   1   1   4    1.02    4.05   0
   1   1   4    1.67    3.46   0
   2   1   4   23.91    3.25   0
   2   1   4   23.98    3.14   0
   3   1   4   -0.16    1.99   0
  -3  -1  -4    0.34    1.97   0
   3   1   4    1.38    2.79   0
  -4  -1  -4   11.54    1.74   0
   4   1   4   13.48    2.99   0
   4   1   4   11.43    3.04   0
  -5  -1  -4   20.42    2.09   0
   5   1   4   18.64    3.09   0
   5   1   4   25.36    3.41   0
   6   1   4   39.15    3.37   0
  -6  -1  -4   52.82    3.39   0
   6   1   4   41.85    2.69   0
  -7  -1  -4    1.75    3.23   0
   7   1   4    2.81    3.46   0
   7   1   4    1.95    3.59   0
  -8  -1  -4    1.44    2.60   0
   8   1   4   -0.46    2.68   0
   8   1   4    1.60    4.01   0
   7  -2  -4    1.15    4.23   0
   7  -2  -4    6.15    3.91   0
  -7   2   4    2.39    2.50   0
   6  -2  -4    5.98    3.88   0
   6  -2  -4   -1.85    3.58   0
  -6   2   4    1.68    3.19   0
   5  -2  -4    2.55    3.94   0
   5  -2  -4   -2.43    3.63   0
  -5   2   4    3.64    3.15   0
  -5   2   4    1.02    2.87   0
   4  -2  -4    2.06    3.31   0
   4  -2  -4    3.60    3.94   0
  -4   2   4   -1.30    2.80   0
  -4   2   4   -0.95    2.48   0
   3  -2  -4    6.87    4.31   0
  -3   2   4    4.14    2.31   0
  -3   2   4    3.86    2.76   0
   3  -2  -4    2.47    4.75   0
  -2   2   4  286.12    5.89   0
  -2   2   4  314.76    5.46   0
   2  -2  -4  265.43    4.81   0
   2  -2  -4  246.40    5.99   0
  -1   2   4   26.10    4.83   0
  -1   2   4   22.96    5.47   0
   1  -2  -4   23.80    5.11   0
   1  -2  -4   24.65    5.16   0
   0   2   4  398.90    8.14   0
   0  -2  -4  521.45    7.43   0
   0  -2  -4  414.28    6.70   0
   0   2   4  455.39    7.66   0
  -1  -2  -4   24.23    3.61   0
   1   2   4   26.10    3.88   0
   1   2   4   21.12    4.08   0
  -1  -2  -4   23.74    3.63   0
   2   2   4   34.02    2.56   0
   2   2   4   44.47    3.39   0
   2   2   4   40.66    3.28   0
  -3  -2  -4  138.44    3.58   0
   3   2   4  144.53    3.77   0
   4   2   4    6.65    2.02   0
  -4  -2  -4    6.89    2.76   0
   4   2   4    4.24    2.23   0
  -5  -2  -4   -0.23    1.86   0
   5   2   4    3.00    3.06   0
   5   2   4   -0.91    1.84   0
  -6  -2  -4   10.39    2.91   0
   6   2   4   10.12    3.05   0
   6   2   4   14.09    3.00   0
  -7  -2  -4   -0.06    3.05   0
   7   2   4   -0.53    3.39   0
   7   2   4    4.57    3.36   0
  -8  -2  -4   -1.35    2.61   0
   8   2   4   -0.67    2.66   0
   8   2   4    1.42    2.67   0
   7  -3  -4    4.41    3.10   0
  -7   3   4    3.13    3.65   0
   7  -3  -4   -2.05    2.94   0
  -6   3   4    1.21    3.33   0
   6  -3  -4    7.92    4.12   0
  -6   3   4    1.02    3.31   0
   6  -3  -4   -0.20    3.89   0
  -5   3   4    1.48    2.87   0
   5  -3  -4    0.47    2.53   0
   5  -3  -4    0.65    4.29   0
  -5   3   4   -1.02    3.49   0
   4  -3  -4   12.04    3.16   0
  -4   3   4   17.50    2.45   0
   4  -3  -4    8.84    4.17   0
  -4   3   4   17.79    3.59   0
  -3   3   4  139.49    4.26   0
   3  -3  -4  109.68    5.06   0
  -3   3   4  113.21    3.72   0
   3  -3  -4  114.29    5.07   0
   2  -3  -4  564.53    7.01   0
   2  -3  -4  526.33    6.00   0
  -2   3   4  641.08    6.77   0
  -2   3   4  552.79    6.02   0
   1  -3  -4  503.76    6.65   0
  -1   3   4  404.62    5.72   0
   1  -3  -4  394.51    5.56   0
  -1   3   4  432.46    5.65   0
   0  -3  -4  194.33    4.73   0
   0   3   4  135.99    4.46   0
   0  -3  -4  154.41    5.19   0
   0   3   4  168.93    5.27   0
   1   3   4  118.04    4.56   0
  -1  -3  -4  135.68    4.17   0
   1   3   4  136.81    4.24   0
  -1  -3  -4  113.97    4.07   0
   2   3   4    9.91    2.84   0
   2   3   4    7.90    2.92   0
   2   3   4    3.85    3.00   0
   3   3   4  133.70    3.53   0
   3   3   4  163.86    3.71   0
  -4  -3  -4   13.41    2.01   0
   4   3   4   13.47    3.03   0
  -5  -3  -4   20.20    2.88   0
   5   3   4   18.66    2.83   0
   5   3   4   21.07    3.15   0
   6   3   4    1.15    2.83   0
  -6  -3  -4    1.78    2.74   0
   6   3   4    3.29    2.94   0
  -7  -3  -4   -2.05    2.89   0
   7   3   4   -1.37    2.30   0
   7   3   4    2.97    3.09   0
  -8  -3  -4    6.11    3.53   0
   8   3   4    1.08    3.87   0
   8   3   4   -1.14    2.79   0
  -6   4   4    1.03    2.37   0
   6  -4  -4    3.68    2.75   0
   6  -4  -4    1.27    4.21   0
  -6   4   4    2.55    3.60   0
  -5   4   4    0.91    2.24   0
   5  -4  -4   -2.03    3.56   0
  -5   4   4   -1.30    2.16   0
   5  -4  -4    6.12    2.67   0
  -4   4   4    2.91    2.30   0
   4  -4  -4   -4.01    3.90   0
  -4   4   4   -0.23    3.34   0
   4  -4  -4    4.44    4.00   0
  -3   4   4   36.53    3.71   0
   3  -4  -4   30.18    4.60   0
  -3   4   4   34.21    4.27   0
   3  -4  -4   33.64    4.53   0
  -2   4   4   39.20    4.49   0
  -2   4   4   48.97    4.38   0
   2  -4  -4   43.33    4.36   0
   2  -4  -4   39.21    4.84   0
   1  -4  -4    7.81    3.42   0
  -1   4   4    1.16    4.40   0
  -1   4   4    7.26    3.17   0
   1  -4  -4    3.22    3.08   0
   0   4   4   55.38    5.00   0
   0  -4  -4   56.84    3.25   0
   0  -4  -4   70.37    2.75   0
   0   4   4   58.56    4.18   0
   1   4   4  157.89    4.81   0
  -1  -4  -4  180.07    3.97   0
   1   4   4  181.01    4.18   0
  -1  -4  -4  162.93    4.24   0
  -2  -4  -4  297.38    4.37   0
   2   4   4  296.25    4.10   0
   2   4   4  347.48    4.71   0
   2   4   4  346.67    4.74   0
   3   4   4   10.49    2.70   0
   3   4   4   12.62    2.81   0
   3   4   4   12.60    2.87   0
   4   4   4   32.01    2.30   0
  -4  -4  -4   39.27    3.13   0
   4   4   4   40.19    3.07   0
  -5  -4  -4   31.62    2.17   0
   5   4   4   32.84    2.14   0
   5   4   4   38.91    3.08   0
  -6  -4  -4   -2.57    2.02   0
   6   4   4    0.71    2.94   0
   6   4   4   -0.85    2.22   0
  -7  -4  -4    2.34    3.11   0
   7   4   4    3.78    2.41   0
   7   4   4    2.31    2.25   0
  -8  -4  -4   -0.01    2.43   0
   8   4   4   -0.64    3.83   0
   8   4   4   -0.90    3.66   0
  -6   5   4    2.51    3.65   0
  -6   5   4    0.12    3.82   0
   6  -5  -4    0.03    4.16   0
   6  -5  -4   -2.63    4.03   0
  -5   5   4   -0.31    3.37   0
   5  -5  -4   -1.03    3.81   0
   5  -5  -4    3.97    3.66   0
  -5   5   4    3.47    2.30   0
   4  -5  -4   -2.42    3.78   0
   4  -5  -4    8.40    3.61   0
  -4   5   4    0.75    2.24   0
  -4   5   4    4.83    3.42   0
  -3   5   4   18.57    3.96   0
   3  -5  -4   14.89    2.96   0
   3  -5  -4   15.82    2.82   0
  -3   5   4   19.78    3.65   0
  -2   5   4   48.11    5.05   0
  -2   5   4   55.23    3.65   0
   2  -5  -4   58.18    4.09   0
   2  -5  -4   43.16    4.90   0
  -1   5   4   -3.66    4.79   0
   1  -5  -4    3.37    3.18   0
  -1   5   4    6.38    4.60   0
   1  -5  -4   -0.92    2.94   0
   0  -5  -4  128.33    3.18   0
   0   5   4   95.16    4.94   0
   0  -5  -4  112.89    3.40   0
   0   5   4  116.30    4.55   0
  -1  -5  -4  345.06    4.77   0
   1   5   4  287.05    4.32   0
   1   5   4  357.27    4.96   0
  -1  -5  -4  332.64    4.74   0
  -2  -5  -4    4.91    2.65   0
   2   5   4    4.19    1.89   0
   2   5   4    5.20    2.66   0
   2   5   4    4.28    2.26   0
   3   5   4   12.55    2.98   0
   3   5   4    9.46    2.89   0
   3   5   4   10.59    2.77   0
   4   5   4   18.41    2.90   0
   4   5   4   13.62    2.68   0
   4   5   4   12.78    2.75   0
   5   5   4    6.06    3.00   0
   5   5   4    8.75    3.19   0
   6   5   4    9.02    3.01   0
   6   5   4    8.73    3.17   0
  -6  -5  -4   10.10    2.17   0
   7   5   4    3.19    3.20   0
  -7  -5  -4    5.14    2.39   0
   7   5   4    6.48    2.51   0
   7   5   4    4.07    3.29   0
   8   5   4    0.48    3.67   0
  -8  -5  -4   -0.01    2.62   0
   8   5   4   -2.44    3.81   0
   8   5   4    0.15    3.96   0
   6  -6  -4   -2.36    4.30   0
  -6   6   4    2.69    3.80   0
   6  -6  -4    1.87    4.03   0
  -6   6   4    2.42    3.81   0
  -5   6   4    1.39    2.52   0
   5  -6  -4    3.68    3.57   0
   5  -6  -4    1.25    4.01   0
  -5   6   4    0.43    3.77   0
   4  -6  -4   -3.40    3.93   0
  -4   6   4    7.22    3.37   0
   4  -6  -4    3.70    3.46   0
  -4   6   4    1.79    3.38   0
   3  -6  -4    1.44    3.26   0
  -3   6   4    2.02    3.52   0
   3  -6  -4    5.17    2.87   0
  -3   6   4   -2.95    3.66   0
  -2   6   4    4.51    4.24   0
  -2   6   4    1.68    3.97   0
   2  -6  -4    3.32    3.14   0
   2  -6  -4    5.82    4.12   0
  -1   6   4    3.95    4.67   0
   1  -6  -4   11.06    4.16   0
   1  -6  -4    5.23    2.92   0
  -1   6   4   14.54    4.77   0
   0   6   4   12.96    4.63   0
   0   6   4   11.90    3.90   0
   0  -6  -4   20.45    2.75   0
   0  -6  -4   13.26    3.59   0
   1   6   4    1.68    2.85   0
  -1  -6  -4    1.15    3.08   0
   1   6   4   -3.23    4.20   0
   2   6   4    1.93    1.89   0
   2   6   4    5.79    2.56   0
   2   6   4    7.28    3.54   0
  -2  -6  -4    4.93    1.95   0
   3   6   4   -0.34    1.91   0
   3   6   4    0.28    2.72   0
   3   6   4    2.17    3.14   0
   4   6   4  136.92    3.49   0
   4   6   4  137.87    3.36   0
   4   6   4  121.49    3.59   0
   5   6   4   11.77    3.00   0
   5   6   4    7.50    2.80   0
   5   6   4   11.30    2.05   0
   6   6   4   11.93    2.34   0
   6   6   4   17.18    3.20   0
   7   6   4    3.09    3.34   0
   7   6   4    1.62    3.46   0
   7   6   4   -0.06    2.34   0
   5  -7  -4   -0.37    4.73   0
   5  -7  -4    0.19    4.15   0
  -5   7   4    2.68    3.75   0
  -5   7   4    2.58    3.67   0
   4  -7  -4    3.24    3.75   0
   4  -7  -4    4.41    3.91   0
  -4   7   4    3.05    3.60   0
  -4   7   4   -2.19    3.43   0
  -3   7   4   -0.38    3.57   0
   3  -7  -4    3.08    2.65   0
  -3   7   4    0.26    3.71   0
   3  -7  -4    2.30    3.24   0
   2  -7  -4    7.72    3.95   0
  -2   7   4    5.49    3.79   0
   2  -7  -4    3.37    2.97   0
  -2   7   4   -0.23    4.04   0
   1  -7  -4    3.53    2.62   0
  -1   7   4    0.96    4.06   0
  -1   7   4    1.09    4.05   0
   1  -7  -4    1.25    2.56   0
   0   7   4   -0.04    4.35   0
   0  -7  -4    4.49    2.39   0
   0  -7  -4    2.33    2.59   0
   0   7   4    4.40    3.95   0
   1   7   4   21.76    3.04   0
   1   7   4   20.49    2.91   0
  -1  -7  -4   21.53    3.05   0
   1   7   4   20.88    3.35   0
   2   7   4   11.06    2.74   0
   2   7   4   11.12    2.99   0
   2   7   4   11.31    3.69   0
  -2  -7  -4    8.46    2.78   0
   3   7   4   -0.37    2.53   0
   3   7   4    5.48    3.33   0
   3   7   4    1.97    2.70   0
   4   7   4   35.95    2.30   0
   4   7   4   29.88    2.29   0
   4   7   4   32.14    3.37   0
   5   7   4   13.09    2.78   0
   5   7   4   10.97    2.75   0
   5   7   4    5.13    3.03   0
   6   7   4    3.67    3.13   0
   6   7   4    3.28    3.22   0
   6   7   4    3.88    2.17   0
   7   7   4    5.02    2.50   0
   7   7   4    0.90    3.58   0
   7   7   4    3.22    2.57   0
   4  -8  -4   10.35    3.89   0
   4  -8  -4    2.40    3.73   0
  -4   8   4    3.16    3.70   0
  -4   8   4    3.02    3.73   0
   3  -8  -4    0.07    3.53   0
   3  -8  -4    2.83    2.55   0
  -3   8   4   -5.31    3.55   0
  -3   8   4    2.02    3.94   0
   2  -8  -4    4.69    3.05   0
  -2   8   4    6.62    3.68   0
   2  -8  -4    4.09    2.65   0
  -2   8   4    9.67    4.84   0
  -1   8   4   -2.41    3.82   0
   1  -8  -4    3.18    2.94   0
   1  -8  -4   -0.46    3.39   0
  -1   8   4    3.24    4.12   0
   0   8   4    5.39    3.55   0
   0   8   4    6.12    3.76   0
   0  -8  -4    5.23    3.28   0
   0  -8  -4    6.68    2.63   0
   1   8   4   18.64    2.93   0
   1   8   4   30.19    3.38   0
   1   8   4   12.83    3.97   0
  -1  -8  -4   20.88    3.25   0
   2   8   4    2.97    2.78   0
   2   8   4   -1.96    2.93   0
   2   8   4    5.32    3.56   0
  -2  -8  -4    2.06    2.86   0
   3   8   4   -1.91    2.87   0
   3   8   4    4.12    2.84   0
   3   8   4    7.22    3.29   0
   4   8   4    4.51    1.88   0
   4   8   4    6.23    2.59   0
   4   8   4    7.89    3.06   0
   5   8   4    0.36    2.10   0
   5   8   4    3.63    2.26   0
   5   8   4   -0.55    2.34   0
   6   8   4   -0.89    3.27   0
   6   8   4    2.62    3.44   0
   6   8   4    1.29    2.37   0
   7   8   4    8.10    3.81   0
   7   8   4    6.29    3.81   0
   7   8   4    2.14    3.76   0
   4  -9  -4    2.92    4.21   0
  -4   9   4    2.35    4.05   0
  -4   9   4    1.40    5.01   0
   4  -9  -4    2.75    5.03   0
   3  -9  -4    1.00    4.40   0
  -3   9   4    0.23    3.75   0
   3  -9  -4    1.03    3.81   0
  -3   9   4   -0.45    3.92   0
  -2   9   4    0.75    3.61   0
   2  -9  -4    7.05    3.50   0
  -2   9   4    4.58    4.87   0
   2  -9  -4   -0.99    3.38   0
  -1   9   4   -0.31    5.14   0
  -1   9   4   -0.11    2.65   0
   1  -9  -4    0.60    3.92   0
   1  -9  -4    2.48    3.41   0
   0   9   4    0.65    3.05   0
   0   9   4    6.68    3.86   0
   0   9   4    0.73    3.89   0
   0  -9  -4   -0.38    2.29   0
   1   9   4    4.38    2.98   0
  -1  -9  -4    8.68    2.22   0
   1   9   4    7.39    3.68   0
   1   9   4    9.01    3.46   0
   2   9   4    6.48    2.76   0
  -2  -9  -4    1.97    2.98   0
   2   9   4    5.66    2.98   0
   2   9   4    6.39    2.55   0
  -3  -9  -4   -2.14    2.97   0
   3   9   4    3.88    3.13   0
   3   9   4    2.08    3.06   0
   3   9   4    3.87    3.56   0
   4   9   4    8.65    3.14   0
   4   9   4    2.76    3.02   0
   4   9   4   11.09    3.46   0
   5   9   4   -3.21    3.40   0
   5   9   4    1.53    2.30   0
   5   9   4   -0.37    3.12   0
   6   9   4    5.90    3.37   0
   6   9   4    2.36    3.46   0
   6   9   4    3.81    3.67   0
   3 -10  -4    2.62    4.83   0
  -3  10   4   -3.86    2.83   0
  -3  10   4    1.94    5.15   0
   3 -10  -4   -4.19    2.93   0
   2 -10  -4    1.94    4.38   0
  -2  10   4   -1.33    3.85   0
   2 -10  -4    1.25    3.77   0
  -2  10   4   -0.94    5.04   0
  -1  10   4    1.07    3.37   0
  -1  10   4    1.85    4.15   0
  -1  10   4   -3.76    2.86   0
   1 -10  -4    4.44    2.52   0
   0  10   4    3.52    3.38   0
   0 -10  -4    6.49    3.32   0
   0  10   4    3.60    2.66   0
   0  10   4    3.81    3.77   0
   1  10   4    9.97    3.61   0
   1  10   4    7.83    3.25   0
   1  10   4    5.69    2.65   0
  -1 -10  -4    9.56    3.17   0
   2  10   4    3.40    3.11   0
   2  10   4   -0.91    3.00   0
   2  10   4    3.80    3.75   0
  -2 -10  -4   -1.21    3.14   0
  -3 -10  -4    4.39    3.05   0
   3  10   4    5.64    3.20   0
   3  10   4    5.43    3.33   0
   3  10   4    4.08    3.59   0
   4  10   4    2.48    3.66   0
   4  10   4    0.51    3.39   0
   4  10   4    5.00    3.33   0
   5  10   4    2.98    3.65   0
   5  10   4    6.29    2.59   0
   5  10   4    6.13    3.68   0
   6  10   4    0.81    3.75   0
   6  10   4    1.79    2.73   0
  -1  11   4   -0.13    4.41   0
  -1  11   4    1.36    3.89   0
  -1  11   4    1.08    2.88   0
   1 -11  -4   -0.03    3.69   0
   0  11   4    3.36    4.26   0
   0  11   4   -1.83    3.90   0
   0 -11  -4    2.14    3.49   0
   0  11   4    0.58    3.59   0
   1  11   4    2.91    3.44   0
   1  11   4   -0.48    3.90   0
   1  11   4    8.39    4.18   0
  -1 -11  -4   -2.51    3.42   0
   2  11   4    2.13    3.91   0
   2  11   4   -0.99    3.40   0
  -2 -11  -4    1.36    3.27   0
   2  11   4   -2.22    3.65   0
  -3 -11  -4    3.65    2.30   0
   3  11   4    1.85    3.42   0
   3  11   4    3.14    3.89   0
   3  11   4    0.51    3.45   0
   4  11   4    4.80    2.82   0
   4  11   4    3.22    3.67   0
   4  11   4    2.79    3.70   0
   5  11   4   -2.63    4.02   0
   5  11   4   -2.90    2.65   0
   1  12   4    1.57    3.79   0
   1  12   4    2.95    4.24   0
   1  12   4    0.84    2.93   0
  -1 -12  -4    5.76    3.80   0
   2  12   4    3.27    3.77   0
   2  12   4   -1.03    4.22   0
   2  12   4    0.26    4.04   0
  -2 -12  -4    1.16    2.66   0
   3  12   4   -0.84    3.99   0
   3  12   4   -6.69    4.17   0
   2  11  -5    2.75    5.85   0
   2  11  -5   -1.11    6.37   0
   2  11  -5    1.38    4.28   0
  -1 -11   5   -1.35    3.78   0
   1  11  -5    2.59    4.32   0
   0  11  -5    0.40    4.15   0
   0 -11   5   -0.18    3.83   0
   4  10  -5    2.55    4.09   0
   4  10  -5    3.14    3.81   0
   4  10  -5   -0.76    4.01   0
   3  10  -5    2.12    4.03   0
   3  10  -5    1.47    3.54   0
   3  10  -5   -0.82    4.05   0
   2  10  -5    0.04    4.39   0
   2  10  -5    4.35    4.02   0
   2  10  -5    0.93    4.99   0
  -1 -10   5    5.59    3.56   0
   1  10  -5    3.59    3.89   0
   0  10  -5   -1.83    4.02   0
   0 -10   5    1.68    3.36   0
  -1  10  -5   -1.13    3.96   0
   1 -10   5   -1.90    3.65   0
  -2  10  -5    0.99    2.72   0
   2 -10   5   -2.52    4.11   0
  -5  -9   5    2.06    3.55   0
   5   9  -5    3.93    3.96   0
   5   9  -5    1.83    2.86   0
   4   9  -5    5.74    3.77   0
   4   9  -5    0.72    3.86   0
   3   9  -5   11.56    3.43   0
   3   9  -5    8.96    2.64   0
   3   9  -5    5.51    3.83   0
   2   9  -5    0.62    4.49   0
   2   9  -5    8.49    3.71   0
   2   9  -5   -0.21    3.93   0
   1   9  -5    4.61    3.77   0
   1   9  -5    5.10    6.54   0
   1   9  -5    5.06    5.94   0
  -1  -9   5    4.59    3.05   0
   0   9  -5    2.86    3.84   0
   0  -9   5    3.85    3.11   0
  -1   9  -5    4.18    3.67   0
   1  -9   5    0.52    3.39   0
  -2   9  -5   -0.40    3.78   0
   2  -9   5    0.27    3.64   0
  -3   9  -5    0.94    3.81   0
   3  -9   5   -1.35    4.11   0
  -6  -8   5    1.83    3.60   0
   6   8  -5    2.94    3.76   0
   6   8  -5    3.37    3.99   0
  -5  -8   5    0.14    2.49   0
   5   8  -5    3.33    3.54   0
   5   8  -5    1.83    4.03   0
  -4  -8   5   10.95    3.14   0
   4   8  -5   17.41    3.87   0
   4   8  -5   11.97    3.67   0
  -3  -8   5    2.76    3.04   0
   3   8  -5    5.38    3.51   0
   3   8  -5   -2.19    3.65   0
   2   8  -5   -4.18    3.69   0
   2   8  -5   -1.21    3.68   0
   2   8  -5    0.38    2.93   0
   1   8  -5    3.21    3.85   0
   1   8  -5    5.12    3.90   0
   1   8  -5    2.06    5.84   0
  -1  -8   5    2.84    2.69   0
   0   8  -5   -1.02    3.60   0
   0  -8   5    1.09    2.97   0
   1  -8   5    2.26    3.33   0
  -1   8  -5    0.74    3.67   0
   2  -8   5   -4.89    3.49   0
  -2   8  -5    3.25    3.43   0
  -3   8  -5    2.57    3.58   0
   3  -8   5    1.57    3.80   0
  -4   8  -5    5.38    3.73   0
   4  -8   5    1.36    2.89   0
  -6  -7   5    0.06    3.46   0
   6   7  -5    0.31    3.59   0
   6   7  -5    3.03    3.97   0
   6   7  -5   -2.03    2.59   0
  -5  -7   5   -0.48    2.21   0
   5   7  -5    1.22    2.68   0
   5   7  -5    0.65    2.35   0
  -4  -7   5    0.69    2.10   0
   4   7  -5    3.53    3.63   0
   4   7  -5    4.29    3.23   0
  -3  -7   5    1.55    2.97   0
   3   7  -5   -1.69    3.18   0
   3   7  -5    2.28    3.51   0
  -2  -7   5    2.72    2.98   0
   2   7  -5    0.52    4.61   0
   2   7  -5    1.86    3.57   0
   1   7  -5    1.53    4.83   0
   1   7  -5   -2.56    3.92   0
   1   7  -5   -0.53    3.95   0
  -1  -7   5   -0.50    2.76   0
   0  -7   5    5.25    2.98   0
   0   7  -5    0.52    4.03   0
  -1   7  -5    4.44    3.67   0
   1  -7   5    1.82    3.18   0
  -2   7  -5    6.51    3.64   0
   2  -7   5    1.61    3.53   0
   3  -7   5    5.00    3.82   0
  -3   7  -5    0.35    3.29   0
   4  -7   5   -3.58    3.85   0
  -4   7  -5   -2.04    3.39   0
   5  -7   5    5.01    4.05   0
  -5   7  -5    0.49    3.78   0
  -7  -6   5   -0.81    3.71   0
   7   6  -5    1.60    3.84   0
   7   6  -5   -2.51    2.91   0
   7   6  -5    0.83    3.84   0
  -6  -6   5   -2.05    3.42   0
   6   6  -5   -0.11    3.49   0
   6   6  -5    1.73    3.72   0
   6   6  -5    3.43    3.34   0
  -5  -6   5    0.36    3.01   0
   5   6  -5    1.80    3.11   0
   5   6  -5   -0.48    3.49   0
  -4  -6   5    1.44    2.13   0
   4   6  -5    2.56    3.69   0
   4   6  -5    1.56    1.93   0
  -3  -6   5   73.24    3.33   0
   3   6  -5   80.94    3.70   0
   3   6  -5   81.48    4.01   0
  -2  -6   5    5.19    2.63   0
   2   6  -5    4.81    3.48   0
   2   6  -5    5.55    3.78   0
   1   6  -5    4.57    4.15   0
   1   6  -5    6.35    4.54   0
  -1  -6   5    5.19    2.68   0
   0   6  -5    3.69    4.43   0
   0  -6   5    3.37    3.06   0
   1  -6   5    5.72    3.42   0
  -1   6  -5    8.29    3.90   0
  -2   6  -5    1.08    3.50   0
   2  -6   5    0.52    2.59   0
  -3   6  -5   26.67    3.59   0
   3  -6   5   20.63    4.36   0
  -4   6  -5    7.75    3.36   0
   4  -6   5    3.82    3.99   0
  -5   6  -5    3.83    3.64   0
   5  -6   5    2.81    4.00   0
   7   5  -5    3.08    3.61   0
   7   5  -5   -1.76    3.73   0
  -7  -5   5   -0.36    3.59   0
   7   5  -5    1.53    2.82   0
  -6  -5   5    0.47    3.12   0
   6   5  -5   -1.17    3.26   0
   6   5  -5    2.50    3.20   0
   6   5  -5    3.17    3.61   0
   5   5  -5    7.89    2.01   0
   5   5  -5    5.68    2.56   0
  -5  -5   5    6.32    3.11   0
   5   5  -5    7.29    2.89   0
  -4  -5   5   39.47    3.02   0
   4   5  -5   41.17    3.17   0
   4   5  -5   41.85    3.78   0
  -3  -5   5   11.63    2.89   0
   3   5  -5   12.95    4.05   0
   3   5  -5    9.00    2.92   0
   2   5  -5   19.09    3.68   0
   2   5  -5   18.69    4.51   0
  -2  -5   5   21.99    3.00   0
  -1  -5   5    0.27    3.21   0
   1   5  -5   -0.69    5.49   0
   1   5  -5    0.22    4.11   0
  -1  -5   5    2.06    2.58   0
   0   5  -5    3.61    4.55   0
   0   5  -5    3.95    8.45   0
   0  -5   5    8.86    3.22   0
   0   5  -5    5.88    5.11   0
   1  -5   5    3.60    3.84   0
  -1   5  -5    4.02    4.17   0
  -2   5  -5   -0.15    3.80   0
   2  -5   5    7.46    4.15   0
  -3   5  -5   85.50    3.75   0
   3  -5   5   62.44    4.29   0
   4  -5   5    4.45    2.86   0
   4  -5   5    6.43    5.41   0
   4  -5   5    5.30    5.05   0
  -4   5  -5    6.77    2.23   0
  -5   5  -5   -0.38    3.25   0
   5  -5   5    0.86    5.65   0
   5  -5   5    8.17    3.71   0
   5  -5   5   -0.85    4.12   0
   6  -5   5   -0.18    4.34   0
   6  -5   5   -0.42    4.97   0
   6  -5   5   -0.25    2.88   0
  -6   5  -5    3.59    3.59   0
   7   4  -5    1.81    3.79   0
  -7  -4   5    1.79    2.47   0
   7   4  -5   -2.90    3.92   0
   6   4  -5    5.38    3.65   0
  -6  -4   5    5.09    3.11   0
   6   4  -5    2.37    3.30   0
  -5  -4   5   13.74    2.91   0
   5   4  -5   19.14    3.10   0
   5   4  -5   16.80    3.58   0
   4   4  -5    9.89    2.80   0
   4   4  -5    7.52    3.85   0
  -4  -4   5   14.13    2.11   0
   3   4  -5    1.53    3.94   0
  -3  -4   5   -1.85    2.85   0
   3   4  -5    1.58    2.58   0
   2   4  -5   15.54    4.32   0
  -2  -4   5   14.18    2.95   0
   2   4  -5   11.72    3.15   0
  -1  -4   5   31.86    3.15   0
   1   4  -5   34.00    4.89   0
   1   4  -5   35.45    4.26   0
  -1  -4   5   39.48    4.01   0
   0   4  -5  142.08    5.62   0
   0  -4   5  142.06    6.96   0
   0  -4   5  169.75    4.67   0
   0   4  -5  147.49    9.55   0
   1  -4   5    9.02    4.18   0
  -1   4  -5    5.62    4.21   0
   2  -4   5   21.09    4.48   0
  -2   4  -5   29.11    3.90   0
   3  -4   5    6.43    4.43   0
  -3   4  -5    5.91    2.36   0
   3  -4   5    5.85    7.29   0
   3  -4   5    5.18    4.44   0
   4  -4   5    2.34    4.90   0
   4  -4   5    5.89    3.86   0
  -4   4  -5    4.64    3.06   0
  -5   4  -5   -0.04    3.22   0
   5  -4   5    0.76    4.96   0
   5  -4   5   -2.77    3.65   0
  -5   4  -5    0.70    2.03   0
  -6   4  -5   -0.04    3.38   0
   6  -4   5    0.88    4.28   0
   6  -4   5    3.09    3.85   0
   7   3  -5   -1.45    2.61   0
   7   3  -5    2.10    3.92   0
  -7  -3   5    1.46    3.35   0
   6   3  -5    4.21    3.19   0
  -6  -3   5    2.77    3.02   0
   6   3  -5    8.64    3.76   0
   5   3  -5    9.24    2.93   0
  -5  -3   5    9.09    2.32   0
   5   3  -5    9.42    2.86   0
   4   3  -5   -1.84    2.99   0
  -4  -3   5   -2.63    2.87   0
   4   3  -5    3.04    3.22   0
   3   3  -5    0.37    4.45   0
  -3  -3   5    0.27    3.02   0
  -2  -3   5   13.27    3.00   0
   2   3  -5   15.75    4.40   0
   2   3  -5   10.42    3.06   0
  -1  -3   5   43.35    3.85   0
   1   3  -5   41.80    3.99   0
   1   3  -5   41.46    5.07   0
   0  -3   5  219.91    7.25   0
   0   3  -5  198.78    6.56   0
   0   3  -5  204.20    8.01   0
   0  -3   5  239.05    6.13   0
  -1   3  -5   28.75    5.11   0
   1  -3   5   23.63    4.82   0
  -2   3  -5    5.62    3.33   0
   2  -3   5    3.55    5.25   0
   2  -3   5    1.29    4.39   0
   2  -3   5    3.01    7.90   0
   3  -3   5   31.71    5.57   0
  -3   3  -5   42.99    3.27   0
   3  -3   5   38.47    4.39   0
  -4   3  -5   -0.50    2.79   0
  -4   3  -5    1.19    2.82   0
   4  -3   5   -2.24    2.71   0
   4  -3   5   -1.04    5.07   0
  -5   3  -5   -1.45    3.39   0
  -5   3  -5    1.05    3.06   0
   5  -3   5    3.84    3.51   0
   5  -3   5    6.79    3.67   0
   6  -3   5    6.05    2.74   0
  -6   3  -5    3.78    3.81   0
   6  -3   5   -4.62    4.17   0
   7  -3   5    2.96    4.26   0
  -7   3  -5    1.89    3.66   0
   7  -3   5    9.04    4.02   0
   7   2  -5    5.15    3.58   0
  -7  -2   5    1.08    2.36   0
   7   2  -5    0.82    3.91   0
  -6  -2   5    3.83    3.12   0
   6   2  -5    0.88    2.38   0
   6   2  -5   -1.15    2.73   0
   5   2  -5   -1.98    3.94   0
   5   2  -5    1.04    2.10   0
  -5  -2   5    0.02    2.91   0
  -4  -2   5   11.03    3.20   0
   4   2  -5   14.37    3.01   0
   4   2  -5    1.56    4.39   0
   3   2  -5    0.57    2.59   0
   3   2  -5    5.51    4.54   0
  -3  -2   5    2.09    3.34   0
  -2  -2   5    7.88    3.53   0
   2   2  -5    5.21    4.50   0
  -1  -2   5   10.22    3.77   0
   1   2  -5    7.25    3.49   0
   1   2  -5   12.67    3.81   0
   0  -2   5    9.33    4.51   0
   0   2  -5    8.12    6.10   0
   0   2  -5    6.49    4.52   0
   0  -2   5    9.36    4.05   0
   1  -2   5   92.73    5.94   0
   1  -2   5   79.85    6.34   0
   1  -2   5   79.54    7.83   0
  -1   2  -5   94.34    4.71   0
  -2   2  -5   48.42    3.46   0
   2  -2   5   40.87    4.56   0
   2  -2   5   42.60    4.39   0
   2  -2   5   44.52    4.13   0
   3  -2   5   92.53    4.32   0
   3  -2   5   96.93    4.44   0
  -3   2  -5  105.59    3.61   0
  -4   2  -5   10.83    2.76   0
   4  -2   5   11.16    3.66   0
  -4   2  -5    9.64    2.85   0
   4  -2   5   10.35    2.82   0
  -5   2  -5   -0.58    2.79   0
   5  -2   5    4.72    3.46   0
   5  -2   5   -0.99    3.50   0
   6  -2   5   -0.24    2.39   0
  -6   2  -5    2.33    3.23   0
   6  -2   5    2.61    3.53   0
   7  -2   5    6.48    3.69   0
  -7   2  -5    1.87    3.54   0
   7  -2   5    4.41    4.16   0
   7   1  -5    1.18    3.82   0
  -7  -1   5    1.29    3.36   0
   7   1  -5   -1.19    3.72   0
   6   1  -5   -0.83    3.43   0
  -6  -1   5    1.13    3.18   0
   6   1  -5   -1.87    2.76   0
   5   1  -5   10.18    3.30   0
  -5  -1   5    6.16    3.11   0
   5   1  -5    5.57    2.75   0
   4   1  -5   10.02    2.38   0
  -4  -1   5   11.63    2.37   0
   4   1  -5    4.98    3.24   0
   3   1  -5   34.54    3.38   0
  -3  -1   5   32.59    3.77   0
   3   1  -5   26.65    4.65   0
   2   1  -5   13.03    3.40   0
   2   1  -5   16.86    3.17   0
  -2  -1   5   13.60    2.86   0
   1   1  -5   44.49    5.43   0
  -1  -1   5   46.19    4.94   0
   1   1  -5   58.71    4.67   0
   0  -1   5   23.53    5.68   0
   0   1  -5   25.94    5.02   0
   1  -1   5  442.84    7.73   0
  -1   1  -5  480.38    8.32   0
   1  -1   5  453.48    8.41   0
  -1   1  -5  476.62    7.66   0
   2  -1   5   41.09    3.34   0
  -2   1  -5   37.65    3.10   0
   2  -1   5   38.35    3.91   0
   2  -1   5   35.66    3.45   0
  -3   1  -5   31.42    3.12   0
   3  -1   5   30.78    3.36   0
   3  -1   5   27.34    2.59   0
  -4   1  -5   -0.50    2.60   0
   4  -1   5    4.56    3.49   0
   4  -1   5    1.23    3.12   0
  -5   1  -5   -0.78    1.94   0
   5  -1   5    1.76    3.15   0
   5  -1   5   -1.39    3.09   0
  -6   1  -5    9.06    3.04   0
   6  -1   5    3.24    2.52   0
   6  -1   5    3.08    3.48   0
   7  -1   5    0.89    3.75   0
  -7   1  -5    2.14    3.37   0
   7  -1   5   -0.74    3.53   0
   7   0  -5    8.70    3.95   0
   7   0  -5    0.86    3.72   0
  -7   0   5   -1.11    3.36   0
   6   0  -5   -1.65    3.93   0
  -6   0   5    1.87    3.09   0
   6   0  -5   -1.94    3.36   0
   5   0  -5    0.73    3.83   0
  -5   0   5    2.74    3.15   0
   5   0  -5    2.55    3.28   0
   4   0  -5    1.91    3.59   0
   4   0  -5    3.58    4.66   0
  -4   0   5   -3.56    3.27   0
   3   0  -5   -0.12    3.42   0
  -3   0   5    1.46    3.89   0
   3   0  -5   -0.46    3.19   0
   2   0  -5  135.21    4.67   0
   2   0  -5  115.81    5.59   0
  -2   0   5  122.41    4.06   0
  -2   0   5  133.91    5.01   0
  -1   0   5  196.68    6.19   0
  -1   0   5  233.21    6.51   0
   1   0  -5  201.87    6.42   0
   1   0  -5  229.34    6.63   0
   0   0   5   25.64    9.71   0
   0   0   5   26.17    6.35   0
   0   0  -5   31.83    5.35   0
   0   0  -5   27.67    6.42   0
   1   0   5  157.54    5.95   0
   1   0   5  165.10    5.21   0
  -1   0  -5  167.36    4.91   0
   2   0   5   14.61    2.84   0
   2   0   5   13.41    3.11   0
   2   0   5   14.34    2.83   0
  -3   0  -5    8.42    2.88   0
   3   0   5    8.16    2.82   0
   3   0   5   10.15    3.03   0
  -4   0  -5   12.91    2.76   0
   4   0   5   10.11    3.22   0
   4   0   5   14.09    2.25   0
   5   0   5   40.43    2.45   0
   5   0   5   37.55    3.54   0
  -5   0  -5   43.99    3.04   0
  -6   0  -5   19.66    3.14   0
   6   0   5   10.24    2.34   0
   6   0   5   14.98    3.39   0
  -7   0  -5    4.45    3.22   0
   7   0   5    0.46    3.78   0
   7   0   5    4.09    3.52   0
  -8   0  -5    2.49    3.66   0
   8   0   5   -3.23    3.78   0
   8   0   5    4.27    4.17   0
   7  -1  -5   -3.19    4.11   0
  -7   1   5    2.66    2.41   0
   7  -1  -5    0.93    2.74   0
   6  -1  -5   -1.71    2.67   0
  -6   1   5    5.55    3.15   0
   6  -1  -5    3.56    3.53   0
   5  -1  -5   21.33    2.76   0
  -5   1   5   22.17    2.29   0
   5  -1  -5   21.69    3.70   0
   4  -1  -5   29.94    3.61   0
  -4   1   5   35.88    3.07   0
   4  -1  -5   34.83    4.11   0
  -4   1   5   37.90    3.73   0
   3  -1  -5   16.67    3.52   0
  -3   1   5   20.78    3.14   0
   3  -1  -5   16.31    4.08   0
  -3   1   5   17.80    3.05   0
   2  -1  -5  120.50    3.88   0
  -2   1   5  123.42    5.03   0
   2  -1  -5  101.25    5.41   0
  -2   1   5  128.93    4.16   0
  -1   1   5   24.18    5.70   0
   1  -1  -5   22.60    3.97   0
  -1   1   5   29.97    4.26   0
   1  -1  -5   23.96    5.10   0
   0  -1  -5   24.62    4.71   0
   0  -1  -5   24.58    4.94   0
   0   1   5   23.19    7.06   0
   0   1   5   23.65    4.13   0
   1   1   5  659.94    7.55   0
  -1  -1  -5  660.09    7.44   0
   1   1   5  557.72    8.21   0
   2   1   5    2.76    2.07   0
   2   1   5    0.54    2.00   0
   3   1   5    0.32    1.94   0
   3   1   5    1.66    2.82   0
  -4  -1  -5    6.03    2.67   0
   4   1   5    3.84    2.95   0
   4   1   5    5.27    2.78   0
   5   1   5   -0.25    3.12   0
   5   1   5   -1.15    2.84   0
  -5  -1  -5    2.99    2.69   0
  -6  -1  -5    9.72    3.11   0
   6   1   5    8.18    2.32   0
   6   1   5   11.91    3.33   0
  -7  -1  -5    1.72    2.35   0
   7   1   5   -0.18    3.62   0
   7   1   5    1.26    2.29   0
   8   1   5   -0.66    2.64   0
  -8  -1  -5   -0.98    3.67   0
   8   1   5    3.14    3.02   0
   7  -2  -5    3.49    3.98   0
   7  -2  -5   -1.83    2.93   0
  -7   2   5   -0.01    3.65   0
   6  -2  -5    0.86    2.85   0
   6  -2  -5    0.42    2.57   0
  -6   2   5   -0.57    2.37   0
   5  -2  -5    0.74    4.10   0
   5  -2  -5    3.97    2.45   0
  -5   2   5    3.92    3.24   0
  -5   2   5    3.76    2.85   0
   4  -2  -5    2.64    4.43   0
  -4   2   5    1.81    2.91   0
   4  -2  -5    1.31    3.96   0
  -4   2   5    7.01    3.49   0
   3  -2  -5    5.59    5.14   0
  -3   2   5   12.02    3.25   0
   3  -2  -5   10.44    4.56   0
  -3   2   5   13.42    4.32   0
   2  -2  -5  927.06    8.18   0
  -2   2   5  983.08    7.35   0
   2  -2  -5  868.52    6.97   0
  -2   2   5  940.01    8.02   0
   1  -2  -5  571.92    7.15   0
  -1   2   5  495.90    6.28   0
  -1   2   5  594.63    7.33   0
   1  -2  -5  519.67    7.25   0
   0  -2  -5   39.61    4.42   0
   0   2   5   27.72    5.33   0
   0  -2  -5   35.70    4.60   0
   0   2   5   36.38    5.14   0
   1   2   5   26.21    3.86   0
  -1  -2  -5   23.64    3.45   0
   1   2   5   25.66    3.81   0
  -1  -2  -5   21.30    3.28   0
   2   2   5  154.50    3.96   0
   2   2   5  186.17    4.18   0
   2   2   5  166.36    3.50   0
   3   2   5   69.34    3.20   0
   3   2   5   66.33    3.04   0
  -4  -2  -5   12.50    2.00   0
   4   2   5   16.10    2.22   0
   4   2   5   14.70    2.19   0
  -5  -2  -5   25.12    2.93   0
   5   2   5   22.56    2.92   0
   5   2   5   18.47    2.18   0
  -6  -2  -5    6.06    3.03   0
   6   2   5    5.96    2.16   0
   6   2   5    4.55    3.02   0
  -7  -2  -5    2.11    2.22   0
   7   2   5   -0.19    3.27   0
   7   2   5   -1.67    3.40   0
  -8  -2  -5   -0.27    2.71   0
   8   2   5    2.63    3.68   0
   8   2   5   -0.87    2.82   0
   7  -3  -5    4.50    2.93   0
   7  -3  -5    7.08    4.32   0
  -7   3   5    5.09    3.90   0
   6  -3  -5   -0.75    3.87   0
  -6   3   5    0.78    3.19   0
   6  -3  -5    6.22    4.01   0
  -6   3   5    0.94    3.29   0
  -5   3   5   -0.06    2.07   0
   5  -3  -5    0.56    3.51   0
   5  -3  -5   -0.65    2.97   0
  -5   3   5    2.10    3.29   0
   4  -3  -5   32.43    4.34   0
  -4   3   5   41.77    3.26   0
   4  -3  -5   28.03    3.98   0
  -4   3   5   47.78    3.64   0
   3  -3  -5   15.70    4.63   0
   3  -3  -5    7.11    4.59   0
  -3   3   5   10.12    2.52   0
  -3   3   5    8.34    4.17   0
  -2   3   5  415.01    6.39   0
   2  -3  -5  382.89    6.47   0
   2  -3  -5  408.92    6.25   0
  -2   3   5  457.92    5.36   0
  -1   3   5   43.80    5.00   0
  -1   3   5   48.35    4.62   0
   1  -3  -5   45.36    4.65   0
   1  -3  -5   53.88    4.27   0
   0  -3  -5  109.41    3.41   0
   0   3   5   76.46    4.95   0
   0  -3  -5   89.99    4.42   0
   0   3   5   88.51    4.82   0
  -1  -3  -5   43.00    3.36   0
   1   3   5   41.18    2.78   0
   1   3   5   41.01    3.89   0
  -1  -3  -5   35.59    3.34   0
   2   3   5  250.78    4.32   0
   2   3   5  222.89    4.40   0
   2   3   5  246.67    4.28   0
   3   3   5   88.30    2.70   0
   3   3   5   97.38    3.31   0
   3   3   5   82.05    3.28   0
   4   3   5  155.46    3.07   0
  -5  -3  -5   74.83    2.52   0
   5   3   5   86.73    3.40   0
   5   3   5   86.34    3.28   0
  -6  -3  -5    1.78    1.99   0
   6   3   5    1.94    3.04   0
   6   3   5    1.32    2.12   0
  -7  -3  -5    1.16    3.15   0
   7   3   5    4.17    3.26   0
   7   3   5   -0.92    2.38   0
  -8  -3  -5    2.65    2.63   0
   8   3   5    5.13    2.71   0
   8   3   5   -0.53    2.64   0
  -6   4   5   -1.93    3.74   0
   6  -4  -5    7.49    4.03   0
   6  -4  -5   -2.52    2.69   0
  -6   4   5   -4.92    3.39   0
   5  -4  -5   -2.90    3.79   0
   5  -4  -5    6.85    3.84   0
  -5   4   5   -0.39    2.24   0
  -5   4   5    2.00    3.31   0
   4  -4  -5    3.32    2.78   0
   4  -4  -5    6.78    4.09   0
  -4   4   5    2.44    2.51   0
  -4   4   5   -1.30    2.22   0
   3  -4  -5   19.74    4.50   0
   3  -4  -5   15.87    3.27   0
  -3   4   5   26.27    3.53   0
  -3   4   5   26.41    4.16   0
  -2   4   5   49.93    3.29   0
   2  -4  -5   57.91    4.95   0
  -2   4   5   53.43    3.32   0
   2  -4  -5   64.80    4.22   0
   1  -4  -5   35.56    2.71   0
  -1   4   5   26.06    3.35   0
   1  -4  -5   25.69    4.51   0
  -1   4   5   29.15    3.31   0
   0   4   5   54.18    4.78   0
   0  -4  -5   59.90    3.11   0
   0  -4  -5   71.97    3.53   0
   0   4   5   73.33    4.32   0
   1   4   5  245.66    4.58   0
   1   4   5  181.18    3.97   0
  -1  -4  -5  248.72    4.35   0
  -1  -4  -5  212.76    4.36   0
   2   4   5   58.17    2.46   0
  -2  -4  -5   66.08    3.11   0
   2   4   5   73.29    3.12   0
   2   4   5   63.97    3.40   0
   3   4   5  249.35    3.51   0
   3   4   5  248.73    4.03   0
   3   4   5  217.18    4.04   0
   4   4   5    0.91    1.76   0
   4   4   5    5.80    3.02   0
   4   4   5    5.92    2.64   0
   5   4   5    1.11    1.84   0
   5   4   5    4.29    2.88   0
  -6  -4  -5   20.51    3.02   0
   6   4   5   21.33    3.06   0
   6   4   5   22.44    3.29   0
   6   4   5   10.71    2.16   0
  -7  -4  -5    2.83    3.14   0
   7   4   5    1.38    3.36   0
   7   4   5    0.20    3.35   0
   8   4   5    0.72    3.67   0
   8   4   5   -6.35    3.86   0
   8   4   5    1.30    3.79   0
  -6   5   5    0.03    3.72   0
   6  -5  -5   -4.46    4.26   0
  -6   5   5   -1.56    3.63   0
   6  -5  -5    0.10    4.12   0
  -5   5   5    3.24    3.22   0
   5  -5  -5    4.57    3.85   0
   5  -5  -5    0.97    2.57   0
  -5   5   5   -1.37    3.41   0
   4  -5  -5    5.82    3.78   0
   4  -5  -5   -3.29    3.61   0
  -4   5   5   -3.41    3.15   0
  -4   5   5   -1.21    2.25   0
  -3   5   5    7.97    3.53   0
   3  -5  -5    9.88    3.68   0
  -3   5   5    6.75    2.81   0
   3  -5  -5   12.45    4.12   0
  -2   5   5    7.39    4.65   0
   2  -5  -5    4.65    4.38   0
  -2   5   5    8.27    4.13   0
   2  -5  -5   -1.51    3.58   0
   1  -5  -5    9.02    3.19   0
  -1   5   5    5.35    4.47   0
  -1   5   5    5.84    3.22   0
   1  -5  -5    6.13    4.31   0
   0  -5  -5   10.59    2.66   0
   0   5   5    7.15    4.42   0
   0  -5  -5    8.95    3.55   0
   0   5   5    7.20    2.65   0
   1   5   5   59.63    3.59   0
   1   5   5   46.61    2.98   0
  -1  -5  -5   48.42    3.33   0
  -1  -5  -5   61.09    3.07   0
  -2  -5  -5   16.81    2.78   0
   2   5   5   14.26    2.08   0
   2   5   5   18.90    2.21   0
   2   5   5   14.91    2.43   0
   3   5   5   17.79    2.76   0
   3   5   5   16.84    2.82   0
   3   5   5   14.51    3.05   0
   4   5   5    3.43    2.60   0
   4   5   5   -1.03    2.71   0
   4   5   5    0.22    2.59   0
   5   5   5   63.48    3.17   0
   5   5   5   49.24    3.17   0
   5   5   5   56.03    3.32   0
   6   5   5   13.58    3.22   0
   6   5   5    6.25    3.03   0
   7   5   5    2.61    2.33   0
   7   5   5    2.17    3.34   0
   7   5   5    3.05    3.46   0
   8   5   5    2.69    3.75   0
   8   5   5    1.37    3.85   0
   8   5   5    2.92    3.90   0
  -6   6   5   -1.16    3.92   0
  -5   6   5    0.49    3.47   0
   5  -6  -5    2.98    3.65   0
   5  -6  -5    1.04    2.79   0
  -5   6   5   -0.25    2.43   0
  -4   6   5    3.36    3.39   0
  -4   6   5    0.46    2.42   0
   4  -6  -5    0.79    3.44   0
   4  -6  -5   -2.52    2.79   0
  -3   6   5   10.28    3.51   0
   3  -6  -5    5.72    3.95   0
  -3   6   5    3.43    3.55   0
   3  -6  -5    6.16    3.16   0
  -2   6   5   13.65    4.33   0
   2  -6  -5   13.22    3.20   0
  -2   6   5   10.41    2.79   0
   2  -6  -5   15.12    4.16   0
  -1   6   5    3.76    4.53   0
  -1   6   5    8.78    2.92   0
   1  -6  -5    7.25    4.00   0
   1  -6  -5    2.26    3.01   0
   0   6   5   10.24    4.66   0
   0  -6  -5    9.74    2.60   0
   0   6   5    4.39    3.86   0
   0  -6  -5    6.49    2.60   0
  -1  -6  -5   20.63    2.32   0
   1   6   5   30.03    3.45   0
   1   6   5   24.91    4.17   0
  -1  -6  -5   26.79    2.19   0
   2   6   5   32.81    2.78   0
   2   6   5   22.05    3.65   0
   2   6   5   28.36    2.82   0
  -2  -6  -5   30.26    2.13   0
   3   6   5   79.57    3.27   0
   3   6   5   78.16    3.29   0
   3   6   5   73.22    3.78   0
   4   6   5   17.76    1.96   0
   4   6   5   17.99    2.87   0
   4   6   5   14.45    2.97   0
   5   6   5   31.96    2.19   0
   5   6   5   30.97    2.99   0
   5   6   5   23.13    2.24   0
   6   6   5    1.57    2.18   0
   6   6   5    3.85    3.15   0
   6   6   5   -1.82    3.03   0
   7   6   5    0.31    2.42   0
   7   6   5    3.22    3.35   0
   7   6   5    0.44    3.56   0
   7   6   5    0.18    3.38   0
   5  -7  -5    1.11    4.68   0
  -5   7   5    3.87    3.92   0
  -5   7   5   -0.45    3.76   0
   5  -7  -5    4.35    4.13   0
   4  -7  -5    4.51    3.44   0
  -4   7   5   -0.37    3.57   0
  -4   7   5   -0.86    3.62   0
   4  -7  -5   10.00    3.91   0
  -3   7   5   -1.35    3.46   0
   3  -7  -5   -6.61    3.78   0
  -3   7   5   -0.92    3.69   0
   3  -7  -5    0.88    3.18   0
  -2   7   5    3.50    3.94   0
  -2   7   5    6.42    3.71   0
   2  -7  -5    5.18    3.03   0
   2  -7  -5    3.84    2.66   0
   1  -7  -5    0.25    2.77   0
  -1   7   5   -0.96    4.07   0
  -1   7   5   -1.53    3.91   0
   1  -7  -5    0.27    3.48   0
   0  -7  -5    6.45    2.73   0
   0   7   5    7.24    3.88   0
   0   7   5    9.58    4.30   0
   0  -7  -5    6.01    2.22   0
   1   7   5    6.45    3.37   0
   1   7   5   -2.43    4.16   0
  -1  -7  -5    7.55    2.93   0
   2   7   5    4.91    2.06   0
   2   7   5    1.94    2.59   0
   2   7   5    5.14    3.02   0
  -2  -7  -5    1.06    2.74   0
   3   7   5   -0.61    1.82   0
   3   7   5    2.30    1.89   0
   3   7   5   -1.78    2.27   0
   4   7   5   42.45    2.98   0
   4   7   5   41.28    2.24   0
   4   7   5   30.63    2.57   0
   5   7   5    0.56    2.93   0
   5   7   5    2.98    3.05   0
   5   7   5    4.00    3.00   0
   6   7   5    6.09    3.14   0
   6   7   5    4.80    2.23   0
   6   7   5    2.96    3.23   0
   7   7   5    2.89    3.50   0
   7   7   5   -0.19    3.68   0
   7   7   5    3.16    3.46   0
   4  -8  -5    2.73    3.71   0
  -4   8   5    3.18    2.61   0
   4  -8  -5    4.29    2.79   0
  -4   8   5    4.45    4.03   0
   3  -8  -5   -3.05    3.77   0
  -3   8   5   -1.16    3.55   0
   3  -8  -5   -0.12    3.97   0
  -3   8   5    4.32    3.69   0
  -2   8   5    1.79    3.84   0
  -2   8   5    1.87    3.76   0
   2  -8  -5    0.44    3.57   0
   2  -8  -5   -0.75    3.07   0
  -1   8   5    2.96    3.73   0
  -1   8   5    3.03    4.12   0
   1  -8  -5   -0.97    2.78   0
   1  -8  -5    2.71    2.28   0
   0  -8  -5    6.82    2.72   0
   0  -8  -5    3.00    3.26   0
   0   8   5    4.83    3.01   0
   0   8   5    7.49    3.69   0
   1   8   5   -0.93    3.32   0
   1   8   5    4.24    2.74   0
   1   8   5    2.69    2.91   0
  -1  -8  -5   -1.09    3.06   0
   2   8   5    5.01    2.78   0
   2   8   5    4.07    2.09   0
   2   8   5    5.82    3.65   0
  -2  -8  -5    3.70    2.21   0
  -3  -8  -5    1.06    2.00   0
   3   8   5   15.04    3.37   0
   3   8   5    5.31    2.86   0
   3   8   5    3.60    2.80   0
   4   8   5    7.11    2.84   0
   4   8   5    3.01    3.08   0
   4   8   5    3.59    2.85   0
   5   8   5    2.60    3.08   0
   5   8   5   -0.43    2.90   0
   5   8   5    0.74    3.11   0
   6   8   5    4.68    3.27   0
   6   8   5    3.43    2.41   0
   6   8   5   -1.60    3.37   0
   7   8   5    4.72    3.82   0
   7   8   5    8.71    3.57   0
   7   8   5    4.76    3.77   0
  -4   9   5    9.28    4.05   0
  -4   9   5    0.71    4.21   0
   4  -9  -5    2.30    4.19   0
   4  -9  -5    0.28    4.11   0
   3  -9  -5   -0.75    3.65   0
  -3   9   5    3.32    4.05   0
   3  -9  -5    1.58    2.69   0
  -3   9   5    4.63    3.68   0
  -2   9   5    5.52    3.71   0
  -2   9   5    1.30    4.22   0
   2  -9  -5    1.33    3.49   0
   2  -9  -5    5.25    3.62   0
  -1   9   5    1.57    3.77   0
  -1   9   5   -0.41    3.76   0
   1  -9  -5    1.89    3.22   0
   1  -9  -5    2.23    3.33   0
   0   9   5    9.75    3.99   0
   0   9   5    8.33    3.81   0
   0  -9  -5   10.38    2.31   0
   1   9   5    0.67    2.90   0
   1   9   5    8.62    3.56   0
  -1  -9  -5    0.10    2.95   0
   1   9   5    1.14    3.36   0
   2   9   5    1.92    2.86   0
   2   9   5    2.44    3.14   0
   2   9   5    0.24    3.58   0
  -2  -9  -5    3.91    2.92   0
  -3  -9  -5   -0.43    2.92   0
   3   9   5    9.33    2.51   0
   3   9   5    4.61    3.24   0
   3   9   5    0.40    2.26   0
   4   9   5   -1.02    3.24   0
   4   9   5    1.25    3.15   0
   4   9   5   -1.40    3.28   0
   5   9   5   -1.30    3.39   0
   5   9   5    3.54    3.11   0
   5   9   5   -1.12    3.35   0
   6   9   5    3.80    2.63   0
   6   9   5    7.17    3.67   0
   6   9   5    7.22    3.63   0
   3 -10  -5    0.21    4.82   0
  -3  10   5    4.10    5.31   0
  -3  10   5    2.71    2.86   0
   3 -10  -5    1.07    3.98   0
  -2  10   5    4.65    3.95   0
   2 -10  -5    1.59    3.77   0
   2 -10  -5   -1.81    3.64   0
  -2  10   5    2.20    4.03   0
   1 -10  -5    1.58    3.39   0
  -1  10   5    5.26    4.07   0
  -1  10   5   -2.99    2.79   0
   1 -10  -5   -2.23    2.57   0
   0  10   5    2.93    4.05   0
   0  10   5    4.69    3.36   0
   0  10   5    4.29    2.70   0
   0 -10  -5    3.99    3.43   0
   1  10   5   -4.32    2.73   0
   1  10   5    3.34    3.12   0
   1  10   5    2.92    3.39   0
  -1 -10  -5    1.00    3.17   0
   2  10   5    4.59    3.43   0
   2  10   5    2.06    3.13   0
  -2 -10  -5   -1.16    2.26   0
   2  10   5   -2.96    3.77   0
  -3 -10  -5    0.86    2.21   0
   3  10   5    2.50    3.29   0
   3  10   5   -1.57    3.24   0
   3  10   5   -0.46    3.63   0
   4  10   5    0.62    3.38   0
   4  10   5    2.37    2.58   0
   4  10   5   -1.00    3.36   0
   5  10   5    5.72    3.67   0
   5  10   5    3.30    3.51   0
   5  10   5    4.06    3.72   0
   6  10   5    0.09    3.62   0
   6  10   5    4.35    4.07   0
  -1  11   5    0.79    4.33   0
  -1  11   5    0.88    4.70   0
  -1  11   5    2.95    2.87   0
   1 -11  -5    0.75    3.91   0
   0  11   5   -8.43    4.03   0
   0  11   5    0.21    4.53   0
   0 -11  -5    2.28    3.63   0
   0  11   5    0.43    4.23   0
   1  11   5    0.05    4.16   0
  -1 -11  -5    0.27    3.42   0
   1  11   5    1.84    3.97   0
   1  11   5    1.93    3.88   0
   2  11   5    1.44    3.46   0
   2  11   5   -3.66    4.00   0
   2  11   5   -1.21    3.73   0
  -2 -11  -5   -2.28    3.43   0
  -3 -11  -5    0.10    3.48   0
   3  11   5    3.86    3.49   0
   3  11   5    5.29    3.55   0
   3  11   5    1.78    3.88   0
   4  11   5    1.16    2.55   0
   4  11   5   -0.51    3.68   0
   4  11   5    0.21    2.69   0
   5  11   5   -0.71    4.08   0
   5  11   5    1.56    3.78   0
   1  12   5   -0.17    3.86   0
   1  12   5    0.05    4.43   0
   1  12   5    6.74    4.06   0
  -1 -12  -5    1.98    3.66   0
   2  12   5   -0.64    3.83   0
   2  12   5   -6.45    4.15   0
   2  12   5    1.23    4.14   0
  -2 -12  -5   -1.02    3.85   0
   3  12   5    1.18    4.23   0
  -1 -11   6    4.92    3.85   0
   4  10  -6    0.66    3.89   0
   4  10  -6    0.10    4.02   0
   4  10  -6    0.63    4.31   0
   3  10  -6    7.27    5.24   0
   3  10  -6   -0.36    3.98   0
   3  10  -6    3.07    3.70   0
   2  10  -6    2.06    5.20   0
   2  10  -6    1.36    3.93   0
   2  10  -6    0.34    4.56   0
  -1 -10   6    0.71    2.42   0
   1  10  -6    1.24    3.97   0
   0  10  -6   -0.39    2.89   0
   0 -10   6   -1.10    3.60   0
  -1  10  -6    2.22    3.88   0
   1 -10   6    3.59    2.58   0
  -2  10  -6   -2.50    4.00   0
   2 -10   6   -0.34    3.93   0
  -5  -9   6    2.01    3.54   0
   5   9  -6    2.89    4.05   0
   5   9  -6   -0.44    3.87   0
   4   9  -6    2.33    3.83   0
   4   9  -6    1.56    4.04   0
   3   9  -6    0.15    3.71   0
   3   9  -6    6.54    4.15   0
   3   9  -6    7.50    3.99   0
   2   9  -6    2.95    4.71   0
   2   9  -6    0.28    4.19   0
   2   9  -6    0.57    3.87   0
   1   9  -6    2.23    3.83   0
  -1  -9   6    2.22    3.23   0
   0   9  -6    1.52    3.75   0
   0  -9   6   -1.65    3.24   0
  -1   9  -6    0.40    3.61   0
   1  -9   6   -1.05    3.25   0
  -2   9  -6    5.94    3.71   0
   2  -9   6    1.76    3.66   0
   3  -9   6    4.47    3.77   0
  -3   9  -6    4.51    3.90   0
  -6  -8   6    1.14    3.67   0
   6   8  -6    3.21    3.88   0
   6   8  -6    3.20    3.86   0
   6   8  -6   -2.33    4.16   0
  -5  -8   6    2.38    3.42   0
   5   8  -6    3.66    3.66   0
   5   8  -6    0.11    3.94   0
  -4  -8   6    0.88    3.18   0
   4   8  -6   -1.44    2.35   0
   4   8  -6    0.63    3.70   0
  -3  -8   6    3.37    3.14   0
   3   8  -6    0.62    3.55   0
   3   8  -6   -0.10    3.80   0
   2   8  -6    0.53    3.72   0
   2   8  -6    0.60    3.81   0
   2   8  -6    2.15    3.71   0
   1   8  -6   -1.21    5.87   0
   1   8  -6    3.46    3.88   0
   1   8  -6   -0.22    4.51   0
  -1  -8   6    1.29    2.94   0
   0   8  -6    1.93    3.96   0
   0  -8   6    0.38    3.14   0
  -1   8  -6    1.41    3.85   0
   1  -8   6    5.79    3.25   0
  -2   8  -6    3.11    3.66   0
   2  -8   6    2.22    3.44   0
  -3   8  -6    1.18    3.54   0
   3  -8   6    0.65    3.90   0
  -4   8  -6    0.55    3.70   0
   4  -8   6    2.08    3.97   0
  -6  -7   6    5.99    3.62   0
   6   7  -6    0.16    2.96   0
   6   7  -6    3.61    3.76   0
   6   7  -6   -1.76    3.47   0
  -5  -7   6   -3.88    3.36   0
   5   7  -6   -1.71    2.80   0
   5   7  -6   -1.71    3.36   0
  -4  -7   6    4.41    2.27   0
   4   7  -6    2.35    3.73   0
   4   7  -6    1.01    3.27   0
  -3  -7   6    2.51    3.51   0
   3   7  -6    4.57    3.80   0
   3   7  -6    1.61    3.32   0
  -2  -7   6    3.99    2.96   0
   2   7  -6    5.70    3.59   0
   2   7  -6    2.26    3.92   0
   1   7  -6    5.18    4.79   0
   1   7  -6    4.66    3.50   0
   1   7  -6   -2.83    4.03   0
  -1  -7   6    3.83    2.80   0
   0   7  -6   19.28    3.96   0
   0  -7   6   15.15    3.12   0
  -1   7  -6    3.66    3.64   0
   1  -7   6    6.65    3.06   0
   2  -7   6    0.32    3.45   0
  -2   7  -6    2.65    3.29   0
  -3   7  -6    2.74    3.32   0
   3  -7   6    3.57    3.54   0
   4  -7   6    1.05    4.16   0
  -4   7  -6    3.47    3.41   0
  -5   7  -6    2.95    3.76   0
   5  -7   6    2.51    4.31   0
  -7  -6   6    1.65    2.71   0
  -6  -6   6   -0.84    3.48   0
   6   6  -6   -1.10    2.47   0
   6   6  -6    0.21    3.91   0
   6   6  -6    0.46    2.41   0
   5   6  -6    2.81    3.02   0
   5   6  -6   -2.17    3.92   0
   5   6  -6    2.33    3.04   0
  -5  -6   6   -2.65    3.19   0
  -4  -6   6    1.03    3.02   0
   4   6  -6    1.46    2.90   0
   4   6  -6    5.98    2.84   0
  -3  -6   6   28.76    3.12   0
   3   6  -6   32.56    3.33   0
   3   6  -6   31.79    3.87   0
  -2  -6   6   10.46    3.01   0
   2   6  -6    9.00    3.59   0
   2   6  -6   10.44    4.10   0
   1   6  -6    3.67    5.91   0
   1   6  -6    0.59    4.01   0
  -1  -6   6    0.79    3.60   0
  -1  -6   6   -0.98    2.50   0
   0   6  -6    0.67    4.17   0
   0  -6   6    3.61    2.95   0
  -1   6  -6    2.30    3.33   0
   1  -6   6    4.70    3.14   0
   2  -6   6   11.66    3.66   0
  -2   6  -6   11.64    3.59   0
   3  -6   6    4.67    3.77   0
  -3   6  -6   10.44    3.31   0
  -4   6  -6    5.66    3.42   0
   4  -6   6    2.83    3.83   0
  -5   6  -6    1.62    2.45   0
   5  -6   6    0.33    2.84   0
   7   5  -6    2.19    3.78   0
  -7  -5   6   -0.16    2.49   0
   7   5  -6    2.14    3.84   0
   7   5  -6   -0.25    2.77   0
  -6  -5   6   -0.75    2.15   0
   6   5  -6    2.90    2.23   0
   6   5  -6    1.50    3.70   0
   6   5  -6   -2.15    3.41   0
   5   5  -6    4.25    3.08   0
  -5  -5   6    4.55    2.82   0
   5   5  -6    2.03    2.99   0
   5   5  -6    1.21    2.73   0
  -4  -5   6    3.85    1.99   0
   4   5  -6    3.34    3.82   0
   4   5  -6    6.14    2.80   0
  -3  -5   6   10.92    2.86   0
   3   5  -6    2.98    4.09   0
   3   5  -6   10.11    2.87   0
  -2  -5   6   13.02    2.81   0
   2   5  -6   10.08    3.55   0
   2   5  -6   12.20    4.45   0
  -1  -5   6    4.99    2.79   0
   1   5  -6    1.33    5.71   0
  -1  -5   6    2.74    2.68   0
   1   5  -6    1.48    5.45   0
   0   5  -6    5.74    4.82   0
   0   5  -6    3.13    4.95   0
   0  -5   6    3.21    3.13   0
   0   5  -6    2.52    7.93   0
  -1   5  -6   10.19    4.21   0
   1  -5   6   11.65    3.85   0
  -2   5  -6    3.61    3.46   0
   2  -5   6    4.36    4.05   0
  -3   5  -6   60.22    3.63   0
   3  -5   6   55.94    4.08   0
   4  -5   6    3.57    2.90   0
  -4   5  -6    3.72    2.36   0
   5  -5   6   -1.98    3.98   0
   5  -5   6    0.09    5.57   0
  -5   5  -6    0.52    2.29   0
   5  -5   6    1.09    4.68   0
   6  -5   6    2.37    6.08   0
   6  -5   6    0.96    4.63   0
   6  -5   6   -1.13    4.14   0
  -7  -4   6    0.67    3.61   0
   7   4  -6    0.15    3.69   0
   7   4  -6   -0.10    3.95   0
   6   4  -6    3.09    3.22   0
  -6  -4   6    0.62    2.16   0
   6   4  -6    3.01    3.67   0
   5   4  -6    7.66    3.00   0
   5   4  -6    8.12    2.97   0
  -5  -4   6   13.17    3.08   0
   5   4  -6   11.07    3.76   0
   4   4  -6   30.21    2.99   0
  -4  -4   6   30.54    2.99   0
   4   4  -6   25.44    3.77   0
   4   4  -6   34.06    3.07   0
  -3  -4   6    2.77    2.98   0
   3   4  -6    4.48    4.34   0
   3   4  -6    2.83    2.70   0
   2   4  -6    6.35    3.02   0
   2   4  -6   13.00    4.50   0
  -2  -4   6    7.55    2.93   0
   1   4  -6    9.75    4.79   0
  -1  -4   6    7.12    3.69   0
   1   4  -6    9.60    4.16   0
   0   4  -6   41.21    4.95   0
   0   4  -6   46.28    7.19   0
   0  -4   6   43.99    5.22   0
   0  -4   6   49.15    4.13   0
  -1   4  -6    2.91    3.89   0
   1  -4   6    5.05    4.96   0
   2  -4   6    1.09    4.40   0
  -2   4  -6    0.56    3.54   0
  -3   4  -6   13.11    3.15   0
   3  -4   6    8.52    8.92   0
   3  -4   6   12.49    7.00   0
   3  -4   6    6.91    4.18   0
  -4   4  -6    2.54    3.10   0
   4  -4   6    2.57    4.76   0
   4  -4   6    0.82    3.41   0
   4  -4   6   -0.13    3.68   0
  -5   4  -6    4.15    2.17   0
   5  -4   6   -1.04    3.96   0
   5  -4   6    1.14    4.86   0
   5  -4   6    0.42    3.74   0
   6  -4   6    0.27    3.46   0
   6  -4   6    4.31    5.10   0
   6  -4   6    0.42    3.98   0
  -7  -3   6    3.17    3.47   0
   7   3  -6   -0.65    2.58   0
   7   3  -6    3.00    2.88   0
   6   3  -6    2.15    3.17   0
  -6  -3   6    3.26    2.25   0
   6   3  -6    0.85    3.76   0
   5   3  -6   72.25    2.77   0
  -5  -3   6   68.60    2.64   0
   5   3  -6   70.05    4.19   0
   4   3  -6   10.87    3.07   0
  -4  -3   6   10.97    2.92   0
   4   3  -6    8.72    4.09   0
   3   3  -6   22.85    3.11   0
  -3  -3   6   17.65    2.36   0
   3   3  -6   20.37    4.25   0
  -2  -3   6   25.84    2.30   0
   2   3  -6   28.58    3.05   0
   2   3  -6   22.49    4.22   0
   1   3  -6   17.79    4.98   0
   1   3  -6   16.63    3.86   0
  -1  -3   6   17.57    3.54   0
   0   3  -6    6.95    5.70   0
   0  -3   6    4.75    4.40   0
   0   3  -6    4.93    5.39   0
   0  -3   6    6.56    3.76   0
   1  -3   6   10.63    4.46   0
  -1   3  -6   15.36    4.81   0
  -2   3  -6   22.69    3.37   0
   2  -3   6   20.45    7.19   0
   2  -3   6   20.46    7.08   0
   2  -3   6   21.77    4.64   0
   3  -3   6   14.37    3.59   0
  -3   3  -6   11.01    2.11   0
   3  -3   6   14.83    4.25   0
   3  -3   6   12.12    5.20   0
   4  -3   6    1.41    3.87   0
  -4   3  -6    1.42    2.81   0
   4  -3   6    1.87    2.82   0
   4  -3   6    2.30    4.82   0
   5  -3   6    5.44    2.73   0
   5  -3   6    3.16    4.65   0
   6  -3   6    2.50    3.77   0
   6  -3   6    4.29    3.93   0
   7  -3   6    5.26    4.18   0
   7  -3   6   -2.28    2.81   0
   7   2  -6    1.45    4.14   0
  -7  -2   6    2.49    3.42   0
   7   2  -6   -0.47    3.72   0
  -6  -2   6    2.85    3.08   0
   6   2  -6    3.00    3.41   0
   6   2  -6    5.32    2.71   0
   5   2  -6   21.12    3.27   0
  -5  -2   6   21.42    3.19   0
   5   2  -6   19.51    4.09   0
   4   2  -6    4.44    3.10   0
  -4  -2   6   -2.42    2.98   0
   4   2  -6    1.74    4.20   0
   3   2  -6    0.23    2.03   0
  -3  -2   6    1.83    2.43   0
   3   2  -6   -1.52    3.42   0
   2   2  -6   75.75    5.01   0
   2   2  -6   97.67    3.93   0
  -2  -2   6   83.94    4.11   0
   1   2  -6  499.16    7.40   0
  -1  -2   6  558.81    7.21   0
   1   2  -6  593.94    9.20   0
   0   2  -6   38.21    6.48   0
   0   2  -6   42.81    5.67   0
   0  -2   6   45.52    6.03   0
   0  -2   6   45.25    5.14   0
   1  -2   6   29.13    4.88   0
   1  -2   6   32.07    6.26   0
  -1   2  -6   38.11    4.52   0
  -1   2  -6   39.07    4.12   0
   2  -2   6   10.54    3.86   0
   2  -2   6    9.90    4.40   0
   2  -2   6   13.80    3.98   0
  -2   2  -6   15.58    3.28   0
   3  -2   6    1.95    3.16   0
   3  -2   6    1.91    3.21   0
  -3   2  -6    1.92    2.66   0
   3  -2   6   -1.02    3.87   0
   4  -2   6   18.75    3.70   0
   4  -2   6   26.23    3.75   0
  -5   2  -6   -0.64    2.87   0
   5  -2   6    4.11    3.50   0
   5  -2   6    1.97    2.39   0
  -6   2  -6    3.44    3.14   0
   6  -2   6   -0.31    3.61   0
   6  -2   6    3.67    3.68   0
   7  -2   6    7.97    3.62   0
   7  -2   6   -0.70    4.10   0
   7   1  -6    0.86    4.02   0
   7   1  -6    3.80    3.94   0
  -7  -1   6    0.67    2.41   0
   6   1  -6    0.95    2.85   0
   6   1  -6    8.68    3.49   0
  -6  -1   6   -0.30    3.28   0
   5   1  -6   16.81    4.02   0
   5   1  -6   18.49    3.25   0
  -5  -1   6   19.90    3.29   0
   4   1  -6   17.90    3.36   0
   4   1  -6   25.80    3.64   0
  -4  -1   6   25.42    3.47   0
   3   1  -6   14.80    4.90   0
   3   1  -6   14.30    3.33   0
  -3  -1   6   15.46    3.93   0
   2   1  -6  520.97    6.88   0
  -2  -1   6  597.90    6.50   0
   2   1  -6  687.93    8.15   0
   1   1  -6   88.89    5.22   0
   1   1  -6  109.12    5.90   0
  -1  -1   6   90.37    4.95   0
   0  -1   6   15.65    4.87   0
   0   1  -6   20.83    4.25   0
  -1   1  -6    3.59    2.84   0
   1  -1   6    3.28    4.60   0
   1  -1   6    4.41    5.23   0
   2  -1   6   74.87    4.24   0
   2  -1   6   72.50    3.69   0
   2  -1   6   74.03    4.32   0
   3  -1   6    2.47    2.59   0
   3  -1   6    0.93    3.40   0
   3  -1   6    1.21    2.93   0
   4  -1   6   16.64    3.23   0
   4  -1   6   17.70    3.68   0
   5  -1   6    9.77    3.25   0
   5  -1   6   11.75    3.15   0
  -5   1  -6   10.84    2.86   0
  -6   1  -6    0.59    2.93   0
   6  -1   6    1.35    3.37   0
   6  -1   6   -4.81    3.42   0
  -7   1  -6    0.37    3.27   0
   7  -1   6   -0.58    3.64   0
   7  -1   6    2.12    3.69   0
   7   0  -6    5.83    4.02   0
  -7   0   6    1.25    3.32   0
   7   0  -6   -3.54    3.89   0
   6   0  -6    3.40    3.93   0
  -6   0   6   -1.77    2.30   0
   6   0  -6    4.38    3.59   0
   5   0  -6    2.52    4.15   0
  -5   0   6   12.13    3.11   0
   5   0  -6    1.38    3.34   0
   4   0  -6    9.95    4.62   0
   4   0  -6    4.53    2.57   0
  -4   0   6    1.21    3.47   0
   3   0  -6    5.13    3.53   0
   3   0  -6    7.99    3.39   0
  -3   0   6    4.96    3.89   0
   2   0  -6    7.72    4.15   0
   2   0  -6    7.23    3.29   0
  -2   0   6    6.10    2.96   0
  -2   0   6    3.15    2.95   0
  -1   0   6   15.52    3.46   0
   1   0  -6   18.45    4.96   0
   1   0  -6   21.89    5.68   0
  -1   0   6   23.86    4.10   0
   0   0  -6  269.30   11.91   0
   0   0   6  255.14   12.86   0
   0   0   6  256.65    6.50   0
   0   0  -6  279.72    5.20   0
   1   0   6  976.52    9.01   0
   1   0   6  914.89   11.96   0
  -1   0  -6 1124.99    9.38   0
   2   0   6 1585.06   10.17   0
   2   0   6 1476.33   11.00   0
   2   0   6 1620.99   10.30   0
   3   0   6    2.73    2.37   0
   3   0   6    3.53    2.02   0
   3   0   6    4.95    2.61   0
   4   0   6   86.14    2.88   0
   4   0   6   92.37    3.82   0
  -5   0  -6    0.13    2.02   0
   5   0   6    3.51    3.04   0
   5   0   6   -2.92    2.25   0
  -6   0  -6    4.54    3.06   0
   6   0   6   -1.73    3.06   0
   6   0   6   -3.50    2.96   0
  -7   0  -6    1.43    3.23   0
   7   0   6    2.44    3.57   0
   7   0   6   -1.15    3.74   0
   7  -1  -6    9.05    3.79   0
   7  -1  -6   -2.81    3.84   0
  -7   1   6    2.10    3.58   0
   6  -1  -6   -3.22    3.77   0
   6  -1  -6    5.30    2.62   0
  -6   1   6    4.47    3.07   0
   5  -1  -6    6.61    3.62   0
   5  -1  -6    9.61    4.00   0
  -5   1   6    4.32    2.25   0
   4  -1  -6    9.29    3.26   0
  -4   1   6   17.56    2.15   0
   4  -1  -6   22.00    4.02   0
  -4   1   6   15.01    2.55   0
   3  -1  -6    4.48    4.95   0
  -3   1   6    0.54    2.49   0
  -3   1   6    1.42    2.87   0
   3  -1  -6    2.04    3.89   0
  -2   1   6   88.66    4.09   0
   2  -1  -6   85.81    5.03   0
   2  -1  -6   62.63    3.74   0
  -2   1   6   85.64    4.66   0
  -1   1   6  553.93    6.36   0
  -1   1   6  704.69    8.40   0
   1  -1  -6  590.24    6.35   0
   1  -1  -6  604.28    8.36   0
   0  -1  -6  228.61    6.28   0
   0  -1  -6  283.28    5.78   0
   0   1   6  190.92    6.63   0
   0   1   6  233.81    6.17   0
   1   1   6  857.22    7.90   0
  -1  -1  -6  852.40    7.77   0
   1   1   6  746.71    9.05   0
   2   1   6   69.47    3.31   0
   2   1   6   69.04    3.29   0
   3   1   6   -0.67    2.51   0
   3   1   6    0.75    2.56   0
   3   1   6    2.08    2.69   0
   4   1   6   23.61    2.94   0
   4   1   6   22.33    3.03   0
  -5  -1  -6  271.64    4.50   0
   5   1   6  228.34    4.48   0
   5   1   6  255.01    4.46   0
  -6  -1  -6    7.79    2.19   0
   6   1   6    9.09    3.10   0
   6   1   6    8.63    3.28   0
  -7  -1  -6    5.24    3.33   0
   7   1   6    1.81    3.66   0
   7   1   6    0.92    3.47   0
   8   1   6   -0.39    2.67   0
   8   1   6    3.26    3.96   0
   7  -2  -6    3.62    4.10   0
   7  -2  -6   12.94    4.04   0
  -7   2   6   -0.60    2.59   0
  -6   2   6    5.96    3.26   0
   6  -2  -6    3.64    3.58   0
   6  -2  -6    1.51    3.61   0
  -5   2   6    0.89    2.00   0
   5  -2  -6   -3.30    3.62   0
  -5   2   6    3.51    3.22   0
   5  -2  -6    2.00    3.46   0
  -4   2   6    5.79    2.11   0
   4  -2  -6    5.98    2.70   0
   4  -2  -6   -2.11    4.23   0
  -4   2   6    8.25    3.42   0
   3  -2  -6    3.44    4.82   0
   3  -2  -6    2.91    4.30   0
  -3   2   6    8.59    4.21   0
  -3   2   6    3.55    3.02   0
  -2   2   6  183.78    4.52   0
   2  -2  -6  150.17    5.23   0
   2  -2  -6  131.93    3.95   0
  -2   2   6  139.22    4.10   0
  -1   2   6   98.01    4.26   0
  -1   2   6  113.26    4.94   0
   1  -2  -6  104.28    5.25   0
   1  -2  -6  116.28    5.02   0
   0  -2  -6   18.38    3.91   0
   0   2   6   16.58    4.72   0
   0   2   6   18.96    3.36   0
   0  -2  -6   18.22    3.93   0
  -1  -2  -6   25.37    3.15   0
  -1  -2  -6   27.30    3.43   0
   1   2   6   24.76    3.61   0
   1   2   6   29.70    2.78   0
   2   2   6  519.50    5.61   0
   2   2   6  507.48    5.53   0
   2   2   6  418.16    5.62   0
   3   2   6   84.23    3.30   0
   3   2   6   80.65    2.65   0
   4   2   6   78.47    3.32   0
   4   2   6   64.68    2.59   0
   4   2   6   75.53    3.09   0
   5   2   6  477.74    5.23   0
   5   2   6  534.10    5.36   0
  -6  -2  -6    3.82    3.06   0
   6   2   6    1.32    2.94   0
   6   2   6    1.03    2.96   0
  -7  -2  -6   -0.34    3.36   0
   7   2   6    2.89    3.24   0
   7   2   6    1.62    3.50   0
   8   2   6   -0.54    3.72   0
   8   2   6    4.62    3.84   0
   7  -3  -6    2.86    4.21   0
   7  -3  -6   -1.39    4.49   0
  -7   3   6    4.00    3.89   0
  -6   3   6   -0.01    2.14   0
   6  -3  -6    0.33    3.96   0
  -6   3   6    1.00    3.52   0
   6  -3  -6    3.02    2.76   0
  -5   3   6   -1.51    2.78   0
  -5   3   6    2.23    3.39   0
   5  -3  -6    1.66    2.55   0
   5  -3  -6    3.58    3.49   0
   4  -3  -6   -2.52    3.72   0
  -4   3   6    7.71    3.28   0
  -4   3   6   -1.74    2.92   0
   4  -3  -6    2.83    3.81   0
   3  -3  -6   -1.76    3.15   0
  -3   3   6    6.95    3.35   0
   3  -3  -6    1.89    3.09   0
  -3   3   6    5.07    4.28   0
  -2   3   6    8.89    4.93   0
  -2   3   6   10.01    3.78   0
   2  -3  -6    2.38    4.56   0
   2  -3  -6    6.56    4.63   0
  -1   3   6    0.41    4.64   0
  -1   3   6    3.81    3.03   0
   1  -3  -6   -0.01    4.46   0
   1  -3  -6    2.35    3.78   0
   0  -3  -6   -3.32    2.42   0
   0   3   6    5.05    4.39   0
   0   3   6    1.63    3.03   0
   0  -3  -6    0.74    3.67   0
  -1  -3  -6   12.11    3.01   0
   1   3   6    9.95    2.57   0
   1   3   6   10.98    3.43   0
  -1  -3  -6    6.81    2.94   0
   2   3   6  271.10    3.85   0
   2   3   6  225.79    4.45   0
   3   3   6   16.15    2.06   0
   3   3   6   19.13    1.98   0
   3   3   6   15.54    2.10   0
   4   3   6   69.33    2.52   0
   4   3   6   89.63    3.16   0
   4   3   6   96.89    3.36   0
   5   3   6   23.48    2.91   0
   5   3   6   27.45    2.98   0
   6   3   6   13.91    2.97   0
   6   3   6    9.29    2.26   0
   7   3   6    0.77    2.50   0
   7   3   6   -0.89    3.31   0
   8   3   6   -1.84    2.74   0
   8   3   6    5.24    2.77   0
  -6   4   6    1.07    3.34   0
   6  -4  -6    3.68    4.06   0
  -6   4   6    2.84    3.50   0
   6  -4  -6    2.15    3.87   0
  -5   4   6    1.89    3.19   0
   5  -4  -6    0.28    2.72   0
   5  -4  -6    3.82    3.73   0
  -5   4   6   -0.31    3.39   0
  -4   4   6    9.20    3.12   0
  -4   4   6    4.27    2.52   0
   4  -4  -6    6.10    4.01   0
   4  -4  -6    1.32    2.68   0
  -3   4   6   73.42    2.90   0
   3  -4  -6   60.88    4.63   0
   3  -4  -6   59.43    4.53   0
  -3   4   6   65.25    3.39   0
  -2   4   6   10.18    4.77   0
  -2   4   6    7.59    4.11   0
   2  -4  -6    9.14    3.35   0
   2  -4  -6    4.67    4.04   0
   1  -4  -6   49.20    2.85   0
   1  -4  -6   40.85    4.57   0
  -1   4   6   35.30    3.38   0
  -1   4   6   40.56    4.93   0
   0   4   6   49.18    3.39   0
   0  -4  -6   68.98    2.73   0
   0  -4  -6   54.48    3.01   0
   0   4   6   57.15    4.24   0
   1   4   6   48.68    3.48   0
   1   4   6   41.92    4.06   0
  -1  -4  -6   44.02    2.51   0
  -1  -4  -6   52.52    3.10   0
  -2  -4  -6  227.75    4.17   0
   2   4   6  276.36    4.35   0
   2   4   6  255.13    3.68   0
   2   4   6  240.95    4.57   0
   3   4   6   17.31    1.97   0
   3   4   6   23.08    2.26   0
   3   4   6   22.03    2.05   0
   4   4   6   12.40    2.93   0
   4   4   6   15.77    2.91   0
   4   4   6    8.81    2.03   0
   5   4   6   12.55    2.95   0
   5   4   6   13.73    3.04   0
   5   4   6   23.09    3.00   0
   6   4   6    4.88    2.90   0
   6   4   6   -1.15    3.07   0
   6   4   6    0.29    2.93   0
   7   4   6    2.44    3.09   0
   7   4   6    3.29    3.20   0
   7   4   6   -1.85    3.27   0
   8   4   6   -0.92    3.76   0
   8   4   6    1.56    3.91   0
   8   4   6    1.28    2.57   0
   8   4   6    1.07    3.68   0
  -6   5   6   -1.76    2.58   0
  -6   5   6    2.61    3.90   0
   6  -5  -6    0.92    4.13   0
   6  -5  -6    2.29    4.15   0
  -5   5   6    1.71    3.11   0
   5  -5  -6   -0.85    2.79   0
  -5   5   6   -1.99    2.40   0
   5  -5  -6    4.33    3.74   0
  -4   5   6   12.55    3.12   0
   4  -5  -6    8.49    3.67   0
  -4   5   6    1.31    3.50   0
   4  -5  -6    5.26    3.65   0
  -3   5   6   24.27    2.58   0
   3  -5  -6   27.80    4.10   0
   3  -5  -6   28.13    3.80   0
  -3   5   6   27.98    4.04   0
  -2   5   6    1.30    3.22   0
   2  -5  -6    5.22    4.52   0
  -2   5   6   -2.68    3.89   0
   2  -5  -6   -1.23    3.67   0
  -1   5   6    2.99    4.35   0
   1  -5  -6   -0.58    2.88   0
  -1   5   6    4.18    4.45   0
   1  -5  -6   -1.40    2.91   0
   0   5   6   -1.75    4.59   0
   0   5   6   -0.92    3.73   0
   0  -5  -6    3.06    3.55   0
   0  -5  -6    0.78    2.80   0
  -1  -5  -6   50.11    3.04   0
   1   5   6   38.53    4.27   0
   1   5   6   45.53    3.50   0
  -1  -5  -6   47.20    2.49   0
  -2  -5  -6   29.12    2.94   0
   2   5   6   34.55    2.96   0
   2   5   6   26.82    3.66   0
   2   5   6   34.92    2.32   0
   3   5   6   52.14    3.02   0
   3   5   6   53.08    2.30   0
   3   5   6   39.20    2.37   0
   4   5   6    3.80    2.62   0
   4   5   6    1.42    2.73   0
   4   5   6    0.66    2.80   0
   5   5   6    3.94    2.93   0
   5   5   6   -0.08    2.78   0
   5   5   6   -0.84    2.83   0
   6   5   6   17.87    2.34   0
   6   5   6   18.00    3.21   0
   6   5   6   15.81    3.12   0
   7   5   6    3.29    2.38   0
   7   5   6    1.31    2.37   0
   7   5   6    0.33    3.27   0
   7   5   6   -1.54    3.39   0
   8   5   6   -0.30    3.78   0
   8   5   6    2.13    2.67   0
   8   5   6    0.98    2.74   0
   8   5   6    1.20    3.90   0
  -5   6   6    6.83    3.39   0
   5  -6  -6    2.34    2.77   0
  -5   6   6    3.93    3.61   0
   5  -6  -6    1.96    2.74   0
  -4   6   6    1.01    3.49   0
   4  -6  -6   -5.05    2.76   0
   4  -6  -6    3.22    3.37   0
  -4   6   6    0.50    2.25   0
  -3   6   6    1.17    2.35   0
   3  -6  -6   -0.99    3.74   0
  -3   6   6    3.04    3.43   0
   3  -6  -6    1.06    3.25   0
  -2   6   6    4.83    2.91   0
   2  -6  -6    7.58    3.29   0
  -2   6   6    3.53    3.96   0
   2  -6  -6   12.42    3.86   0
  -1   6   6   -1.68    4.16   0
   1  -6  -6    2.91    2.13   0
  -1   6   6    2.49    4.60   0
   1  -6  -6    3.83    3.77   0
   0  -6  -6   68.61    3.20   0
   0   6   6   51.98    4.72   0
   0   6   6   53.74    4.40   0
   0  -6  -6   59.18    3.74   0
   1   6   6    4.21    2.26   0
   1   6   6    2.44    4.19   0
  -1  -6  -6    0.71    2.96   0
  -1  -6  -6    2.43    1.74   0
   2   6   6   19.86    2.79   0
   2   6   6   21.44    2.98   0
   2   6   6   19.54    3.58   0
  -2  -6  -6   16.06    2.05   0
   3   6   6   -0.26    2.55   0
   3   6   6    3.76    2.68   0
   3   6   6    1.61    2.94   0
   4   6   6    2.03    2.63   0
   4   6   6    2.06    2.85   0
   4   6   6    0.23    2.88   0
   5   6   6    5.81    2.13   0
   5   6   6    6.84    2.88   0
   5   6   6    4.24    2.05   0
   6   6   6    0.84    2.16   0
   6   6   6   -0.29    2.20   0
   6   6   6   -3.97    3.09   0
   7   6   6    4.09    2.38   0
   7   6   6    5.49    2.33   0
   7   6   6    3.93    2.56   0
   7   6   6    4.28    3.36   0
   5  -7  -6    3.09    3.83   0
  -5   7   6   -0.78    3.69   0
   5  -7  -6    0.16    2.91   0
  -5   7   6    1.34    2.63   0
   4  -7  -6    2.63    3.42   0
  -4   7   6   -2.49    3.62   0
  -4   7   6   -2.13    3.41   0
   4  -7  -6    3.95    2.84   0
  -3   7   6   -2.13    2.54   0
   3  -7  -6    0.61    3.36   0
   3  -7  -6    1.41    3.89   0
  -3   7   6    7.67    3.70   0
  -2   7   6   -1.01    3.93   0
  -2   7   6    1.67    2.57   0
   2  -7  -6    3.85    3.04   0
   2  -7  -6    4.54    2.62   0
  -1   7   6    5.70    4.06   0
  -1   7   6    4.19    2.89   0
   1  -7  -6    3.17    3.67   0
   1  -7  -6    4.20    2.82   0
   0  -7  -6   20.20    2.78   0
   0   7   6   19.11    4.22   0
   0   7   6   18.81    4.07   0
   0  -7  -6   12.52    3.36   0
   1   7   6    0.30    2.38   0
   1   7   6    1.74    2.65   0
  -1  -7  -6   -5.22    2.77   0
  -1  -7  -6    1.46    2.57   0
   2   7   6    3.95    2.69   0
   2   7   6    3.57    2.99   0
   2   7   6    2.03    3.56   0
  -2  -7  -6    1.33    2.66   0
   3   7   6   37.21    2.21   0
   3   7   6   37.28    2.85   0
   3   7   6   29.03    2.55   0
   4   7   6   15.11    2.94   0
   4   7   6   13.71    2.83   0
   4   7   6   12.77    2.27   0
   5   7   6   10.20    2.99   0
   5   7   6    5.75    2.20   0
   5   7   6    9.11    3.31   0
   6   7   6    4.46    2.34   0
   6   7   6    9.41    3.38   0
   6   7   6    2.26    3.29   0
   7   7   6    2.57    3.64   0
   7   7   6    4.04    3.54   0
   7   7   6    0.55    2.56   0
   4  -8  -6    2.00    3.62   0
  -4   8   6   -0.70    2.65   0
   4  -8  -6    5.25    4.02   0
  -4   8   6    2.28    3.97   0
  -3   8   6    5.41    3.66   0
   3  -8  -6    2.59    3.39   0
   3  -8  -6   -1.06    2.70   0
  -3   8   6   -3.12    3.80   0
  -2   8   6   -2.12    3.85   0
  -2   8   6   -0.23    2.53   0
   2  -8  -6    0.80    2.58   0
   2  -8  -6    0.92    3.04   0
  -1   8   6    6.46    3.64   0
   1  -8  -6    1.22    2.90   0
  -1   8   6   -0.96    2.51   0
   1  -8  -6    6.11    3.26   0
   0   8   6    7.17    4.07   0
   0   8   6    1.95    2.59   0
   0  -8  -6    2.22    2.31   0
   0  -8  -6    1.09    2.75   0
   1   8   6    4.18    4.06   0
  -1  -8  -6   11.66    3.13   0
   1   8   6   11.46    3.38   0
   2   8   6    2.79    2.78   0
   2   8   6    6.19    3.05   0
   2   8   6    4.07    3.78   0
  -2  -8  -6    4.57    2.20   0
  -3  -8  -6   38.39    2.30   0
   3   8   6   38.77    3.11   0
   3   8   6   32.44    3.48   0
   3   8   6   46.74    2.53   0
   4   8   6    5.82    2.08   0
   4   8   6    2.20    2.77   0
   4   8   6    4.99    2.27   0
   5   8   6    0.90    3.00   0
   5   8   6    5.67    3.09   0
   5   8   6    2.37    3.05   0
   6   8   6    3.31    3.34   0
   6   8   6    4.90    3.35   0
   6   8   6   -2.21    2.46   0
   7   8   6    4.49    3.65   0
   7   8   6    2.03    3.72   0
   7   8   6   -0.12    3.79   0
  -3   9   6    5.71    3.84   0
   3  -9  -6    1.42    3.94   0
  -3   9   6    3.29    4.12   0
   3  -9  -6    0.70    3.60   0
  -2   9   6    2.43    4.00   0
  -2   9   6   -3.32    3.98   0
   2  -9  -6    1.57    3.12   0
   2  -9  -6   -1.15    2.67   0
   1  -9  -6    2.00    2.32   0
   1  -9  -6    0.42    2.93   0
  -1   9   6    2.78    3.62   0
  -1   9   6    4.69    3.82   0
   0  -9  -6   13.08    3.05   0
   0   9   6   10.22    3.84   0
   0   9   6   11.00    3.97   0
   0  -9  -6   10.83    3.40   0
   1   9   6    1.20    2.89   0
   1   9   6    1.39    2.67   0
   1   9   6    1.44    2.35   0
  -1  -9  -6   -0.95    2.12   0
   2   9   6    1.17    2.20   0
   2   9   6    4.47    3.22   0
   2   9   6   -1.14    3.66   0
  -2  -9  -6    5.85    2.99   0
  -3  -9  -6   -1.11    2.21   0
   3   9   6    0.72    2.22   0
   3   9   6    3.40    3.02   0
   3   9   6   -3.06    3.61   0
   4   9   6    2.27    3.12   0
   4   9   6    3.85    3.17   0
   4   9   6    8.90    3.41   0
   5   9   6   -1.15    3.39   0
   5   9   6   -0.55    3.45   0
   5   9   6    3.20    3.41   0
   6   9   6    3.65    3.67   0
   6   9   6    1.35    2.43   0
   6   9   6   -0.58    3.71   0
  -2  10   6   -4.76    3.93   0
   2 -10  -6    0.88    3.61   0
   2 -10  -6   -0.99    2.75   0
  -2  10   6    1.74    4.31   0
  -1  10   6    2.86    4.11   0
  -1  10   6   -0.51    2.77   0
   1 -10  -6    5.85    3.49   0
   1 -10  -6    1.79    3.35   0
   0  10   6    0.45    3.24   0
   0  10   6    3.43    4.00   0
   0  10   6    4.68    3.79   0
   0 -10  -6    3.67    2.35   0
   1  10   6    2.70    3.09   0
   1  10   6    5.94    3.79   0
   1  10   6    1.99    3.61   0
  -1 -10  -6    4.31    3.19   0
   2  10   6    2.43    3.40   0
   2  10   6   -1.51    3.16   0
   2  10   6   -2.32    2.60   0
  -2 -10  -6   -0.77    2.24   0
  -3 -10  -6   -0.93    2.28   0
   3  10   6    3.71    3.31   0
   3  10   6    0.58    3.43   0
   3  10   6   -0.05    3.71   0
   4  10   6    1.38    3.37   0
   4  10   6    1.83    3.68   0
   4  10   6    3.50    3.39   0
   5  10   6    0.91    3.44   0
   5  10   6   -2.55    2.51   0
   5  10   6    1.37    2.62   0
  -1  11   6   -0.36    3.77   0
  -1  11   6    1.64    4.53   0
  -1  11   6   -1.81    2.84   0
   1 -11  -6    0.25    3.74   0
   0  11   6    1.60    3.97   0
   0  11   6    2.79    3.80   0
   0  11   6    6.58    4.21   0
   0 -11  -6    2.40    3.61   0
   1  11   6    1.00    3.35   0
   1  11   6    2.27    4.08   0
   1  11   6    1.09    3.97   0
  -1 -11  -6    0.59    3.51   0
   2  11   6    2.26    3.45   0
   2  11   6    3.22    2.83   0
   2  11   6   -1.85    3.60   0
  -2 -11  -6   -0.38    2.46   0
  -3 -11  -6    2.61    3.63   0
   3  11   6    4.10    3.77   0
   3  11   6    2.88    2.41   0
   3  11   6    6.76    4.09   0
   4  11   6    0.22    3.81   0
   4  11   6    0.42    2.57   0
   4  11   6    1.23    3.93   0
   1  12   6   -2.02    3.00   0
  -1 -12  -6   -3.21    3.81   0
   1  12   6   -2.73    4.31   0
   2  12   6    1.96    3.79   0
   2  12   6   -4.72    4.34   0
   2  12   6   -1.24    4.12   0
  -2 -12  -6   -0.80    3.87   0
   3  10  -7   -2.05    4.55   0
   3  10  -7    4.89    4.19   0
   3  10  -7    0.59    3.82   0
   2  10  -7    1.08    6.16   0
   2  10  -7   -1.27    4.09   0
   2  10  -7   -0.61    5.31   0
  -1 -10   7    0.29    3.58   0
   1  10  -7    1.31    3.89   0
   0  10  -7    0.85    4.02   0
   0 -10   7    1.52    2.50   0
  -1  10  -7    0.28    3.98   0
   1 -10   7   -0.30    3.75   0
  -5  -9   7    1.61    3.81   0
   5   9  -7    4.68    4.20   0
  -4  -9   7   -3.25    3.48   0
   4   9  -7    3.55    3.91   0
   4   9  -7    3.93    4.16   0
   3   9  -7   -2.91    5.49   0
   3   9  -7   -4.82    5.08   0
   3   9  -7    0.91    3.74   0
   2   9  -7    1.88    5.09   0
   2   9  -7   -1.20    4.17   0
   2   9  -7    1.67    4.15   0
  -1  -9   7    2.59    3.04   0
   1   9  -7    3.54    3.81   0
   0   9  -7   -1.48    3.90   0
   0  -9   7    3.55    3.07   0
  -1   9  -7    0.72    3.78   0
   1  -9   7   -0.82    3.56   0
  -2   9  -7    1.58    3.90   0
   2  -9   7    2.89    3.72   0
  -3   9  -7    4.71    3.84   0
   3  -9   7   -1.17    2.81   0
  -5  -8   7    0.10    2.55   0
   5   8  -7   -5.22    3.76   0
   5   8  -7    3.67    4.03   0
  -4  -8   7    0.32    3.33   0
   4   8  -7   -2.33    3.86   0
   4   8  -7   -1.45    4.15   0
  -3  -8   7    2.48    3.39   0
   3   8  -7    1.02    3.60   0
   3   8  -7   -2.37    4.36   0
   2   8  -7    5.63    4.98   0
   2   8  -7    1.66    3.84   0
   2   8  -7    5.58    3.71   0
  -1  -8   7    7.47    2.98   0
   1   8  -7    1.79    3.91   0
   1   8  -7    5.10    6.14   0
   1   8  -7    5.89    5.12   0
   0   8  -7   -2.45    3.68   0
   0  -8   7   -0.91    2.92   0
  -1   8  -7   -1.40    3.32   0
   1  -8   7    4.33    3.20   0
  -2   8  -7   -1.43    3.47   0
   2  -8   7    1.23    3.48   0
   3  -8   7    2.70    3.76   0
  -3   8  -7    4.91    3.57   0
  -4   8  -7    0.15    3.84   0
   4  -8   7    2.02    4.28   0
  -6  -7   7   -0.57    3.71   0
   6   7  -7    0.12    3.87   0
   6   7  -7    5.07    3.60   0
   6   7  -7   -4.04    4.19   0
  -5  -7   7    4.99    3.45   0
   5   7  -7    3.00    3.62   0
   5   7  -7    1.24    3.94   0
  -4  -7   7    0.17    3.15   0
   4   7  -7    0.20    3.21   0
   4   7  -7   -2.63    3.99   0
  -3  -7   7    0.94    2.93   0
   3   7  -7    0.32    3.36   0
   3   7  -7    4.36    3.91   0
   2   7  -7    4.71    4.86   0
  -2  -7   7    3.62    2.84   0
   2   7  -7    7.34    3.77   0
  -1  -7   7    1.54    2.82   0
   1   7  -7    0.79    4.03   0
   1   7  -7   -0.66    4.89   0
   1   7  -7    3.89    3.88   0
   0   7  -7   -0.42    3.94   0
   0  -7   7    1.84    2.97   0
  -1   7  -7    1.93    3.56   0
   1  -7   7    1.81    3.18   0
   2  -7   7    5.01    3.47   0
  -2   7  -7    1.65    3.31   0
  -3   7  -7    5.50    3.37   0
   3  -7   7   -0.91    3.79   0
  -4   7  -7    0.86    3.50   0
   4  -7   7    9.92    4.13   0
  -6  -6   7    3.59    3.44   0
   6   6  -7    2.00    3.56   0
   6   6  -7    0.85    3.50   0
   6   6  -7    8.59    4.12   0
   5   6  -7    1.90    3.20   0
  -5  -6   7    0.81    3.26   0
   5   6  -7    1.01    2.11   0
   5   6  -7    1.42    3.91   0
  -4  -6   7    4.05    2.85   0
   4   6  -7    2.22    3.20   0
   4   6  -7    2.87    3.87   0
  -3  -6   7    9.35    2.87   0
   3   6  -7    9.95    3.40   0
   3   6  -7   10.79    3.87   0
   2   6  -7   11.23    5.00   0
  -2  -6   7   12.26    2.94   0
   2   6  -7    7.52    4.25   0
  -1  -6   7    4.09    2.58   0
  -1  -6   7    2.60    3.57   0
   1   6  -7    0.85    5.49   0
   1   6  -7    3.12    3.92   0
   0   6  -7    1.25    5.02   0
   0  -6   7    5.01    3.63   0
  -1   6  -7    7.82    3.40   0
   1  -6   7    3.40    3.17   0
  -2   6  -7   21.42    3.50   0
   2  -6   7   19.33    3.64   0
   3  -6   7    5.43    3.71   0
  -3   6  -7    1.71    3.05   0
   4  -6   7   -0.66    3.90   0
  -4   6  -7    3.54    3.23   0
  -5   6  -7    4.68    3.65   0
   5  -6   7    2.10    4.10   0
   7   5  -7    4.34    3.06   0
  -7  -5   7    2.95    3.70   0
   7   5  -7   -3.33    2.89   0
   7   5  -7    2.39    3.77   0
  -6  -5   7   -2.19    3.37   0
   6   5  -7    4.21    3.58   0
   6   5  -7    7.03    3.86   0
   6   5  -7   -0.50    3.32   0
  -5  -5   7   -1.16    2.18   0
   5   5  -7    0.77    3.13   0
   5   5  -7    0.17    2.86   0
   5   5  -7   -2.25    3.08   0
  -4  -5   7    2.17    2.16   0
   4   5  -7    2.73    2.85   0
   4   5  -7    4.42    4.02   0
  -3  -5   7   -0.36    1.92   0
   3   5  -7   -0.11    2.73   0
   3   5  -7   -2.19    3.91   0
   2   5  -7    7.34    4.30   0
  -2  -5   7    6.89    2.93   0
   2   5  -7    5.35    3.42   0
   1   5  -7    4.28    6.29   0
   1   5  -7    6.33    4.31   0
  -1  -5   7    3.31    3.49   0
   0   5  -7    0.61    6.07   0
   0   5  -7    6.02    5.32   0
   0  -5   7    3.46    2.96   0
  -1   5  -7    2.26    3.75   0
   1  -5   7    2.59    3.42   0
  -2   5  -7   27.21    3.49   0
   2  -5   7   20.50    3.77   0
   3  -5   7   -0.55    3.82   0
  -3   5  -7   -0.63    3.10   0
  -4   5  -7    1.08    3.10   0
   4  -5   7    9.08    3.73   0
  -5   5  -7    1.19    2.33   0
   5  -5   7    0.79    6.78   0
   5  -5   7    0.50    7.57   0
   5  -5   7   -1.19    4.12   0
   6  -5   7    0.32    5.66   0
   6  -5   7    0.42    4.34   0
   6  -5   7    1.05    6.22   0
   7   4  -7   -1.15    4.33   0
  -7  -4   7   -0.52    2.62   0
   7   4  -7    4.26    3.77   0
   6   4  -7    1.80    2.18   0
   6   4  -7    3.37    3.25   0
  -6  -4   7   -0.46    3.28   0
   6   4  -7    0.81    3.92   0
   5   4  -7    6.81    2.90   0
  -5  -4   7    8.00    2.19   0
   5   4  -7    7.83    2.25   0
   5   4  -7   14.09    3.57   0
  -4  -4   7   34.14    3.27   0
   4   4  -7   43.09    3.21   0
   4   4  -7   32.30    3.97   0
   4   4  -7   42.46    3.04   0
  -3  -4   7    0.71    2.15   0
   3   4  -7    0.26    2.64   0
   3   4  -7   -3.53    4.55   0
   2   4  -7    4.76    4.78   0
  -2  -4   7    3.93    2.96   0
   2   4  -7    1.84    3.22   0
   1   4  -7   -3.82    4.77   0
  -1  -4   7   -2.65    3.62   0
   1   4  -7    2.52    4.09   0
   0  -4   7    3.21    3.69   0
   0   4  -7    2.54    4.61   0
   0   4  -7    3.09    4.96   0
   0  -4   7    4.33    2.89   0
  -1   4  -7   13.34    4.78   0
   1  -4   7   14.40    3.91   0
   2  -4   7   52.76    4.64   0
  -2   4  -7   67.64    3.83   0
  -3   4  -7   -0.10    3.02   0
   3  -4   7    0.85    3.95   0
   4  -4   7    2.45    4.99   0
   4  -4   7    6.55    5.79   0
   4  -4   7    3.93    3.55   0
  -4   4  -7    5.40    2.93   0
   5  -4   7    3.49    5.56   0
  -5   4  -7   -0.66    2.07   0
   5  -4   7    2.52    3.73   0
   5  -4   7    0.97    4.45   0
   6  -4   7    0.64    5.08   0
   6  -4   7    2.60    4.33   0
   6  -4   7   -1.90    2.91   0
   7   3  -7    5.50    2.96   0
   7   3  -7    2.30    3.74   0
  -7  -3   7    3.51    3.62   0
   6   3  -7    3.93    3.47   0
  -6  -3   7   11.52    3.18   0
   6   3  -7    1.02    3.86   0
   5   3  -7    7.17    3.19   0
  -5  -3   7    8.21    2.09   0
   5   3  -7    7.93    3.89   0
   4   3  -7   10.59    3.02   0
  -4  -3   7   11.56    3.02   0
   4   3  -7    7.59    4.03   0
   3   3  -7   30.04    2.94   0
  -3  -3   7   29.59    3.32   0
   3   3  -7   33.76    3.78   0
   3   3  -7   36.31    4.64   0
   2   3  -7    1.71    4.35   0
  -2  -3   7    2.23    2.13   0
   2   3  -7    3.38    2.84   0
   1   3  -7   80.25    5.61   0
  -1  -3   7   88.66    4.30   0
   1   3  -7   89.63    5.63   0
   0   3  -7    6.02    5.70   0
   0  -3   7    5.86    4.82   0
   0   3  -7    7.33    5.30   0
   0  -3   7    5.93    3.64   0
   1  -3   7   48.89    4.73   0
  -1   3  -7   58.27    4.93   0
   1  -3   7   50.87    7.76   0
   2  -3   7   94.87    8.67   0
   2  -3   7   92.04    5.07   0
   2  -3   7   99.62    7.57   0
  -2   3  -7  106.52    3.99   0
  -3   3  -7    7.51    2.91   0
   3  -3   7    3.04    4.30   0
   3  -3   7    7.53    5.59   0
   3  -3   7    9.67    4.43   0
   4  -3   7    5.63    3.71   0
  -4   3  -7    4.55    2.79   0
   4  -3   7    2.88    4.51   0
   4  -3   7    2.80    3.50   0
   5  -3   7    2.82    3.89   0
   5  -3   7    1.65    3.04   0
   5  -3   7    6.86    4.66   0
   6  -3   7   -0.09    3.42   0
   6  -3   7    2.59    3.89   0
   6  -3   7    1.61    3.90   0
   7  -3   7    3.70    4.27   0
   7  -3   7   -1.09    3.90   0
   7  -3   7   -0.37    4.18   0
   7   2  -7    3.67    2.91   0
  -7  -2   7    1.95    2.59   0
   7   2  -7    0.29    3.88   0
   6   2  -7    2.63    2.71   0
   6   2  -7    0.44    3.28   0
  -6  -2   7    1.79    2.27   0
   5   2  -7    7.52    2.99   0
   5   2  -7    3.62    3.86   0
  -5  -2   7    1.74    2.18   0
   4   2  -7   -0.39    4.13   0
   4   2  -7    1.67    3.04   0
  -4  -2   7    2.68    3.09   0
   3   2  -7   25.46    4.85   0
  -3  -2   7   26.03    3.78   0
   3   2  -7   32.16    3.47   0
   2   2  -7    3.97    4.31   0
   2   2  -7    2.93    3.71   0
  -2  -2   7    1.59    2.41   0
   1   2  -7  350.96    7.77   0
   1   2  -7  292.40    6.37   0
  -1  -2   7  333.44    6.14   0
   1   2  -7  327.77    7.79   0
   0   2  -7  204.96    6.42   0
   0   2  -7  221.96    9.85   0
   0  -2   7  194.48    5.99   0
   1  -2   7   46.81    6.23   0
   1  -2   7   44.17    5.86   0
  -1   2  -7   55.81    4.54   0
  -1   2  -7   57.63    4.17   0
   2  -2   7   57.94    4.76   0
  -2   2  -7   50.57    3.42   0
   2  -2   7   43.70    4.61   0
   2  -2   7   50.80    4.14   0
   3  -2   7   91.54    4.35   0
   3  -2   7   73.35    4.46   0
  -3   2  -7   84.91    3.50   0
   3  -2   7   75.64    4.10   0
   4  -2   7   23.46    2.98   0
   4  -2   7   21.92    3.92   0
   4  -2   7   25.08    3.42   0
   5  -2   7    8.93    3.62   0
   5  -2   7    7.59    3.77   0
   5  -2   7    7.86    4.34   0
   6  -2   7    2.50    2.46   0
   6  -2   7   -0.44    3.59   0
   6  -2   7    1.60    3.07   0
   7  -2   7   -0.08    3.52   0
   7  -2   7    2.52    3.84   0
   7  -2   7    3.88    4.01   0
   7   1  -7    8.73    4.16   0
  -7  -1   7    5.49    3.63   0
   7   1  -7   -6.21    3.87   0
   6   1  -7    1.05    2.70   0
  -6  -1   7    3.44    2.26   0
   6   1  -7   -3.96    3.66   0
   5   1  -7    4.47    3.95   0
   5   1  -7    5.42    3.41   0
  -5  -1   7    5.01    2.19   0
   4   1  -7   -1.88    4.56   0
  -4  -1   7    4.62    3.27   0
   4   1  -7    1.11    3.33   0
   3   1  -7    0.63    4.97   0
   3   1  -7    9.71    3.45   0
  -3  -1   7    9.90    3.93   0
   2   1  -7    4.81    4.64   0
   2   1  -7    6.43    4.41   0
  -2  -1   7   -0.75    3.03   0
   1   1  -7   28.23    5.29   0
   1   1  -7   24.17    4.83   0
  -1  -1   7   28.59    4.62   0
   0  -1   7    6.31    4.92   0
   0   1  -7   13.78    4.21   0
  -1   1  -7  112.27    4.74   0
   1  -1   7   99.81    7.45   0
   1  -1   7   96.13    4.95   0
   2  -1   7  167.80    4.85   0
   2  -1   7  155.49    5.06   0
   2  -1   7  172.92    4.63   0
   3  -1   7   78.97    3.60   0
   3  -1   7   72.69    3.97   0
   3  -1   7   83.67    3.47   0
   4  -1   7   59.64    3.17   0
   4  -1   7   47.46    3.93   0
   4  -1   7   54.04    3.48   0
   5  -1   7    2.60    2.82   0
   5  -1   7    0.95    3.47   0
   5  -1   7    5.00    3.15   0
   6  -1   7    0.30    3.18   0
   6  -1   7   -2.00    3.41   0
   7  -1   7    0.66    2.54   0
   7  -1   7    3.62    3.85   0
   7  -1   7    2.26    3.35   0
  -7   0   7    4.16    3.50   0
   7   0  -7   -0.48    2.92   0
   7   0  -7    2.14    3.87   0
   6   0  -7   -2.57    3.89   0
  -6   0   7    4.45    3.13   0
   6   0  -7    3.59    3.49   0
   5   0  -7   12.16    4.03   0
   5   0  -7    8.06    3.53   0
  -5   0   7    5.78    3.12   0
   4   0  -7   -1.50    4.44   0
   4   0  -7   -0.79    3.70   0
  -4   0   7    4.31    3.46   0
   3   0  -7    5.64    3.52   0
   3   0  -7    2.49    3.77   0
  -3   0   7    6.86    3.95   0
   2   0  -7   78.42    3.75   0
   2   0  -7  108.83    5.67   0
  -2   0   7   93.13    3.86   0
  -2   0   7   95.93    4.70   0
  -1   0   7   24.51    4.99   0
  -1   0   7   24.49    4.00   0
   1   0  -7   19.65    4.96   0
   1   0  -7   20.39    5.90   0
   0   0   7  390.06    6.54   0
   0   0   7  428.10   16.62   0
   0   0  -7  483.55    6.47   0
  -1   0  -7  127.82    3.99   0
   1   0   7  108.66    5.80   0
   1   0   7  115.32    4.43   0
   1   0   7   98.91    5.34   0
   2   0   7   81.92    3.51   0
   2   0   7   75.29    3.93   0
   2   0   7   82.84    3.75   0
   3   0   7   16.29    2.86   0
   3   0   7   14.12    3.07   0
   3   0   7   16.00    2.76   0
   4   0   7   32.80    3.37   0
   4   0   7   24.84    3.06   0
   4   0   7   34.64    2.82   0
   5   0   7   17.71    2.78   0
   5   0   7   16.16    3.21   0
   5   0   7   15.60    2.20   0
   6   0   7    5.45    3.37   0
   6   0   7    3.59    3.28   0
   7   0   7   -0.72    3.64   0
   7   0   7    1.33    3.48   0
  -7   1   7    4.47    3.77   0
   7  -1  -7   -0.96    2.80   0
   7  -1  -7   -5.47    4.24   0
   6  -1  -7    2.55    2.73   0
   6  -1  -7    0.80    2.67   0
  -6   1   7    0.19    3.19   0
   5  -1  -7    1.54    3.89   0
   5  -1  -7   -0.67    3.77   0
  -5   1   7    2.16    2.17   0
   4  -1  -7    6.08    3.06   0
  -4   1   7    9.62    2.89   0
   4  -1  -7    6.97    4.02   0
  -4   1   7   13.98    3.52   0
  -3   1   7   12.88    2.92   0
   3  -1  -7   11.25    4.92   0
   3  -1  -7    6.98    4.11   0
  -3   1   7    7.66    4.28   0
   2  -1  -7   18.78    4.58   0
   2  -1  -7   16.54    4.42   0
  -2   1   7   16.84    3.22   0
  -2   1   7   15.34    3.42   0
  -1   1   7   17.45    5.13   0
   1  -1  -7   19.10    6.19   0
   1  -1  -7   22.95    4.72   0
  -1   1   7   19.02    4.09   0
   0  -1  -7  203.33    4.95   0
   0   1   7  169.71    5.34   0
   0   1   7  131.39    6.04   0
   0  -1  -7  178.00    6.28   0
   1   1   7  396.13    5.13   0
  -1  -1  -7  420.52    5.59   0
   1   1   7  361.32    6.77   0
   2   1   7   23.28    3.08   0
   3   1   7    3.49    2.46   0
   3   1   7    1.32    2.60   0
   3   1   7   -0.11    2.34   0
   4   1   7  214.32    4.06   0
   4   1   7  196.46    4.24   0
   4   1   7  220.06    3.95   0
   5   1   7    7.86    2.78   0
   5   1   7   10.59    2.14   0
   5   1   7   13.38    2.93   0
   6   1   7    9.63    3.34   0
   6   1   7   18.50    3.45   0
   7   1   7    1.07    3.46   0
   7   1   7    2.80    3.59   0
   8   1   7    2.68    4.05   0
   8   1   7    4.74    4.08   0
   8   1   7   -0.08    2.81   0
   7  -2  -7    6.03    4.27   0
  -7   2   7    0.25    3.90   0
   7  -2  -7    2.78    3.01   0
   6  -2  -7    0.37    3.67   0
  -6   2   7    1.31    3.32   0
   6  -2  -7  -10.19    3.84   0
  -5   2   7    0.50    2.80   0
   5  -2  -7   -4.22    2.61   0
   5  -2  -7    2.45    3.65   0
  -5   2   7    2.17    2.12   0
   4  -2  -7    3.45    4.07   0
   4  -2  -7   10.97    3.75   0
  -4   2   7   14.68    3.38   0
  -4   2   7   14.60    2.86   0
  -3   2   7   -2.80    3.03   0
   3  -2  -7   -7.32    4.59   0
   3  -2  -7    1.20    4.35   0
  -3   2   7    1.49    4.25   0
  -2   2   7   16.31    3.27   0
   2  -2  -7   10.82    4.58   0
   2  -2  -7    8.79    4.36   0
  -2   2   7    9.66    3.48   0
  -1   2   7    9.22    4.72   0
  -1   2   7    3.20    4.14   0
   1  -2  -7    7.30    3.98   0
   1  -2  -7    9.40    4.58   0
   0  -2  -7   76.12    4.13   0
   0   2   7   57.27    5.15   0
   0   2   7   65.13    4.91   0
   0  -2  -7   69.80    4.28   0
  -1  -2  -7   61.71    3.49   0
   1   2   7   76.06    4.04   0
  -1  -2  -7   68.08    2.75   0
   1   2   7   60.23    4.12   0
  -2  -2  -7  147.45    3.72   0
   2   2   7  153.04    3.85   0
   2   2   7  125.03    3.80   0
   3   2   7   15.69    2.75   0
   3   2   7   17.25    2.89   0
   4   2   7    1.25    2.78   0
   4   2   7    4.61    2.55   0
   4   2   7    3.16    2.02   0
   5   2   7  145.99    3.66   0
   5   2   7  113.21    2.91   0
   5   2   7  109.86    2.84   0
   6   2   7    7.44    2.90   0
   6   2   7    4.16    2.40   0
   6   2   7    6.85    3.06   0
   7   2   7   -0.72    2.47   0
   7   2   7    5.86    3.38   0
   7   2   7    1.19    3.20   0
   8   2   7    1.56    4.05   0
   8   2   7    1.79    3.69   0
   8   2   7    0.59    2.74   0
   6  -3  -7    4.46    2.85   0
   6  -3  -7    3.91    3.83   0
  -6   3   7    3.28    3.52   0
  -5   3   7   -0.17    3.00   0
   5  -3  -7    2.25    2.67   0
   5  -3  -7    2.38    3.74   0
  -5   3   7   -1.23    3.31   0
  -4   3   7    2.97    2.98   0
   4  -3  -7    3.26    3.92   0
   4  -3  -7    4.58    3.85   0
  -4   3   7   -3.81    3.29   0
  -3   3   7   39.23    3.57   0
   3  -3  -7   25.16    3.18   0
   3  -3  -7   30.85    3.35   0
  -3   3   7   34.43    4.58   0
  -2   3   7   28.56    3.67   0
  -2   3   7   34.68    3.67   0
   2  -3  -7   24.97    3.11   0
   2  -3  -7   34.42    4.64   0
   1  -3  -7   30.41    4.32   0
  -1   3   7   37.90    4.35   0
  -1   3   7   32.88    4.82   0
   1  -3  -7   36.17    3.83   0
   0  -3  -7   48.65    3.49   0
   0   3   7   43.87    4.32   0
   0  -3  -7   43.09    3.94   0
   0   3   7   41.07    4.71   0
   1   3   7   -2.53    2.29   0
  -1  -3  -7    2.56    2.69   0
   1   3   7    1.08    3.72   0
  -1  -3  -7    1.04    2.88   0
  -2  -3  -7  127.44    3.37   0
   2   3   7  133.24    3.55   0
   2   3   7  112.59    3.62   0
   3   3   7    2.12    2.74   0
   3   3   7    1.29    2.62   0
   3   3   7    3.71    2.69   0
   4   3   7    2.37    1.90   0
   4   3   7    1.46    2.62   0
   4   3   7    2.97    2.80   0
   5   3   7   36.91    3.01   0
   5   3   7   40.65    2.87   0
   5   3   7   38.30    2.97   0
   6   3   7    7.38    2.06   0
   6   3   7   12.14    2.92   0
   6   3   7   13.37    2.98   0
   7   3   7    1.51    3.16   0
   7   3   7   -1.54    3.35   0
   7   3   7   -0.91    3.08   0
   8   3   7    1.32    2.65   0
   8   3   7   -1.64    2.59   0
   8   3   7    2.08    2.61   0
  -6   4   7    1.97    2.54   0
  -6   4   7   -0.04    3.66   0
   6  -4  -7    1.93    4.17   0
   6  -4  -7    1.96    4.04   0
  -5   4   7   -0.81    2.14   0
   5  -4  -7   -3.69    3.85   0
   5  -4  -7    1.96    2.76   0
  -5   4   7   -3.98    3.50   0
   4  -4  -7   -1.40    3.65   0
   4  -4  -7   -4.71    3.99   0
  -4   4   7    1.03    2.13   0
  -4   4   7   -1.04    3.61   0
  -3   4   7   46.09    3.59   0
   3  -4  -7   33.19    4.28   0
   3  -4  -7   34.09    3.97   0
  -3   4   7   41.41    4.08   0
  -2   4   7   -3.00    4.72   0
  -2   4   7    2.99    3.89   0
   2  -4  -7    3.52    4.42   0
   2  -4  -7   -1.78    3.89   0
   1  -4  -7   10.23    3.49   0
  -1   4   7    7.69    4.82   0
  -1   4   7    9.45    2.78   0
   1  -4  -7   10.60    4.54   0
   0  -4  -7    8.52    3.32   0
   0   4   7    5.09    4.21   0
   0  -4  -7    5.01    2.25   0
   0   4   7    5.38    4.21   0
   1   4   7   66.07    3.68   0
  -1  -4  -7   61.31    2.51   0
   1   4   7   45.72    4.03   0
  -1  -4  -7   58.02    2.53   0
  -2  -4  -7    2.19    2.47   0
  -2  -4  -7    0.99    1.90   0
   2   4   7    0.59    3.02   0
   2   4   7   -3.47    2.96   0
   3   4   7   93.98    3.20   0
   3   4   7   88.39    3.24   0
   3   4   7   78.47    2.68   0
   4   4   7  111.18    3.18   0
   4   4   7  101.28    3.23   0
   4   4   7   89.22    3.27   0
   5   4   7    4.10    1.98   0
   5   4   7    8.08    2.93   0
   5   4   7    9.02    3.14   0
   6   4   7    1.26    2.95   0
   6   4   7    4.80    2.84   0
   6   4   7    0.45    3.03   0
   6   4   7    2.63    2.97   0
   7   4   7    2.94    3.18   0
   7   4   7    1.32    3.15   0
   7   4   7   -1.93    3.39   0
   7   4   7    4.20    3.37   0
   8   4   7    0.35    2.54   0
   8   4   7    3.62    3.75   0
   8   4   7    0.48    3.86   0
   8   4   7    0.02    3.81   0
  -6   5   7   -0.66    3.86   0
   6  -5  -7   -3.94    2.89   0
   6  -5  -7   -0.59    4.15   0
  -6   5   7    8.14    3.87   0
  -5   5   7   -0.41    2.21   0
   5  -5  -7   -4.22    2.61   0
  -5   5   7   -0.15    3.64   0
   5  -5  -7   -2.37    4.04   0
  -4   5   7    5.87    3.16   0
   4  -5  -7    5.52    2.79   0
   4  -5  -7    0.91    3.90   0
  -4   5   7    0.57    3.85   0
  -3   5   7   15.21    3.19   0
   3  -5  -7    9.78    3.82   0
   3  -5  -7   19.71    3.69   0
  -3   5   7   12.94    3.82   0
  -2   5   7   -1.83    4.66   0
   2  -5  -7    5.09    2.88   0
  -2   5   7    6.24    3.76   0
   2  -5  -7   -1.09    2.63   0
  -1   5   7    3.75    3.14   0
   1  -5  -7    7.40    3.18   0
  -1   5   7    2.50    4.39   0
   1  -5  -7    7.02    4.01   0
   0   5   7   12.02    4.72   0
   0   5   7    8.08    4.17   0
   0  -5  -7   13.44    3.64   0
   0  -5  -7   15.98    3.10   0
   1   5   7   94.55    4.11   0
   1   5   7   62.42    3.39   0
  -1  -5  -7   90.59    3.63   0
  -1  -5  -7   96.29    2.78   0
  -2  -5  -7  103.61    3.39   0
   2   5   7  115.64    2.94   0
   2   5   7  100.35    4.00   0
   3   5   7   11.77    2.73   0
   3   5   7    9.46    2.02   0
   3   5   7    7.23    3.03   0
   4   5   7   14.13    2.68   0
   4   5   7   12.40    2.00   0
   4   5   7    9.72    2.73   0
   5   5   7   28.62    2.26   0
   5   5   7   27.46    3.03   0
   5   5   7   21.08    3.04   0
   6   5   7   -2.57    2.98   0
   6   5   7    2.88    3.15   0
   6   5   7   -0.70    3.05   0
   7   5   7   -1.46    3.50   0
   7   5   7   -1.00    2.38   0
   7   5   7    2.09    3.18   0
   7   5   7    2.97    2.33   0
  -5   6   7    0.40    3.42   0
   5  -6  -7    3.69    2.70   0
  -5   6   7    3.47    3.80   0
   5  -6  -7    1.47    3.80   0
  -4   6   7    5.18    3.35   0
  -4   6   7    0.92    3.69   0
   4  -6  -7   -4.24    3.77   0
   4  -6  -7    4.19    3.49   0
   3  -6  -7    2.87    3.36   0
  -3   6   7   -1.80    3.33   0
   3  -6  -7    5.78    3.61   0
  -3   6   7    5.84    3.88   0
  -2   6   7    4.84    4.07   0
   2  -6  -7    3.35    3.13   0
  -2   6   7    3.63    2.62   0
   2  -6  -7    2.96    3.68   0
  -1   6   7    4.92    4.54   0
  -1   6   7    6.30    4.20   0
   1  -6  -7    1.60    2.99   0
   1  -6  -7    2.32    3.53   0
   0  -6  -7   39.27    3.09   0
   0   6   7   24.90    4.53   0
   0   6   7   33.94    4.19   0
   0  -6  -7   36.53    3.55   0
   1   6   7   -1.10    3.38   0
  -1  -6  -7    5.92    2.60   0
   1   6   7    2.96    4.08   0
  -1  -6  -7    3.72    2.03   0
   2   6   7    6.55    2.72   0
   2   6   7    4.58    2.92   0
   2   6   7    0.48    2.53   0
  -2  -6  -7    6.34    2.73   0
   3   6   7   -0.08    1.86   0
   3   6   7    4.60    2.64   0
   3   6   7    4.03    2.13   0
   4   6   7   22.70    2.91   0
   4   6   7   17.99    2.05   0
   4   6   7   13.66    2.37   0
   5   6   7    4.49    2.69   0
   5   6   7   -1.19    2.93   0
   5   6   7    1.87    2.77   0
   6   6   7   -2.32    3.06   0
   6   6   7   -1.14    2.10   0
   6   6   7    1.84    3.09   0
   7   6   7    3.30    3.48   0
   7   6   7    4.59    3.34   0
   7   6   7    2.54    3.34   0
   7   6   7    5.24    2.50   0
   5  -7  -7    1.41    3.90   0
  -5   7   7    3.99    3.88   0
  -5   7   7    2.17    3.90   0
   5  -7  -7   -1.11    3.02   0
   4  -7  -7   -0.82    2.42   0
  -4   7   7    2.48    2.48   0
   4  -7  -7   -2.29    2.81   0
  -4   7   7   -2.97    3.46   0
   3  -7  -7    6.04    3.45   0
  -3   7   7    1.45    3.52   0
   3  -7  -7    0.47    3.28   0
  -3   7   7    0.07    3.69   0
  -2   7   7    4.32    2.74   0
  -2   7   7   -0.86    3.46   0
   2  -7  -7   -1.29    2.77   0
   2  -7  -7   -0.97    3.52   0
  -1   7   7   -1.57    4.09   0
  -1   7   7    2.27    3.73   0
   1  -7  -7   -1.38    2.43   0
   1  -7  -7    1.91    2.92   0
   0   7   7   13.06    2.93   0
   0  -7  -7   12.50    2.90   0
   0   7   7    7.93    3.89   0
   0  -7  -7   14.55    3.18   0
   1   7   7    4.46    2.70   0
  -1  -7  -7   -0.13    2.89   0
  -1  -7  -7    3.35    2.71   0
   1   7   7   -0.25    3.46   0
   2   7   7    4.38    1.90   0
   2   7   7    6.62    2.88   0
   2   7   7    6.09    3.63   0
  -2  -7  -7    4.80    1.95   0
   3   7   7   35.98    2.90   0
   3   7   7   28.56    2.51   0
   3   7   7   40.45    2.97   0
   4   7   7   39.19    2.33   0
   4   7   7   44.04    3.08   0
   4   7   7   40.09    2.51   0
   5   7   7    3.59    3.01   0
   5   7   7   -0.71    3.10   0
   5   7   7   -1.06    2.98   0
   6   7   7    2.81    3.21   0
   6   7   7    1.14    3.35   0
   6   7   7   -1.36    2.37   0
   7   7   7    2.22    3.45   0
   7   7   7    4.14    3.63   0
   7   7   7   -1.92    2.61   0
  -4   8   7   -0.39    3.81   0
   4  -8  -7   -2.38    3.74   0
   4  -8  -7    7.45    3.96   0
  -4   8   7   -0.67    3.88   0
  -3   8   7   -4.53    3.65   0
   3  -8  -7    0.66    3.15   0
   3  -8  -7    1.71    2.64   0
  -3   8   7   -0.27    3.65   0
  -2   8   7    3.42    3.81   0
  -2   8   7    5.21    3.66   0
   2  -8  -7   -1.02    3.54   0
   2  -8  -7   -1.44    2.25   0
   1  -8  -7   -1.19    2.72   0
  -1   8   7    5.61    4.03   0
  -1   8   7    6.57    3.52   0
   1  -8  -7    4.41    3.29   0
   0  -8  -7    2.97    2.04   0
   0   8   7    3.01    2.80   0
   0   8   7    9.23    3.66   0
   0  -8  -7    1.37    3.10   0
  -1  -8  -7   -0.68    2.78   0
   1   8   7   -2.39    4.01   0
  -1  -8  -7    2.04    2.18   0
   1   8   7    4.29    2.38   0
   2   8   7    4.54    2.75   0
   2   8   7   -0.04    3.23   0
   2   8   7    1.03    3.76   0
  -2  -8  -7    3.52    2.88   0
  -3  -8  -7   32.00    2.22   0
   3   8   7   35.51    3.09   0
   3   8   7   41.41    3.19   0
   3   8   7   28.95    3.51   0
   4   8   7    2.54    2.10   0
   4   8   7    1.31    2.05   0
   4   8   7    1.66    3.29   0
   5   8   7   -1.81    2.13   0
   5   8   7    0.60    2.19   0
   5   8   7    1.66    2.21   0
   6   8   7    0.63    3.36   0
   6   8   7   -2.00    2.38   0
   6   8   7    2.10    2.39   0
   7   8   7    2.41    2.79   0
   7   8   7    4.40    3.81   0
   7   8   7    3.43    3.90   0
  -3   9   7    4.66    2.70   0
   3  -9  -7    1.01    3.79   0
  -3   9   7    1.25    4.10   0
   3  -9  -7   -1.39    3.44   0
  -2   9   7    4.37    3.76   0
  -2   9   7    0.90    2.69   0
   2  -9  -7    1.92    3.25   0
   2  -9  -7    7.67    3.65   0
  -1   9   7   -2.45    3.93   0
  -1   9   7   -3.81    2.59   0
   1  -9  -7   -0.19    3.36   0
   1  -9  -7    5.24    3.06   0
   0   9   7   -0.59    3.89   0
   0  -9  -7    0.94    3.00   0
   0   9   7    3.18    3.81   0
   0  -9  -7    6.53    3.33   0
   1   9   7   -0.96    2.78   0
   1   9   7   -0.08    3.73   0
   1   9   7    3.12    3.77   0
  -1  -9  -7   -1.54    3.06   0
   2   9   7    0.92    3.00   0
   2   9   7   -0.28    3.42   0
   2   9   7    7.78    3.74   0
  -2  -9  -7    3.93    3.09   0
  -3  -9  -7    1.86    2.96   0
   3   9   7    4.75    3.09   0
   3   9   7    3.50    3.18   0
   3   9   7    5.01    3.53   0
   4   9   7    1.38    3.06   0
   4   9   7    3.24    2.49   0
   4   9   7    2.44    3.06   0
   5   9   7    4.50    3.29   0
   5   9   7    2.85    2.32   0
   5   9   7    8.44    3.48   0
   6   9   7    5.09    3.70   0
   6   9   7    8.53    2.74   0
   6   9   7    1.81    3.77   0
   2 -10  -7    1.58    3.89   0
  -2  10   7   -0.99    2.79   0
   2 -10  -7    0.38    3.84   0
  -2  10   7   -0.52    4.11   0
  -1  10   7    6.68    3.99   0
   1 -10  -7    0.17    3.43   0
  -1  10   7   -3.52    3.92   0
   1 -10  -7   -1.02    3.59   0
   0  10   7    4.91    3.80   0
   0  10   7    6.60    3.88   0
   0 -10  -7    1.76    3.40   0
   1  10   7    2.40    3.13   0
   1  10   7    2.98    3.71   0
   1  10   7    0.33    3.64   0
  -1 -10  -7    3.32    3.23   0
   2  10   7    0.13    3.46   0
   2  10   7   -0.06    3.21   0
   2  10   7    0.17    3.60   0
  -2 -10  -7    1.70    2.20   0
  -3 -10  -7    2.56    2.31   0
   3  10   7    1.18    2.27   0
   3  10   7    0.01    3.37   0
   3  10   7   -1.00    3.84   0
   4  10   7   -0.43    3.25   0
   4  10   7   -1.46    2.64   0
   4  10   7    2.49    3.35   0
   5  10   7    2.39    3.62   0
   5  10   7    2.00    3.83   0
   5  10   7    3.79    3.69   0
  -1  11   7    5.54    4.62   0
  -1  11   7   -0.18    3.96   0
   1 -11  -7    5.10    2.69   0
   0  11   7   -0.90    3.58   0
   0  11   7   -1.47    2.91   0
   0  11   7    2.25    4.16   0
   0 -11  -7   -1.45    3.69   0
   1  11   7   -1.86    3.54   0
   1  11   7    1.73    2.78   0
   1  11   7    0.49    3.85   0
  -1 -11  -7    2.32    3.58   0
   2  11   7    1.88    3.37   0
   2  11   7    2.21    3.94   0
   2  11   7    0.63    3.85   0
  -2 -11  -7   -4.36    3.50   0
  -3 -11  -7   -1.13    3.57   0
   3  11   7    2.57    2.68   0
   3  11   7   -0.92    3.47   0
   3  11   7    4.06    3.94   0
   4  11   7    2.00    2.72   0
   4  11   7    2.99    3.89   0
   4  11   7    1.90    2.82   0
   2  12   7    0.47    3.08   0
   3  10  -8   -0.84    4.42   0
   3  10  -8   -1.09    4.42   0
   3  10  -8    1.23    4.85   0
   2  10  -8    2.84    6.98   0
   2  10  -8    2.70    4.29   0
   2  10  -8   -0.51    6.96   0
  -1 -10   8   -0.81    3.45   0
   1  10  -8    4.04    3.95   0
   0  10  -8    2.06    4.05   0
   0 -10   8    0.19    3.81   0
  -1  10  -8    3.00    4.01   0
   1 -10   8    0.38    3.87   0
   4   9  -8   -2.19    4.32   0
  -4  -9   8   -2.25    3.60   0
   4   9  -8    0.38    4.17   0
   3   9  -8    3.81    5.21   0
   3   9  -8    0.99    4.31   0
   3   9  -8   -0.37    3.91   0
   2   9  -8    2.82    5.07   0
   2   9  -8    4.48    4.11   0
   2   9  -8    2.63    4.21   0
  -1  -9   8    3.86    3.46   0
   1   9  -8    1.12    3.99   0
   0   9  -8    1.22    3.92   0
   0  -9   8   -0.39    3.37   0
  -1   9  -8    3.66    3.95   0
   1  -9   8   -0.21    3.41   0
  -2   9  -8    1.08    3.80   0
   2  -9   8    4.88    3.65   0
  -5  -8   8    4.08    3.54   0
   5   8  -8   -0.70    3.91   0
   5   8  -8    1.79    4.03   0
  -4  -8   8    5.82    3.39   0
   4   8  -8    1.14    3.67   0
   4   8  -8    6.21    4.01   0
   3   8  -8    2.20    4.25   0
  -3  -8   8   -1.84    3.55   0
   3   8  -8    3.42    3.82   0
   2   8  -8    2.09    4.82   0
   2   8  -8    0.14    4.14   0
  -1  -8   8    1.71    3.03   0
   1   8  -8    4.28    3.94   0
   1   8  -8    0.56    6.61   0
   1   8  -8   -0.77    7.55   0
   0   8  -8    1.08    3.86   0
   0  -8   8    2.63    3.28   0
  -1   8  -8    2.80    3.74   0
   1  -8   8    1.19    3.47   0
  -2   8  -8    0.54    3.55   0
   2  -8   8   -3.47    3.74   0
  -3   8  -8    0.63    3.69   0
   3  -8   8    0.09    3.90   0
  -6  -7   8    2.36    3.84   0
   6   7  -8    2.01    3.87   0
   6   7  -8    2.10    3.89   0
   6   7  -8   -0.20    4.11   0
  -5  -7   8    3.46    3.47   0
   5   7  -8    0.79    3.42   0
   5   7  -8    1.79    3.53   0
   5   7  -8    7.96    4.00   0
  -4  -7   8    5.22    3.18   0
   4   7  -8    4.18    3.72   0
   4   7  -8    4.33    3.86   0
   3   7  -8    4.43    3.69   0
  -3  -7   8    1.13    3.00   0
   3   7  -8    2.22    3.56   0
   2   7  -8    2.48    4.93   0
  -2  -7   8    0.86    3.08   0
   2   7  -8    2.59    3.84   0
  -1  -7   8   -0.43    2.83   0
   1   7  -8    0.14    3.84   0
   1   7  -8    0.43    6.09   0
   1   7  -8   -0.16    4.79   0
   0   7  -8    2.51    4.53   0
   0  -7   8    1.70    3.63   0
  -1   7  -8    3.08    3.52   0
   1  -7   8    6.49    3.24   0
  -2   7  -8    2.52    3.26   0
   2  -7   8   -1.77    3.38   0
  -3   7  -8    2.40    3.36   0
   3  -7   8   -0.15    3.61   0
  -4   7  -8    2.57    3.59   0
   4  -7   8   -2.40    4.08   0
  -6  -6   8    1.19    3.54   0
   6   6  -8   -0.41    3.61   0
   6   6  -8   -0.22    3.56   0
   6   6  -8   -4.45    4.10   0
   5   6  -8   -1.01    3.38   0
  -5  -6   8    2.16    3.24   0
   5   6  -8    1.86    3.17   0
   5   6  -8    6.38    3.94   0
  -4  -6   8    2.30    3.18   0
   4   6  -8   -1.84    3.07   0
   4   6  -8   -0.62    3.73   0
   3   6  -8    3.11    3.97   0
  -3  -6   8    2.07    2.81   0
   3   6  -8    4.51    3.16   0
   2   6  -8    6.43    4.24   0
  -2  -6   8    3.29    2.96   0
   2   6  -8    3.65    3.70   0
   1   6  -8   21.96    4.83   0
  -1  -6   8   23.33    3.82   0
   1   6  -8   24.08    5.19   0
   0   6  -8   16.30    4.83   0
   0  -6   8   25.19    3.19   0
  -1   6  -8    3.22    3.48   0
   1  -6   8    7.20    3.40   0
  -2   6  -8    3.82    3.29   0
   2  -6   8   -0.46    3.54   0
   3  -6   8   -2.44    3.57   0
  -3   6  -8    1.63    3.18   0
  -4   6  -8   -0.24    3.24   0
   4  -6   8    5.93    3.94   0
  -5   6  -8    0.33    3.74   0
   5  -6   8   -0.67    4.30   0
  -6  -5   8    3.20    3.45   0
   6   5  -8    3.11    3.61   0
   6   5  -8    4.63    3.42   0
   6   5  -8   -3.98    2.91   0
   5   5  -8    2.19    3.12   0
  -5  -5   8    2.13    3.16   0
   5   5  -8    0.17    3.11   0
   5   5  -8    2.28    3.85   0
  -4  -5   8   25.74    3.30   0
   4   5  -8   27.45    3.24   0
   4   5  -8   21.42    3.28   0
   4   5  -8   22.29    4.01   0
   3   5  -8   -1.21    3.97   0
  -3  -5   8    1.45    2.81   0
   3   5  -8   -0.53    2.95   0
   2   5  -8    3.51    3.83   0
  -2  -5   8    2.89    2.78   0
   2   5  -8    5.38    3.51   0
   1   5  -8    1.78    4.73   0
   1   5  -8    4.29    5.62   0
  -1  -5   8    3.17    3.11   0
   0  -5   8    0.83    4.26   0
   0   5  -8    1.55    5.65   0
   0   5  -8    7.97    5.42   0
   0  -5   8    0.53    2.90   0
  -1   5  -8   10.72    3.80   0
   1  -5   8    8.61    3.35   0
  -2   5  -8   46.56    3.65   0
   2  -5   8   41.82    4.19   0
  -3   5  -8   46.25    3.21   0
   3  -5   8   32.78    3.79   0
  -4   5  -8    0.44    2.17   0
   4  -5   8    0.39    3.69   0
   5  -5   8    9.15    3.89   0
  -5   5  -8    4.03    3.45   0
   6  -5   8    4.64    4.29   0
   7   4  -8    1.40    4.00   0
   7   4  -8   -0.35    3.05   0
  -7  -4   8   -1.05    2.77   0
   7   4  -8    0.73    4.06   0
   6   4  -8   -0.25    2.57   0
   6   4  -8   -1.32    3.26   0
   6   4  -8    1.51    2.58   0
  -6  -4   8    2.31    2.18   0
   5   4  -8    3.41    3.10   0
   5   4  -8    5.65    3.36   0
  -5  -4   8    7.49    3.05   0
   5   4  -8    5.06    2.72   0
   4   4  -8   -0.12    2.94   0
   4   4  -8    3.69    2.84   0
  -4  -4   8    1.09    2.17   0
   4   4  -8    1.72    2.75   0
   3   4  -8   21.99    4.30   0
   3   4  -8   31.26    3.07   0
  -3  -4   8   30.54    3.26   0
   3   4  -8   33.74    3.36   0
   2   4  -8    1.01    4.62   0
  -2  -4   8   -0.33    3.04   0
   2   4  -8    2.58    3.96   0
  -1  -4   8   14.68    4.16   0
   1   4  -8   13.50    4.65   0
   1   4  -8   10.10    4.32   0
   0   4  -8   58.63    5.21   0
   0   4  -8   46.71    5.62   0
   0  -4   8   48.42    4.58   0
   0  -4   8   51.85    4.03   0
  -1   4  -8   26.52    3.98   0
   1  -4   8   23.02    4.73   0
  -2   4  -8  419.39    6.18   0
   2  -4   8  346.02    6.35   0
   3  -4   8   71.11    4.30   0
  -3   4  -8   85.51    4.27   0
   4  -4   8    1.48    3.68   0
   4  -4   8    0.81    7.07   0
   4  -4   8    1.65    5.83   0
  -4   4  -8   -2.05    2.91   0
   5  -4   8    1.28    5.86   0
   5  -4   8   -1.84    3.74   0
   5  -4   8    0.23    4.88   0
   6  -4   8    2.75    5.23   0
   6  -4   8    0.69    4.52   0
   6  -4   8    4.23    2.80   0
   7   3  -8   -7.01    4.09   0
  -7  -3   8    4.67    3.65   0
   7   3  -8   -1.51    3.99   0
   6   3  -8   -3.94    4.06   0
   6   3  -8    2.07    3.31   0
  -6  -3   8    1.31    2.36   0
   5   3  -8    0.49    3.88   0
   5   3  -8    1.11    2.27   0
  -5  -3   8    2.87    2.91   0
   4   3  -8    7.41    4.05   0
   4   3  -8    3.50    2.97   0
  -4  -3   8    2.61    2.08   0
   3   3  -8    2.77    2.58   0
   3   3  -8    5.12    4.57   0
   3   3  -8    0.80    2.98   0
  -3  -3   8   -1.30    3.21   0
   2   3  -8    6.90    4.68   0
   2   3  -8    9.83    3.56   0
  -2  -3   8   14.06    3.38   0
   2   3  -8   11.13    3.46   0
   1   3  -8   33.30    5.04   0
  -1  -3   8   43.17    3.96   0
   1   3  -8   37.42    5.66   0
   0  -3   8    2.45    3.94   0
   0   3  -8    4.07    6.21   0
   0  -3   8    1.54    4.83   0
   0   3  -8    2.37    4.03   0
  -1   3  -8   37.15    4.52   0
  -1   3  -8   38.71    4.41   0
   1  -3   8   33.17    5.10   0
   1  -3   8   32.94    6.90   0
  -2   3  -8    2.86    3.12   0
   2  -3   8    2.46    6.39   0
   2  -3   8    1.78    4.69   0
   2  -3   8    5.91    4.38   0
   3  -3   8   81.55    5.22   0
  -3   3  -8   74.67    3.38   0
   3  -3   8   64.65    4.43   0
   3  -3   8   69.51    6.04   0
   4  -3   8    3.05    3.66   0
   4  -3   8    6.14    3.67   0
   4  -3   8    2.16    4.15   0
   5  -3   8    2.79    3.65   0
   5  -3   8    4.32    3.96   0
   5  -3   8    3.24    4.76   0
   6  -3   8    6.15    3.64   0
   6  -3   8    5.38    2.90   0
   6  -3   8    8.24    5.04   0
   7   2  -8    6.63    4.31   0
  -7  -2   8   -0.03    3.69   0
   7   2  -8    2.09    2.80   0
   6   2  -8    3.19    2.90   0
   6   2  -8    5.30    2.63   0
  -6  -2   8    5.19    3.35   0
   5   2  -8    4.39    2.84   0
   5   2  -8   11.05    3.28   0
  -5  -2   8   10.78    3.17   0
   4   2  -8    6.71    4.05   0
   4   2  -8   -1.00    3.08   0
  -4  -2   8   -1.11    2.20   0
   3   2  -8   14.40    4.81   0
   3   2  -8   12.76    3.41   0
  -3  -2   8   19.37    3.61   0
   2   2  -8   12.58    5.11   0
  -2  -2   8    8.72    2.50   0
   2   2  -8   10.45    3.97   0
   1   2  -8   54.65    6.08   0
   1   2  -8   45.35    4.75   0
   1   2  -8   46.97    5.96   0
  -1  -2   8   45.08    4.35   0
   0   2  -8   14.17    4.17   0
   0  -2   8    9.32    4.95   0
  -1   2  -8   55.91    4.87   0
   1  -2   8   42.06    5.36   0
  -1   2  -8   55.31    3.54   0
   1  -2   8   41.37    5.85   0
   2  -2   8   68.16    4.26   0
   2  -2   8   59.09    4.85   0
   2  -2   8   66.13    5.17   0
   3  -2   8    2.02    4.09   0
   3  -2   8    5.42    3.73   0
   3  -2   8    7.26    3.05   0
   4  -2   8    1.42    3.34   0
   4  -2   8   -0.06    3.58   0
   4  -2   8    0.22    2.89   0
   5  -2   8    8.53    3.65   0
   5  -2   8    9.61    3.70   0
   5  -2   8    7.30    3.36   0
   6  -2   8    0.60    3.67   0
   6  -2   8    3.98    3.32   0
   6  -2   8    1.57    4.68   0
   7  -2   8   -1.21    2.77   0
   7  -2   8   -0.86    3.74   0
   7  -2   8   -1.25    5.21   0
   7   1  -8    1.01    4.22   0
   7   1  -8   -5.84    4.02   0
  -7  -1   8   -0.61    2.68   0
   6   1  -8    7.98    3.97   0
   6   1  -8    9.36    3.82   0
  -6  -1   8    7.36    3.40   0
  -5  -1   8    4.49    3.17   0
   5   1  -8    7.35    2.90   0
   5   1  -8    3.35    3.41   0
   4   1  -8    5.28    4.46   0
  -4  -1   8    2.49    3.37   0
   4   1  -8   -0.29    3.38   0
   3   1  -8   -0.43    4.82   0
   3   1  -8    3.11    3.68   0
  -3  -1   8    3.00    2.65   0
   2   1  -8   37.27    4.71   0
   2   1  -8   44.54    4.17   0
  -2  -1   8   44.81    4.52   0
   1   1  -8   14.71    6.36   0
   1   1  -8   10.97    4.41   0
  -1  -1   8   14.58    4.46   0
   0  -1   8   18.27    4.92   0
   0   1  -8   19.12    3.98   0
  -1   1  -8   26.93    3.10   0
   1  -1   8   24.04    7.38   0
   1  -1   8   21.68    4.37   0
   2  -1   8   59.39    3.94   0
   2  -1   8   65.72    4.00   0
   2  -1   8   57.41    5.30   0
   3  -1   8  132.29    3.99   0
   3  -1   8  117.42    3.89   0
   3  -1   8  113.37    4.36   0
   4  -1   8   60.31    3.43   0
   4  -1   8   55.20    3.88   0
   4  -1   8   63.13    3.28   0
   5  -1   8   -1.35    2.33   0
   5  -1   8   -1.15    3.28   0
   5  -1   8    2.24    2.96   0
   6  -1   8    3.68    3.15   0
   6  -1   8    5.45    3.55   0
   6  -1   8    3.41    3.64   0
   7  -1   8    0.01    3.46   0
   7  -1   8   -0.96    3.61   0
   7  -1   8    1.62    3.91   0
   7   0  -8    0.80    4.28   0
   7   0  -8   -0.42    4.04   0
  -7   0   8    3.68    2.52   0
   6   0  -8   -3.96    2.88   0
   6   0  -8    2.03    3.75   0
  -6   0   8    1.84    2.39   0
  -5   0   8    3.98    3.23   0
   5   0  -8    4.20    3.98   0
   5   0  -8   -5.34    3.41   0
   4   0  -8    6.17    2.97   0
  -4   0   8    6.08    3.32   0
   4   0  -8    5.71    3.58   0
   3   0  -8   57.06    4.85   0
   3   0  -8   58.48    4.39   0
  -3   0   8   59.47    3.04   0
   2   0  -8   77.56    3.87   0
   2   0  -8   98.62    5.11   0
  -2   0   8   95.21    4.94   0
  -1   0   8    6.29    4.70   0
  -1   0   8    4.65    3.56   0
   1   0  -8    5.74    5.67   0
   1   0  -8    3.99    3.13   0
   0   0  -8    2.20    3.71   0
   0   0   8    2.21    4.66   0
  -1   0  -8  138.62    4.11   0
   1   0   8  116.31    6.29   0
   1   0   8  122.06    4.57   0
   1   0   8  102.92    5.33   0
   2   0   8   44.25    3.36   0
   2   0   8   35.90    3.58   0
   3   0   8   15.62    2.79   0
   3   0   8   12.28    3.15   0
   3   0   8   14.05    2.77   0
   4   0   8    9.56    2.74   0
   4   0   8    4.78    3.25   0
   4   0   8    8.01    2.84   0
   5   0   8    3.32    3.14   0
   5   0   8    1.24    2.99   0
   5   0   8    6.40    2.77   0
   6   0   8    2.26    2.95   0
   6   0   8    6.72    3.32   0
   6   0   8    1.53    3.27   0
   7   0   8    1.28    3.39   0
   7   0   8    1.85    2.60   0
   7   0   8   -0.59    3.68   0
  -7   1   8    4.14    3.84   0
   7  -1  -8    5.20    4.25   0
   7  -1  -8    3.72    2.88   0
   6  -1  -8    1.83    4.09   0
  -6   1   8    1.00    3.37   0
   6  -1  -8    4.42    2.62   0
   5  -1  -8    2.74    3.76   0
   5  -1  -8    6.71    2.84   0
  -5   1   8    1.29    3.35   0
  -4   1   8    1.39    2.82   0
   4  -1  -8    0.86    2.84   0
   4  -1  -8   -3.43    2.69   0
  -4   1   8   -2.75    2.49   0
   3  -1  -8   30.07    4.41   0
  -3   1   8   31.17    3.14   0
   3  -1  -8   27.10    3.51   0
  -3   1   8   26.32    3.18   0
   2  -1  -8   14.71    4.70   0
  -2   1   8   16.00    3.19   0
   2  -1  -8   15.25    4.66   0
  -2   1   8   13.30    4.62   0
  -1   1   8    3.57    3.34   0
  -1   1   8   -0.34    3.46   0
   1  -1  -8    1.69    4.45   0
   1  -1  -8    6.01    4.07   0
   0  -1  -8  196.01    4.74   0
   0   1   8  155.88    5.21   0
   0   1   8  144.79    6.88   0
   0  -1  -8  163.06    5.88   0
  -1  -1  -8  781.50    6.92   0
   1   1   8  651.23    9.30   0
   1   1   8  729.39    6.98   0
   2   1   8   80.30    3.56   0
   2   1   8   85.06    2.80   0
  -2  -1  -8   97.44    3.30   0
   3   1   8   87.56    3.12   0
   3   1   8   78.83    3.37   0
   3   1   8   89.75    3.08   0
   4   1   8   32.13    3.04   0
   4   1   8   30.92    3.21   0
   4   1   8   26.02    2.22   0
   5   1   8   32.63    3.00   0
   5   1   8   19.87    3.16   0
   5   1   8   29.71    3.16   0
   6   1   8    0.82    3.16   0
   6   1   8    2.68    2.30   0
   6   1   8    8.16    3.14   0
   7   1   8    0.31    3.54   0
   7   1   8    5.15    3.61   0
   7   1   8    0.04    3.35   0
  -6   2   8    1.74    2.46   0
   6  -2  -8    1.56    3.87   0
   6  -2  -8   -0.52    2.63   0
  -5   2   8    1.64    3.17   0
   5  -2  -8    3.65    3.72   0
   5  -2  -8   -2.39    3.80   0
  -5   2   8    2.61    3.44   0
   4  -2  -8   -0.36    3.98   0
   4  -2  -8    7.78    3.82   0
  -4   2   8    0.99    2.86   0
  -4   2   8    1.30    3.55   0
  -3   2   8    5.46    3.14   0
   3  -2  -8   -2.26    3.15   0
   3  -2  -8    6.32    4.46   0
  -3   2   8    1.88    4.09   0
  -2   2   8   90.31    5.15   0
  -2   2   8  103.91    4.17   0
   2  -2  -8   78.02    4.98   0
   2  -2  -8   92.15    4.84   0
  -1   2   8    7.65    4.78   0
   1  -2  -8    5.82    4.61   0
  -1   2   8    8.37    4.12   0
   1  -2  -8    7.71    3.91   0
   0  -2  -8  329.44    5.00   0
   0   2   8  263.96    7.15   0
   0   2   8  270.76    5.46   0
   0  -2  -8  272.74    5.68   0
  -1  -2  -8   78.85    3.60   0
   1   2   8   78.95    3.13   0
  -1  -2  -8   88.54    3.46   0
   1   2   8   80.93    5.07   0
   2   2   8    3.84    2.97   0
   2   2   8    4.64    2.78   0
  -2  -2  -8    3.00    2.58   0
   3   2   8    0.47    2.42   0
   3   2   8    1.22    2.67   0
   3   2   8   -0.77    2.85   0
   4   2   8   75.14    3.14   0
   4   2   8   56.60    3.21   0
   4   2   8   57.59    2.42   0
   5   2   8    7.39    2.96   0
   5   2   8    7.96    2.96   0
   5   2   8    3.85    2.74   0
   6   2   8    6.69    2.95   0
   6   2   8    6.18    3.26   0
   6   2   8    3.97    2.14   0
   7   2   8   -3.23    3.56   0
   7   2   8    0.87    2.37   0
   7   2   8    3.74    3.52   0
   8   2   8    0.06    3.83   0
   8   2   8    0.59    4.02   0
   6  -3  -8    2.19    2.92   0
   6  -3  -8   -5.40    4.04   0
  -6   3   8    1.39    2.44   0
  -5   3   8    1.80    3.20   0
   5  -3  -8   -0.92    3.79   0
   5  -3  -8    4.90    4.02   0
  -5   3   8   -0.62    2.34   0
  -4   3   8   -1.83    3.13   0
   4  -3  -8    5.05    3.83   0
   4  -3  -8    3.37    4.04   0
  -4   3   8    1.13    3.44   0
  -3   3   8   37.24    3.55   0
   3  -3  -8   29.75    4.58   0
   3  -3  -8   30.96    4.19   0
  -3   3   8   35.63    4.26   0
  -2   3   8   15.54    5.01   0
  -2   3   8   17.87    3.56   0
   2  -3  -8    8.75    4.40   0
   2  -3  -8   19.17    4.27   0
  -1   3   8   33.62    3.96   0
   1  -3  -8   29.58    4.34   0
  -1   3   8   22.84    3.46   0
   1  -3  -8   34.60    3.92   0
   0  -3  -8   31.42    3.39   0
   0   3   8   24.21    4.44   0
   0   3   8   20.61    4.18   0
   0  -3  -8   26.76    3.68   0
   1   3   8   49.61    2.73   0
  -1  -3  -8   61.42    3.19   0
   1   3   8   38.04    2.92   0
  -1  -3  -8   55.21    3.37   0
   2   3   8    9.72    2.07   0
   2   3   8   11.56    2.88   0
  -2  -3  -8    7.57    2.72   0
   3   3   8    0.92    2.71   0
   3   3   8    0.03    2.76   0
   3   3   8    6.25    2.59   0
   4   3   8  590.85    5.62   0
   4   3   8  707.79    5.57   0
   4   3   8  708.99    5.38   0
   5   3   8   11.51    2.81   0
   5   3   8    6.75    1.94   0
   5   3   8   10.49    2.18   0
   5   3   8   15.51    2.89   0
   6   3   8    0.62    2.97   0
   6   3   8    5.02    2.95   0
   6   3   8   -1.38    2.94   0
   7   3   8   -3.28    2.40   0
   7   3   8    1.33    3.17   0
   7   3   8    3.59    3.40   0
   8   3   8    1.88    3.96   0
   8   3   8   -1.00    2.75   0
   8   3   8    4.92    3.97   0
  -6   4   8    0.22    3.61   0
  -6   4   8   -1.80    3.72   0
   6  -4  -8    0.24    4.17   0
   6  -4  -8    1.53    3.01   0
  -5   4   8    0.11    3.09   0
   5  -4  -8    6.34    3.73   0
   5  -4  -8   -3.91    3.82   0
  -5   4   8   -1.68    2.51   0
  -4   4   8   -1.93    3.16   0
   4  -4  -8    5.43    4.03   0
   4  -4  -8   -2.91    3.60   0
  -4   4   8    0.75    2.26   0
  -3   4   8   33.86    3.49   0
   3  -4  -8   20.51    4.26   0
   3  -4  -8   28.43    3.84   0
  -3   4   8   32.25    4.00   0
  -2   4   8    2.20    4.86   0
  -2   4   8    7.23    4.04   0
   2  -4  -8    7.70    4.58   0
   2  -4  -8    4.11    3.80   0
   1  -4  -8    1.50    3.60   0
  -1   4   8    2.79    4.87   0
  -1   4   8    1.12    4.19   0
   1  -4  -8   -0.06    3.59   0
   0   4   8    3.28    4.16   0
   0  -4  -8    2.60    3.03   0
   0   4   8    4.01    4.19   0
   0  -4  -8    2.63    3.15   0
   1   4   8   43.82    2.70   0
  -1  -4  -8   46.66    2.34   0
   1   4   8   32.76    2.76   0
  -1  -4  -8   42.14    3.08   0
  -2  -4  -8   12.28    1.79   0
   2   4   8   15.43    2.24   0
  -2  -4  -8   16.41    2.80   0
   2   4   8   16.80    3.19   0
   3   4   8  172.83    3.03   0
   3   4   8  221.74    3.95   0
   3   4   8  189.88    3.96   0
   4   4   8   97.52    3.20   0
   4   4   8  102.99    3.24   0
   4   4   8   77.07    2.61   0
   5   4   8   32.25    3.05   0
   5   4   8   27.43    2.31   0
   5   4   8   28.95    3.04   0
   6   4   8    1.32    2.03   0
   6   4   8   -1.58    2.91   0
   6   4   8    0.52    2.16   0
   6   4   8    3.61    2.86   0
   7   4   8   -0.33    2.26   0
   7   4   8    2.42    3.36   0
   7   4   8   -1.12    3.46   0
   7   4   8    1.28    2.28   0
  -6   5   8   -1.07    3.73   0
  -6   5   8    4.13    4.20   0
   6  -5  -8   -1.62    3.08   0
   6  -5  -8    9.57    4.39   0
  -5   5   8    1.73    3.41   0
   5  -5  -8    0.76    3.93   0
  -5   5   8    3.21    3.73   0
   5  -5  -8    1.58    3.75   0
  -4   5   8   -0.82    3.09   0
  -4   5   8    4.43    3.73   0
   4  -5  -8   -0.15    3.77   0
   4  -5  -8    3.10    2.53   0
  -3   5   8    8.42    3.50   0
   3  -5  -8   -1.59    3.94   0
   3  -5  -8    5.90    3.67   0
  -3   5   8    4.13    3.76   0
   2  -5  -8    2.02    3.32   0
  -2   5   8    4.84    3.09   0
  -2   5   8   -0.41    3.51   0
   2  -5  -8    0.46    3.74   0
   1  -5  -8    1.06    2.34   0
  -1   5   8    2.72    4.61   0
  -1   5   8   12.10    4.38   0
   1  -5  -8    7.65    3.96   0
   0   5   8   21.70    4.36   0
   0   5   8   26.17    4.35   0
   0  -5  -8   35.03    3.37   0
   0  -5  -8   35.42    3.20   0
   1   5   8   34.29    3.61   0
   1   5   8   21.61    4.22   0
  -1  -5  -8   27.70    2.16   0
  -1  -5  -8   19.57    3.08   0
  -2  -5  -8   16.83    1.98   0
   2   5   8   19.46    3.20   0
  -2  -5  -8   27.60    2.86   0
   2   5   8   13.71    3.47   0
   3   5   8    6.63    2.04   0
   3   5   8    7.28    3.06   0
   3   5   8    4.89    1.89   0
   4   5   8   15.49    2.03   0
   4   5   8   15.58    2.09   0
   4   5   8   13.70    2.05   0
   5   5   8    6.88    2.82   0
   5   5   8    9.20    2.82   0
   5   5   8    2.61    2.82   0
   6   5   8   -1.29    3.01   0
   6   5   8    2.61    2.99   0
   6   5   8    0.72    2.12   0
   7   5   8    3.53    2.43   0
   7   5   8    6.39    3.41   0
   7   5   8    9.01    3.34   0
   7   5   8    4.53    3.30   0
  -5   6   8   -2.85    3.57   0
   5  -6  -8   -3.60    4.12   0
  -5   6   8   -0.28    2.66   0
   5  -6  -8    0.36    3.87   0
  -4   6   8   -0.30    3.21   0
   4  -6  -8    0.19    3.55   0
  -4   6   8   -2.04    3.65   0
   4  -6  -8    4.86    2.57   0
   3  -6  -8    0.98    3.37   0
  -3   6   8   -0.03    2.14   0
   3  -6  -8    4.55    3.51   0
  -3   6   8   -0.11    3.95   0
  -2   6   8    2.85    3.99   0
   2  -6  -8    3.08    3.15   0
  -2   6   8   -1.59    2.56   0
   2  -6  -8    0.06    2.62   0
  -1   6   8   -3.09    4.31   0
  -1   6   8    1.38    3.83   0
   1  -6  -8    6.63    2.95   0
   1  -6  -8    4.90    2.42   0
   0  -6  -8    4.65    2.87   0
   0   6   8    7.81    4.79   0
   0   6   8    0.19    4.16   0
   0  -6  -8    2.43    3.37   0
   1   6   8   17.47    3.75   0
  -1  -6  -8   20.58    2.83   0
   1   6   8   12.15    3.14   0
  -1  -6  -8   16.43    2.20   0
   2   6   8   -0.72    2.99   0
   2   6   8    6.47    3.57   0
  -2  -6  -8   -0.36    1.93   0
   3   6   8    3.48    1.97   0
   3   6   8    4.33    3.05   0
   3   6   8    1.15    2.82   0
   4   6   8   12.03    2.01   0
   4   6   8   14.65    2.91   0
   4   6   8   11.56    2.89   0
   5   6   8    1.42    2.08   0
   5   6   8   -0.63    2.12   0
   5   6   8   -1.51    2.86   0
   6   6   8    5.32    2.25   0
   6   6   8    0.29    3.23   0
   6   6   8    6.53    3.15   0
   7   6   8    3.03    3.40   0
   7   6   8    4.93    3.46   0
   7   6   8   -0.37    2.45   0
   7   6   8    0.46    3.44   0
   5  -7  -8   -0.01    3.96   0
  -5   7   8   -5.26    3.71   0
   5  -7  -8   -3.15    2.93   0
  -5   7   8   -0.52    3.90   0
   4  -7  -8    0.17    3.60   0
  -4   7   8    5.14    3.48   0
   4  -7  -8    2.33    2.80   0
  -4   7   8    3.78    2.67   0
   3  -7  -8    0.44    3.29   0
  -3   7   8    0.94    2.37   0
   3  -7  -8    4.96    3.68   0
  -3   7   8    0.04    3.87   0
  -2   7   8    0.53    3.80   0
  -2   7   8   -1.47    3.61   0
   2  -7  -8   -0.37    3.19   0
   2  -7  -8    2.67    2.51   0
  -1   7   8   -0.53    3.98   0
  -1   7   8    5.42    3.71   0
   1  -7  -8    6.29    2.42   0
   1  -7  -8    5.08    2.98   0
   0  -7  -8    1.22    2.79   0
   0   7   8    0.99    2.59   0
   0   7   8    4.98    3.65   0
   0  -7  -8    3.02    3.00   0
   1   7   8    6.37    3.78   0
  -1  -7  -8    6.04    1.83   0
  -1  -7  -8    2.59    2.04   0
   1   7   8    7.06    3.29   0
   2   7   8   21.51    2.79   0
   2   7   8   19.25    3.04   0
   2   7   8   14.00    2.50   0
  -2  -7  -8   11.39    2.79   0
   3   7   8    4.84    2.82   0
   3   7   8    0.82    2.83   0
   3   7   8    5.83    3.21   0
   4   7   8   10.03    2.86   0
   4   7   8    8.17    2.85   0
   4   7   8    6.85    3.05   0
   5   7   8    0.75    2.14   0
   5   7   8    0.88    3.01   0
   5   7   8    3.20    3.24   0
   6   7   8    0.69    2.37   0
   6   7   8    8.29    3.28   0
   6   7   8    2.53    3.37   0
   7   7   8    1.57    3.62   0
   7   7   8    0.49    2.59   0
   7   7   8   -0.47    2.65   0
  -4   8   8    0.75    3.75   0
   4  -8  -8   -0.50    3.73   0
   4  -8  -8    3.04    4.10   0
  -4   8   8   -1.28    3.98   0
  -3   8   8    2.28    3.72   0
   3  -8  -8   -1.24    3.27   0
   3  -8  -8    1.88    2.59   0
  -3   8   8   -3.57    3.64   0
  -2   8   8    1.38    3.95   0
  -2   8   8    7.32    2.64   0
   2  -8  -8    5.74    3.42   0
   2  -8  -8    3.27    3.12   0
   1  -8  -8    6.31    2.16   0
  -1   8   8    5.11    3.78   0
  -1   8   8    5.35    3.68   0
   1  -8  -8    7.90    3.40   0
   0  -8  -8    2.04    2.61   0
   0   8   8    3.62    3.67   0
   0   8   8    3.66    3.78   0
   0  -8  -8    2.77    3.05   0
   1   8   8    2.25    3.66   0
   1   8   8   -0.76    3.59   0
  -1  -8  -8    3.13    2.03   0
  -1  -8  -8    3.21    2.97   0
   2   8   8    3.09    2.84   0
   2   8   8    7.59    3.32   0
   2   8   8    4.56    3.58   0
  -2  -8  -8    4.19    2.81   0
   3   8   8    1.66    2.64   0
   3   8   8    1.86    2.79   0
   3   8   8    4.41    3.32   0
   4   8   8    5.54    2.96   0
   4   8   8    7.87    2.47   0
   4   8   8    5.16    3.11   0
   5   8   8   -4.83    3.16   0
   5   8   8   -1.59    3.21   0
   5   8   8    0.92    2.29   0
   6   8   8   -1.07    2.48   0
   6   8   8   -0.69    3.42   0
   6   8   8    2.08    2.38   0
   7   8   8    2.93    3.78   0
   7   8   8   -0.18    2.74   0
  -3   9   8   -3.21    3.98   0
   3  -9  -8    2.56    2.73   0
   3  -9  -8    1.78    3.63   0
  -3   9   8    4.11    4.02   0
  -2   9   8    4.14    4.02   0
   2  -9  -8    2.65    3.26   0
  -2   9   8    6.61    3.62   0
   2  -9  -8   -4.18    3.63   0
  -1   9   8   -0.99    4.01   0
  -1   9   8    5.20    3.72   0
   1  -9  -8    3.01    2.12   0
   1  -9  -8    6.31    3.36   0
   0   9   8    9.81    3.90   0
   0   9   8    4.24    2.76   0
   0  -9  -8    6.90    3.25   0
   0  -9  -8    7.33    3.11   0
   1   9   8    0.10    3.78   0
   1   9   8    1.14    3.46   0
  -1  -9  -8    0.90    3.12   0
   2   9   8    7.85    3.41   0
   2   9   8    5.24    3.07   0
   2   9   8    8.60    3.65   0
  -2  -9  -8    5.24    3.03   0
  -3  -9  -8   10.33    3.08   0
   3   9   8   13.18    3.11   0
   3   9   8    6.74    2.27   0
   3   9   8    9.68    2.57   0
   4   9   8    4.93    3.21   0
   4   9   8    4.60    2.31   0
   4   9   8    3.15    2.41   0
   5   9   8    4.62    3.43   0
   5   9   8    6.59    3.59   0
   5   9   8    1.16    2.20   0
   6   9   8    2.98    3.67   0
   6   9   8    2.01    3.74   0
   6   9   8    2.37    2.58   0
  -2  10   8    1.81    3.84   0
   2 -10  -8   -0.53    2.71   0
   2 -10  -8    2.03    3.52   0
  -2  10   8    4.02    4.30   0
  -1  10   8   -1.88    4.08   0
  -1  10   8    5.46    2.78   0
   1 -10  -8    3.51    3.29   0
   1 -10  -8    1.22    3.59   0
   0 -10  -8   -0.37    3.05   0
   0  10   8    0.33    3.83   0
   0  10   8   -0.50    4.00   0
   0 -10  -8    0.16    3.49   0
   1  10   8   -0.06    2.24   0
   1  10   8    5.10    3.91   0
   1  10   8    5.73    3.78   0
  -1 -10  -8    3.02    3.36   0
   2  10   8   -1.12    3.30   0
   2  10   8   -0.25    2.72   0
   2  10   8    3.80    3.58   0
  -2 -10  -8    3.79    3.37   0
  -3 -10  -8    0.93    3.27   0
   3  10   8   -3.10    3.15   0
   3  10   8    1.18    3.36   0
   3  10   8   -4.34    3.72   0
   4  10   8    1.70    3.42   0
   4  10   8    5.73    3.47   0
   4  10   8    0.86    2.63   0
   5  10   8    1.43    3.63   0
   5  10   8   -1.34    3.91   0
   5  10   8    1.62    3.61   0
  -1  11   8    0.22    4.51   0
  -1  11   8   -3.25    4.17   0
   1 -11  -8   -0.78    3.85   0
   1 -11  -8    0.06    3.98   0
   0  11   8   -0.15    4.09   0
   0  11   8   -1.17    3.54   0
   0  11   8    2.95    4.12   0
   0 -11  -8    2.39    3.74   0
   1  11   8   -2.62    3.73   0
   1  11   8    2.57    4.08   0
   1  11   8   -2.81    4.29   0
  -1 -11  -8   -0.08    2.51   0
   2  11   8    4.72    3.63   0
   2  11   8   -0.82    4.03   0
   2  11   8    0.58    3.92   0
  -2 -11  -8    0.99    3.55   0
  -3 -11  -8   -4.31    3.60   0
   3  11   8    0.18    3.81   0
   3  11   8    1.96    3.70   0
   3  11   8    6.90    4.11   0
   4  11   8    0.52    3.81   0
   4  11   8   -2.30    2.63   0
   4  11   8    4.63    3.91   0
   2  10  -9   -2.61    4.35   0
   1  10  -9    4.27    5.32   0
   0  10  -9    2.72    4.31   0
  -4  -9   9    0.44    3.93   0
   4   9  -9   -0.34    4.40   0
   4   9  -9    3.14    4.24   0
   3   9  -9    7.36    5.34   0
   3   9  -9    1.30    4.25   0
   2   9  -9    3.43    6.06   0
   2   9  -9    0.22    4.31   0
   2   9  -9    1.60    4.51   0
   1   9  -9    2.66    4.13   0
   0   9  -9    2.73    3.81   0
   0  -9   9    4.30    4.46   0
  -1   9  -9   -0.23    3.88   0
   1  -9   9    0.29    3.81   0
  -2   9  -9    2.28    4.83   0
   2  -9   9    2.10    3.87   0
   5   8  -9    4.51    2.95   0
  -5  -8   9    1.38    3.68   0
   5   8  -9   -1.69    3.86   0
   5   8  -9    0.70    4.07   0
   4   8  -9    0.78    4.00   0
  -4  -8   9    0.44    4.15   0
   4   8  -9   -0.42    4.03   0
  -3  -8   9   -0.06    3.34   0
   3   8  -9   -1.85    5.27   0
   3   8  -9    1.68    3.92   0
   2   8  -9    1.83    5.12   0
   2   8  -9    2.57    4.02   0
   1   8  -9    1.54    4.10   0
   0   8  -9    2.64    3.92   0
   0  -8   9   -0.15    3.32   0
  -1   8  -9    1.75    3.66   0
   1  -8   9   -0.25    3.41   0
  -2   8  -9    5.59    3.68   0
   2  -8   9   -0.09    3.59   0
  -3   8  -9   -2.14    3.85   0
   3  -8   9    3.92    4.04   0
   5   7  -9    0.41    4.01   0
  -5  -7   9   -0.10    3.57   0
   5   7  -9   -1.23    3.65   0
   5   7  -9    2.05    3.81   0
   4   7  -9    1.13    4.01   0
  -4  -7   9   -1.93    3.08   0
   4   7  -9    0.22    3.55   0
   3   7  -9    2.08    3.89   0
  -3  -7   9    0.11    3.24   0
   3   7  -9    3.91    3.47   0
  -2  -7   9    1.69    3.76   0
   2   7  -9    1.96    4.01   0
   2   7  -9    1.82    3.99   0
   1   7  -9    3.96    4.69   0
   1   7  -9    0.92    5.49   0
   0   7  -9    6.48    4.60   0
   0  -7   9    1.50    3.05   0
  -1   7  -9    4.56    3.75   0
   1  -7   9    3.98    3.49   0
  -2   7  -9   -0.82    3.35   0
   2  -7   9    1.21    4.14   0
  -3   7  -9    5.06    3.35   0
   3  -7   9    0.17    3.78   0
  -4   7  -9    1.32    3.60   0
   4  -7   9   -4.45    3.92   0
   6   6  -9   -0.61    4.48   0
  -6  -6   9    2.91    2.68   0
   6   6  -9   -0.60    3.82   0
   6   6  -9    2.55    3.64   0
   5   6  -9    3.38    2.94   0
   5   6  -9    1.95    3.37   0
  -5  -6   9    1.94    2.50   0
   5   6  -9    2.22    3.34   0
   4   6  -9    0.04    3.90   0
   4   6  -9   -1.09    3.35   0
  -4  -6   9    3.68    3.04   0
   4   6  -9    0.94    3.43   0
  -3  -6   9    2.27    3.04   0
   3   6  -9    5.51    4.07   0
   3   6  -9    3.42    3.47   0
   2   6  -9    5.46    4.05   0
  -2  -6   9    1.17    2.92   0
   2   6  -9    2.10    4.59   0
  -1  -6   9   -0.30    3.47   0
   1   6  -9    3.03    4.65   0
   1   6  -9    0.89    3.89   0
   0   6  -9   -1.47    4.52   0
   0  -6   9    3.44    3.57   0
  -1   6  -9    2.04    3.45   0
   1  -6   9    1.91    3.16   0
  -2   6  -9    5.59    3.36   0
   2  -6   9    5.65    3.48   0
  -3   6  -9    5.93    3.19   0
   3  -6   9    3.66    3.48   0
  -4   6  -9    5.60    3.48   0
   4  -6   9    3.03    3.81   0
  -5   6  -9   -0.81    3.66   0
   5  -6   9   -3.55    3.97   0
   6   5  -9   -1.49    4.14   0
  -6  -5   9    3.56    3.48   0
   6   5  -9   -0.08    3.69   0
   6   5  -9   -1.26    3.58   0
   5   5  -9    0.28    4.05   0
  -5  -5   9    2.76    3.24   0
   5   5  -9   -1.11    3.23   0
   5   5  -9    0.24    3.28   0
   4   5  -9    3.10    2.76   0
  -4  -5   9    2.99    3.20   0
   4   5  -9    3.17    3.19   0
   4   5  -9    1.72    3.11   0
   3   5  -9   10.47    3.88   0
  -3  -5   9   12.50    2.13   0
   3   5  -9   15.96    4.06   0
   2   5  -9    3.23    3.96   0
   2   5  -9    1.24    3.73   0
  -2  -5   9   -0.31    2.93   0
  -1  -5   9    1.47    3.00   0
   1   5  -9   -0.11    5.17   0
   1   5  -9    0.03    5.41   0
   0   5  -9    1.15    4.96   0
   0  -5   9    5.06    4.18   0
   0   5  -9    6.62    4.60   0
   0  -5   9    4.86    2.97   0
  -1   5  -9   36.63    4.75   0
   1  -5   9   33.42    4.41   0
  -2   5  -9    7.09    3.83   0
   2  -5   9    8.90    3.71   0
  -3   5  -9    5.46    3.23   0
   3  -5   9    1.20    3.91   0
   4  -5   9    5.11    3.73   0
  -4   5  -9    1.44    2.19   0
   5  -5   9    4.96    4.09   0
   6   4  -9   -0.11    3.41   0
   6   4  -9   -0.59    3.88   0
   6   4  -9    0.92    2.52   0
  -6  -4   9    1.24    2.39   0
   5   4  -9   -0.24    3.08   0
   5   4  -9    5.26    3.81   0
   5   4  -9    0.81    3.12   0
  -5  -4   9   -1.58    2.25   0
   4   4  -9   -0.73    2.99   0
   4   4  -9    1.34    3.73   0
  -4  -4   9    0.64    3.20   0
   4   4  -9    0.25    2.85   0
   3   4  -9    3.29    4.09   0
   3   4  -9    6.02    3.58   0
  -3  -4   9    1.39    2.14   0
   3   4  -9    1.11    3.04   0
   2   4  -9   -0.24    4.49   0
  -2  -4   9    1.74    3.00   0
   2   4  -9    1.47    4.31   0
   1   4  -9   11.75    4.56   0
  -1  -4   9    9.96    3.38   0
   1   4  -9   10.66    6.70   0
   0  -4   9   15.36    3.98   0
   0   4  -9   16.20    4.81   0
   0   4  -9   15.03    5.48   0
   0  -4   9   10.10    4.44   0
  -1   4  -9   50.33    4.74   0
   1  -4   9   40.91    4.01   0
  -2   4  -9   18.87    3.00   0
   2  -4   9   10.01    4.79   0
  -3   4  -9   -1.16    2.82   0
   3  -4   9    1.71    3.93   0
  -4   4  -9    1.62    2.99   0
   4  -4   9    1.53    9.02   0
   4  -4   9   -0.51    3.71   0
   4  -4   9    1.67    8.45   0
   5  -4   9    4.39    3.94   0
   5  -4   9   -0.41    5.77   0
   5  -4   9    0.66    5.60   0
   6  -4   9   -0.64    6.05   0
   6  -4   9   -1.75    4.29   0
   6  -4   9    1.34    5.43   0
  -7  -3   9    5.49    3.87   0
   6   3  -9    4.72    2.90   0
   6   3  -9    3.36    3.58   0
  -6  -3   9   -0.06    2.46   0
   5   3  -9    5.39    3.86   0
   5   3  -9    3.83    3.28   0
  -5  -3   9   10.88    3.13   0
   4   3  -9    5.33    4.00   0
   4   3  -9    3.36    3.83   0
  -4  -3   9    1.01    2.94   0
   3   3  -9    2.56    3.06   0
   3   3  -9   -0.66    3.11   0
  -3  -3   9    0.41    3.12   0
   3   3  -9    2.21    2.62   0
   2   3  -9    7.01    4.62   0
   2   3  -9    3.35    3.50   0
  -2  -3   9    0.11    3.41   0
   2   3  -9    0.95    3.67   0
   1   3  -9   -0.37    3.88   0
   1   3  -9    3.14    4.64   0
   1   3  -9    0.83    6.12   0
  -1  -3   9   -0.19    3.79   0
   0   3  -9   79.31    5.10   0
   0   3  -9   85.83    7.01   0
   0  -3   9   74.80    4.58   0
  -1   3  -9   81.53    4.74   0
  -1   3  -9   84.14    4.56   0
   1  -3   9   68.95    5.19   0
   1  -3   9   66.65    6.12   0
  -2   3  -9   12.14    3.61   0
   2  -3   9    7.28    6.73   0
   2  -3   9    8.29    4.27   0
   2  -3   9   10.67    4.37   0
   3  -3   9   49.52    4.42   0
   3  -3   9   52.85    5.51   0
   3  -3   9   59.22    5.85   0
   4  -3   9    8.60    3.49   0
   4  -3   9    9.36    3.91   0
   4  -3   9    7.23    5.10   0
   5  -3   9    5.79    3.62   0
   5  -3   9    4.08    4.65   0
   5  -3   9    3.30    3.20   0
   6  -3   9   -0.99    4.34   0
   6  -3   9    4.68    3.84   0
   6  -3   9    0.42    4.92   0
   7   2  -9    8.60    4.30   0
  -7  -2   9    2.31    3.86   0
   7   2  -9   -0.80    4.32   0
   6   2  -9   -0.65    2.86   0
   6   2  -9    2.63    3.62   0
  -6  -2   9    4.28    3.55   0
   5   2  -9    0.38    4.04   0
   5   2  -9    5.41    3.35   0
  -5  -2   9    4.41    2.30   0
   4   2  -9   -6.60    2.83   0
   4   2  -9    3.42    3.24   0
  -4  -2   9    2.10    3.07   0
   3   2  -9    6.67    4.58   0
   3   2  -9    0.53    3.19   0
  -3  -2   9    2.16    3.52   0
   2   2  -9   18.08    3.44   0
   2   2  -9   24.28    4.77   0
   2   2  -9   17.05    4.30   0
  -2  -2   9   14.64    3.99   0
   1   2  -9   16.45    7.83   0
   1   2  -9   14.23    3.24   0
   1   2  -9   13.98    7.48   0
  -1  -2   9   14.12    4.25   0
   0   2  -9  158.36    4.87   0
   0  -2   9  142.70    5.63   0
   1  -2   9  179.23    7.05   0
  -1   2  -9  239.62    5.11   0
   1  -2   9  172.41    7.97   0
   2  -2   9   -0.28    2.58   0
   2  -2   9   -1.53    5.18   0
   2  -2   9    2.39    3.97   0
   3  -2   9    6.69    3.83   0
   3  -2   9    6.33    3.61   0
   3  -2   9    0.70    3.88   0
   4  -2   9    3.10    3.40   0
   4  -2   9    2.80    3.97   0
   4  -2   9   -0.10    2.94   0
   5  -2   9   -0.29    3.12   0
   5  -2   9    7.33    3.70   0
   5  -2   9    3.08    4.11   0
   6  -2   9    8.11    3.73   0
   6  -2   9    3.84    3.48   0
   6  -2   9    5.56    3.99   0
   7  -2   9    1.21    4.03   0
   7  -2   9   -0.44    4.18   0
   7  -2   9    0.68    5.08   0
   7   1  -9    1.78    2.96   0
   7   1  -9    2.27    4.16   0
  -7  -1   9    4.14    2.70   0
   6   1  -9    6.33    4.03   0
   6   1  -9    5.12    3.75   0
  -6  -1   9    0.95    3.42   0
   5   1  -9    1.57    2.78   0
   5   1  -9   -3.87    3.44   0
  -5  -1   9   -0.94    3.22   0
   4   1  -9    7.45    3.95   0
   4   1  -9    1.25    3.35   0
  -4  -1   9    0.74    2.26   0
   3   1  -9    3.41    5.06   0
   3   1  -9    0.49    3.64   0
  -3  -1   9    0.75    3.89   0
   2   1  -9   92.49    5.01   0
   2   1  -9   91.72    4.85   0
  -2  -1   9  101.28    4.61   0
   1   1  -9   42.66    5.65   0
   1   1  -9   39.92    4.37   0
   1   1  -9   33.29    8.88   0
  -1  -1   9   36.11    3.09   0
   0   1  -9   14.30    3.54   0
   0  -1   9   11.92    4.67   0
  -1   1  -9   89.63    3.80   0
   1  -1   9   73.15    4.95   0
   1  -1   9   67.82    9.45   0
   1  -1   9   74.74    7.27   0
   2  -1   9   63.67    4.75   0
   2  -1   9   49.69    3.24   0
   2  -1   9   57.03    5.36   0
   3  -1   9   72.06    3.44   0
   3  -1   9   65.08    4.38   0
   3  -1   9   74.47    3.56   0
   4  -1   9   42.02    3.68   0
   4  -1   9   48.00    3.34   0
   4  -1   9   61.33    3.35   0
   5  -1   9    7.50    3.59   0
   5  -1   9    8.41    3.86   0
   5  -1   9    3.07    2.87   0
   6  -1   9    0.57    3.07   0
   6  -1   9    2.33    3.43   0
   6  -1   9    2.76    3.35   0
   7  -1   9   -0.37    3.64   0
   7  -1   9    0.24    3.99   0
   7  -1   9    4.18    3.90   0
   7   0  -9    2.51    4.04   0
  -7   0   9    0.69    2.72   0
   7   0  -9    5.66    4.22   0
   6   0  -9    1.16    3.89   0
   6   0  -9    2.14    2.54   0
  -6   0   9    1.53    3.39   0
   5   0  -9   -2.68    2.92   0
   5   0  -9    1.71    3.37   0
  -5   0   9    1.70    3.41   0
   4   0  -9   -1.31    2.90   0
   4   0  -9   -1.90    3.45   0
  -4   0   9    1.71    2.50   0
   3   0  -9   10.84    4.22   0
  -3   0   9   12.83    2.76   0
   3   0  -9   14.60    3.24   0
   2   0  -9   17.81    4.79   0
   2   0  -9   23.87    5.60   0
  -2   0   9   24.50    4.68   0
  -1   0   9   10.26    4.93   0
   1   0  -9   10.10    6.84   0
   1   0  -9    4.54    3.17   0
   0   0  -9    3.92    2.30   0
   0   0   9    6.62    4.41   0
   1   0   9  121.04    6.82   0
   1   0   9  117.49    4.71   0
   1   0   9  115.01    7.10   0
  -1   0  -9  139.90    3.87   0
   2   0   9    4.09    3.89   0
   2   0   9    5.89    3.22   0
  -2   0  -9    5.61    2.67   0
   3   0   9    6.54    2.66   0
   3   0   9    4.69    3.22   0
   3   0   9    8.29    2.82   0
   4   0   9    1.98    3.09   0
   4   0   9    4.80    2.85   0
   4   0   9    6.23    2.67   0
   5   0   9    3.23    2.78   0
   5   0   9    2.28    3.28   0
   5   0   9    3.77    2.97   0
   6   0   9    1.98    3.14   0
   6   0   9    0.70    2.41   0
   6   0   9   -0.58    3.36   0
   7   0   9    1.51    3.49   0
   7   0   9    0.64    3.38   0
   7   0   9   -0.38    3.63   0
   6  -1  -9    3.45    4.09   0
  -6   1   9   -0.15    3.47   0
   6  -1  -9   -1.87    2.79   0
   5  -1  -9    1.66    4.11   0
   5  -1  -9    3.47    3.76   0
  -5   1   9    1.04    3.50   0
   4  -1  -9    2.06    3.01   0
   4  -1  -9    2.08    3.68   0
  -4   1   9    4.77    3.57   0
  -3   1   9    8.91    2.90   0
   3  -1  -9    9.57    3.22   0
   3  -1  -9    5.40    4.28   0
  -3   1   9   12.64    2.98   0
  -2   1   9    3.65    2.91   0
   2  -1  -9    4.76    4.56   0
   2  -1  -9    9.00    4.59   0
  -2   1   9    8.55    4.68   0
  -1   1   9   26.65    4.81   0
  -1   1   9   27.06    3.76   0
   1  -1  -9   28.70    5.57   0
   1  -1  -9   27.44    4.37   0
   0  -1  -9    0.51    3.50   0
   0   1   9    4.72    5.31   0
   0   1   9    7.94    4.49   0
   0  -1  -9    2.57    3.65   0
  -1  -1  -9  306.64    4.79   0
   1   1   9  200.47    5.96   0
   1   1   9  271.24    5.09   0
   2   1   9    2.04    2.86   0
  -2  -1  -9   -0.79    2.36   0
   2   1   9   -0.64    2.75   0
   3   1   9    6.58    2.78   0
   3   1   9    4.41    2.67   0
   3   1   9    5.46    2.60   0
   4   1   9   16.65    2.94   0
   4   1   9   16.83    3.02   0
   4   1   9   18.56    2.06   0
   5   1   9   16.61    2.14   0
   5   1   9    9.64    2.10   0
   5   1   9   14.85    3.21   0
   6   1   9    5.77    3.33   0
   6   1   9    7.04    3.11   0
   6   1   9    6.46    3.25   0
   7   1   9    1.38    3.54   0
   7   1   9    3.38    3.56   0
   7   1   9    2.84    3.72   0
   6  -2  -9   -3.57    3.80   0
   6  -2  -9    5.82    3.93   0
  -6   2   9    0.71    2.40   0
   5  -2  -9   -3.27    3.85   0
   5  -2  -9    1.18    3.85   0
  -5   2   9    4.62    3.27   0
  -4   2   9   -0.06    1.89   0
   4  -2  -9    1.71    3.99   0
   4  -2  -9   -2.37    3.64   0
  -4   2   9    5.33    3.61   0
  -3   2   9    4.29    3.09   0
   3  -2  -9   -3.46    4.25   0
   3  -2  -9    2.10    4.33   0
  -3   2   9    5.60    2.65   0
  -2   2   9   13.99    3.42   0
  -2   2   9   16.29    3.42   0
   2  -2  -9    9.47    4.67   0
   2  -2  -9   12.98    3.21   0
  -1   2   9   99.40    5.24   0
  -1   2   9  116.92    4.78   0
   1  -2  -9  100.04    5.12   0
   1  -2  -9  110.60    3.47   0
   0  -2  -9  122.17    4.06   0
   0   2   9   98.14    5.29   0
   0   2   9   91.47    3.49   0
   0  -2  -9  111.17    4.43   0
  -1  -2  -9    2.30    2.69   0
  -1  -2  -9    4.40    2.86   0
   1   2   9   -0.68    4.59   0
   1   2   9   -1.84    3.71   0
  -2  -2  -9    3.52    2.71   0
   2   2   9    0.14    3.06   0
   2   2   9    2.27    2.91   0
   3   2   9   15.42    2.42   0
   3   2   9   11.18    2.53   0
   3   2   9   12.84    2.63   0
   4   2   9   62.45    3.34   0
   4   2   9   68.58    3.16   0
   4   2   9   64.43    2.44   0
   5   2   9   18.24    2.85   0
   5   2   9   12.22    2.18   0
   5   2   9   19.77    3.07   0
   6   2   9    2.48    3.11   0
   6   2   9    0.06    3.23   0
   6   2   9    2.87    2.96   0
   7   2   9    1.99    3.56   0
   7   2   9    5.49    3.66   0
   7   2   9    8.11    3.48   0
   6  -3  -9    2.78    2.77   0
   6  -3  -9    1.95    2.95   0
  -6   3   9    1.49    3.62   0
  -5   3   9   -0.80    3.10   0
   5  -3  -9   -0.68    3.88   0
   5  -3  -9   -4.84    3.54   0
  -5   3   9   -1.57    2.30   0
  -4   3   9    0.77    3.23   0
   4  -3  -9   -2.31    2.59   0
   4  -3  -9    1.93    3.94   0
  -4   3   9    0.63    3.42   0
  -3   3   9    5.47    3.13   0
   3  -3  -9    4.15    4.11   0
   3  -3  -9    1.29    3.79   0
  -3   3   9   -4.52    3.82   0
  -2   3   9   -2.20    4.78   0
  -2   3   9    5.51    3.49   0
   2  -3  -9    3.89    4.47   0
   2  -3  -9    3.04    2.82   0
   1  -3  -9    4.61    3.74   0
  -1   3   9    9.12    4.96   0
  -1   3   9    3.39    4.30   0
   1  -3  -9    4.27    4.03   0
   0  -3  -9    2.51    3.25   0
   0   3   9    5.99    4.71   0
   0   3   9    5.21    4.40   0
   0  -3  -9    4.03    3.45   0
  -1  -3  -9   15.01    2.89   0
   1   3   9    9.71    4.03   0
  -1  -3  -9   13.63    2.87   0
   1   3   9   11.82    3.74   0
  -2  -3  -9   26.43    2.83   0
   2   3   9   30.91    3.29   0
   2   3   9   23.83    3.23   0
   3   3   9   -0.68    1.94   0
   3   3   9    1.55    1.90   0
   3   3   9   -0.68    2.73   0
   4   3   9  562.15    5.06   0
   4   3   9  577.28    5.17   0
   4   3   9  445.03    5.16   0
   5   3   9    1.66    2.77   0
   5   3   9    8.28    2.81   0
   5   3   9    5.42    2.82   0
   5   3   9    5.57    1.87   0
   6   3   9    2.06    2.01   0
   6   3   9    1.96    3.08   0
   6   3   9    6.14    3.00   0
   6   3   9    3.06    3.09   0
   7   3   9    2.49    3.38   0
   7   3   9   -0.06    3.28   0
   7   3   9    2.36    2.43   0
  -6   4   9   -0.21    3.61   0
   6  -4  -9    1.77    4.23   0
  -6   4   9   -2.42    2.73   0
   6  -4  -9   -3.84    4.02   0
  -5   4   9    0.58    3.24   0
   5  -4  -9    0.91    3.88   0
   5  -4  -9    0.58    2.59   0
  -5   4   9   -1.88    2.45   0
  -4   4   9    3.31    3.28   0
   4  -4  -9   -4.01    4.00   0
   4  -4  -9    3.27    2.67   0
  -4   4   9    3.40    2.52   0
  -3   4   9    0.90    3.25   0
   3  -4  -9    1.03    4.06   0
   3  -4  -9    5.79    3.49   0
  -3   4   9   -1.76    2.76   0
  -2   4   9    2.97    4.55   0
  -2   4   9    1.23    3.77   0
   2  -4  -9   -2.27    3.09   0
   2  -4  -9    5.19    3.78   0
   1  -4  -9    5.78    3.47   0
  -1   4   9    3.25    3.27   0
  -1   4   9   -1.38    4.22   0
   1  -4  -9    3.84    3.91   0
   0   4   9   10.08    4.37   0
   0   4   9    5.26    4.39   0
   0  -4  -9    7.09    3.17   0
   0  -4  -9    9.61    3.12   0
  -1  -4  -9    6.96    2.03   0
   1   4   9    9.02    3.77   0
  -1  -4  -9    3.60    2.53   0
   1   4   9    3.23    2.52   0
   2   4   9    2.25    3.08   0
  -2  -4  -9    4.35    2.65   0
   2   4   9    1.99    3.09   0
   3   4   9   46.40    2.94   0
   3   4   9   37.89    2.34   0
   3   4   9   31.80    2.33   0
   4   4   9   12.90    2.76   0
   4   4   9   11.94    2.11   0
   4   4   9    7.76    2.86   0
   5   4   9    4.13    2.86   0
   5   4   9    1.45    2.67   0
   5   4   9    4.11    2.95   0
   6   4   9    6.45    2.96   0
   6   4   9    1.35    3.00   0
   6   4   9    1.78    3.16   0
   6   4   9   -1.86    2.06   0
   7   4   9   -1.66    3.40   0
   7   4   9    1.33    3.42   0
   7   4   9    0.89    2.42   0
   7   4   9    4.37    3.49   0
  -5   5   9    3.68    3.46   0
  -5   5   9    4.90    3.57   0
   5  -5  -9    6.61    3.78   0
   5  -5  -9    1.34    2.78   0
  -4   5   9    5.91    3.22   0
   4  -5  -9    5.58    3.75   0
  -4   5   9   -0.57    3.79   0
   4  -5  -9   10.22    3.73   0
  -3   5   9    8.64    3.32   0
   3  -5  -9    3.20    2.81   0
   3  -5  -9   -1.45    2.56   0
  -3   5   9   -4.81    3.93   0
   2  -5  -9   -0.83    3.17   0
  -2   5   9    1.08    3.96   0
  -2   5   9   -2.11    3.38   0
   2  -5  -9    3.04    3.69   0
   1  -5  -9    3.25    3.09   0
  -1   5   9    1.51    4.46   0
  -1   5   9    8.23    4.30   0
   1  -5  -9    1.68    3.84   0
   0   5   9    0.68    3.15   0
   0   5   9    2.25    4.19   0
   0  -5  -9    2.15    3.27   0
   0  -5  -9   -2.43    2.90   0
   1   5   9    7.34    4.11   0
  -1  -5  -9   10.78    2.84   0
  -1  -5  -9   10.81    2.80   0
   1   5   9   11.98    3.74   0
  -2  -5  -9   11.34    1.99   0
   2   5   9   19.76    2.28   0
   2   5   9   11.76    3.52   0
  -2  -5  -9   18.01    2.76   0
   3   5   9   16.36    2.77   0
   3   5   9   15.67    2.88   0
   3   5   9   17.78    3.14   0
   4   5   9    7.32    2.78   0
   4   5   9    2.51    1.81   0
   4   5   9    4.85    2.85   0
   5   5   9    0.49    1.95   0
   5   5   9    2.82    2.90   0
   5   5   9    1.43    2.03   0
   6   5   9    3.94    3.13   0
   6   5   9   -1.36    2.15   0
   6   5   9   -0.48    3.12   0
   7   5   9    3.78    3.42   0
   7   5   9    1.42    3.45   0
   7   5   9    5.26    3.51   0
   7   5   9    1.85    3.34   0
   5  -6  -9    0.27    4.11   0
  -5   6   9    5.20    4.00   0
  -5   6   9   -1.02    2.66   0
   5  -6  -9    7.19    3.99   0
  -4   6   9    3.92    2.48   0
   4  -6  -9    0.99    2.60   0
  -4   6   9    0.79    3.82   0
   4  -6  -9    1.79    2.64   0
   3  -6  -9    1.22    3.44   0
  -3   6   9   -0.45    2.24   0
   3  -6  -9    2.73    3.64   0
  -3   6   9    0.22    2.86   0
  -2   6   9   -2.39    4.05   0
   2  -6  -9    1.29    2.39   0
  -2   6   9   -2.01    2.49   0
   2  -6  -9   -1.03    3.75   0
  -1   6   9   -1.57    3.57   0
   1  -6  -9    2.85    2.93   0
   1  -6  -9    7.52    3.28   0
  -1   6   9   -0.77    3.73   0
   0  -6  -9   12.82    2.75   0
   0   6   9    7.76    4.14   0
   0   6   9   11.22    2.77   0
   0  -6  -9   15.89    3.27   0
   1   6   9   12.23    4.20   0
  -1  -6  -9   15.27    2.14   0
   1   6   9   15.19    3.65   0
  -1  -6  -9   10.12    1.89   0
  -2  -6  -9   55.25    2.93   0
   2   6   9   43.62    3.82   0
   2   6   9   60.10    3.42   0
  -2  -6  -9   45.54    2.30   0
   3   6   9    7.85    2.66   0
   3   6   9    3.87    2.86   0
   3   6   9    4.96    2.90   0
   4   6   9    5.46    2.09   0
   4   6   9    0.86    2.81   0
   4   6   9    0.17    2.06   0
   5   6   9    7.30    2.14   0
   5   6   9    4.06    2.10   0
   5   6   9    6.46    2.12   0
   6   6   9    0.21    3.32   0
   6   6   9    3.59    2.26   0
   6   6   9    3.35    2.98   0
   7   6   9   -1.89    2.46   0
   7   6   9   -3.44    3.78   0
   7   6   9    0.95    3.61   0
   7   6   9    2.44    2.46   0
   4  -7  -9   -0.04    3.60   0
  -4   7   9   -2.76    3.57   0
   4  -7  -9    4.22    3.88   0
  -4   7   9    0.71    3.87   0
  -3   7   9   -4.09    3.36   0
   3  -7  -9    0.27    3.33   0
   3  -7  -9    0.60    2.56   0
  -3   7   9    2.96    3.84   0
  -2   7   9   -1.57    4.30   0
  -2   7   9    0.56    2.20   0
   2  -7  -9    2.64    3.23   0
   2  -7  -9   -1.44    3.09   0
  -1   7   9   -0.92    4.44   0
  -1   7   9    6.63    3.74   0
   1  -7  -9    2.71    3.25   0
   1  -7  -9    4.40    3.14   0
   0  -7  -9    2.90    2.09   0
   0   7   9    4.82    3.94   0
   0   7   9   -3.85    3.82   0
   0  -7  -9   -1.12    3.11   0
  -1  -7  -9   -0.93    2.59   0
   1   7   9    6.34    3.84   0
   1   7   9    1.22    3.30   0
  -1  -7  -9    2.35    2.01   0
   2   7   9   31.93    2.29   0
   2   7   9   23.72    3.59   0
  -2  -7  -9   20.05    2.92   0
   3   7   9    4.33    2.79   0
   3   7   9    3.20    3.01   0
   3   7   9    3.46    3.18   0
   4   7   9    5.33    2.93   0
   4   7   9   -1.43    2.99   0
   4   7   9    3.68    2.88   0
   5   7   9    3.01    3.05   0
   5   7   9    2.18    2.19   0
   5   7   9   -0.47    3.08   0
   6   7   9    8.01    2.39   0
   6   7   9   11.47    3.22   0
   6   7   9    7.88    3.37   0
   7   7   9    2.70    3.81   0
   7   7   9   -0.39    3.72   0
   7   7   9   -0.09    2.40   0
   4  -8  -9    1.80    3.95   0
   4  -8  -9   -0.48    3.99   0
  -4   8   9    0.24    4.07   0
  -4   8   9    4.24    3.82   0
  -3   8   9   -1.00    2.47   0
   3  -8  -9    3.03    3.60   0
   3  -8  -9    0.74    2.55   0
  -3   8   9   -3.58    3.89   0
  -2   8   9    5.65    3.90   0
  -2   8   9   -2.96    2.35   0
   2  -8  -9    1.75    3.50   0
   2  -8  -9   -1.73    3.21   0
   1  -8  -9    2.48    3.17   0
  -1   8   9   10.04    4.06   0
  -1   8   9    1.29    2.68   0
   1  -8  -9    8.92    3.27   0
   0   8   9   -1.16    2.88   0
   0   8   9   -0.37    3.76   0
   0  -8  -9    0.15    3.02   0
   0  -8  -9    2.11    2.12   0
  -1  -8  -9    1.95    2.84   0
   1   8   9    0.66    3.64   0
   1   8   9    3.26    3.59   0
  -1  -8  -9   -2.54    2.78   0
   2   8   9   24.14    3.06   0
   2   8   9   22.23    3.41   0
   2   8   9   19.77    3.60   0
  -2  -8  -9   15.07    2.86   0
   3   8   9   58.84    2.41   0
   3   8   9   60.18    2.64   0
   3   8   9   57.49    3.75   0
   4   8   9   -0.51    3.06   0
   4   8   9    4.23    3.02   0
   4   8   9   -1.40    2.38   0
   5   8   9    2.96    3.25   0
   5   8   9    6.28    3.18   0
   5   8   9    5.56    3.32   0
   6   8   9    1.08    2.42   0
   6   8   9    2.63    2.49   0
   6   8   9    2.47    2.53   0
  -3   9   9    7.51    2.75   0
   3  -9  -9    0.86    2.80   0
   3  -9  -9    0.17    3.76   0
  -3   9   9    3.52    4.27   0
  -2   9   9    1.94    4.00   0
   2  -9  -9    1.00    3.37   0
  -2   9   9   -0.59    3.81   0
   2  -9  -9   -2.59    3.63   0
  -1   9   9    2.32    3.92   0
  -1   9   9    0.15    3.63   0
   1  -9  -9    0.77    3.23   0
   1  -9  -9    0.93    2.43   0
   0  -9  -9    0.61    2.90   0
   0   9   9   -1.21    3.62   0
   0   9   9   -1.22    3.76   0
   0  -9  -9    0.51    3.15   0
  -1  -9  -9    3.12    3.02   0
   1   9   9    1.83    3.86   0
   1   9   9    7.25    3.63   0
  -1  -9  -9    5.76    3.19   0
   2   9   9   23.82    3.57   0
   2   9   9   24.35    3.30   0
   2   9   9   21.79    3.79   0
  -2  -9  -9   23.09    3.13   0
  -3  -9  -9   -3.65    3.06   0
   3   9   9    3.91    3.16   0
   3   9   9    3.88    3.21   0
   3   9   9    3.10    2.49   0
   4   9   9    0.37    3.10   0
   4   9   9    3.25    3.13   0
   4   9   9    2.99    2.55   0
   5   9   9    0.60    3.28   0
   5   9   9    2.98    3.49   0
   5   9   9    1.38    3.25   0
   6   9   9    2.93    2.72   0
   6   9   9    6.12    3.61   0
   6   9   9    3.93    2.63   0
  -2  10   9    1.52    4.23   0
  -2  10   9   -3.46    2.91   0
   2 -10  -9   -2.41    3.79   0
   2 -10  -9    3.44    3.88   0
  -1  10   9    1.24    4.19   0
   1 -10  -9    1.09    3.50   0
  -1  10   9   -4.97    3.83   0
   1 -10  -9    4.71    2.47   0
   0  10   9    3.68    3.90   0
   0  10   9   -1.67    2.80   0
   0 -10  -9    0.49    3.43   0
   0 -10  -9   -0.24    3.35   0
   1  10   9    0.79    3.32   0
   1  10   9   -3.33    4.02   0
   1  10   9   -1.83    3.80   0
  -1 -10  -9    1.54    3.37   0
   2  10   9    3.28    2.26   0
   2  10   9    2.42    2.67   0
   2  10   9    4.17    3.61   0
  -2 -10  -9    0.91    3.24   0
  -3 -10  -9    5.77    3.29   0
   3  10   9    4.55    3.37   0
   3  10   9    8.57    3.62   0
   3  10   9    6.39    3.76   0
   4  10   9    3.44    3.44   0
   4  10   9    3.59    2.56   0
   4  10   9   11.02    3.63   0
   5  10   9   -1.62    3.64   0
   5  10   9   -0.46    2.67   0
   5  10   9   -0.15    3.85   0
   0  11   9   -0.01    4.22   0
   0  11   9    6.72    3.90   0
   0 -11  -9    4.44    3.72   0
   1  11   9    3.98    3.62   0
   1  11   9    6.10    4.14   0
   1  11   9    0.93    4.08   0
  -1 -11  -9    2.95    3.52   0
   2  11   9    2.29    3.61   0
   2  11   9    3.47    4.10   0
   2  11   9    1.81    3.89   0
  -2 -11  -9    3.13    3.59   0
   3  11   9   -0.60    3.81   0
  -3 -11  -9   -1.15    3.65   0
   3  11   9    1.18    3.57   0
   3  11   9    1.75    4.03   0
   4  11   9   -1.32    4.03   0
   4  11   9    1.05    3.93   0
   4  11   9    0.32    3.94   0
   3   9 -10   -1.87    5.55   0
   3   9 -10    5.51    5.32   0
   2   9 -10    1.32    4.19   0
   2   9 -10    2.02    6.84   0
   2   9 -10    0.34    5.41   0
   1   9 -10   -1.42    4.07   0
   0  -9  10   -0.36    3.54   0
   0   9 -10    1.89    4.06   0
  -1   9 -10    1.98    4.90   0
   1  -9  10    4.39    4.54   0
   4   8 -10    3.25    5.19   0
  -4  -8  10    0.95    3.63   0
   4   8 -10    2.28    4.99   0
  -3  -8  10    0.30    3.48   0
   3   8 -10    1.76    5.25   0
   3   8 -10    4.35    4.41   0
  -2  -8  10    1.83    4.18   0
   2   8 -10    1.54    4.91   0
   2   8 -10    0.10    5.14   0
   1   8 -10    0.56    4.09   0
   0  -8  10    4.19    4.05   0
   0   8 -10    3.00    4.83   0
  -1   8 -10   -1.27    3.98   0
   1  -8  10    2.35    4.43   0
  -2   8 -10   -1.94    3.78   0
   2  -8  10   -2.29    3.95   0
  -3   8 -10    0.25    3.74   0
   3  -8  10    1.84    4.15   0
   5   7 -10    2.80    4.18   0
  -5  -7  10    1.63    3.81   0
   5   7 -10    2.21    3.84   0
   5   7 -10    4.47    4.07   0
   4   7 -10    4.96    4.01   0
   4   7 -10   -1.62    3.61   0
  -4  -7  10   -0.20    3.35   0
   4   7 -10    4.19    3.87   0
   3   7 -10    5.73    4.17   0
  -3  -7  10    1.06    3.33   0
   3   7 -10    3.19    4.61   0
  -2  -7  10    3.34    3.85   0
   2   7 -10    1.83    5.09   0
   2   7 -10    3.11    4.18   0
   1   7 -10    2.61    4.61   0
   1   7 -10    4.82    5.23   0
   0   7 -10    1.53    4.54   0
   0  -7  10    1.26    2.99   0
  -1   7 -10    4.44    4.35   0
   1  -7  10    4.25    4.06   0
  -2   7 -10   -1.78    3.68   0
   2  -7  10    4.98    3.65   0
  -3   7 -10    2.05    3.64   0
   3  -7  10    0.66    4.78   0
  -4   7 -10   -1.49    3.88   0
   4  -7  10    4.92    4.21   0
   5   6 -10    6.11    2.98   0
  -5  -6  10    2.91    2.34   0
   5   6 -10    3.75    4.48   0
   5   6 -10    2.63    3.88   0
   4   6 -10    0.81    3.93   0
   4   6 -10    2.87    3.30   0
  -4  -6  10    1.71    3.23   0
   4   6 -10    2.53    3.45   0
   3   6 -10    1.97    3.94   0
  -3  -6  10   -1.69    2.82   0
   3   6 -10    0.96    4.48   0
   2   6 -10    5.42    3.95   0
   2   6 -10    2.23    4.84   0
  -2  -6  10    0.15    2.96   0
  -1  -6  10    5.75    3.88   0
   1   6 -10    7.40    4.95   0
   1   6 -10    7.08    4.69   0
   0  -6  10    1.41    3.60   0
   0   6 -10    1.27    4.51   0
  -1   6 -10   -1.28    4.26   0
   1  -6  10   -1.77    3.23   0
  -2   6 -10    2.76    3.98   0
   2  -6  10    2.49    3.37   0
  -3   6 -10    1.50    4.20   0
   3  -6  10    0.09    3.88   0
  -4   6 -10    0.91    3.41   0
   4  -6  10   -0.86    3.86   0
   5  -6  10    0.78    4.16   0
   6   5 -10   -1.13    4.04   0
  -6  -5  10    1.36    3.72   0
   6   5 -10    0.73    3.87   0
   6   5 -10    1.13    3.79   0
   5   5 -10    5.11    3.81   0
   5   5 -10    4.79    3.62   0
  -5  -5  10    2.81    3.46   0
   5   5 -10    3.13    3.49   0
   4   5 -10    0.49    3.60   0
  -4  -5  10   -0.44    2.87   0
   4   5 -10    0.40    3.30   0
   4   5 -10    2.36    3.13   0
   3   5 -10    8.53    3.93   0
   3   5 -10    4.03    2.99   0
  -3  -5  10    0.79    2.94   0
   3   5 -10    4.39    3.31   0
   2   5 -10   11.09    4.23   0
  -2  -5  10   12.53    3.14   0
   2   5 -10    8.46    3.73   0
  -1  -5  10   26.57    3.38   0
   1   5 -10   28.04    5.14   0
   1   5 -10   28.77    5.20   0
   0  -5  10    1.23    3.44   0
   0  -5  10    0.66    3.90   0
   0   5 -10   -0.21    4.93   0
   0   5 -10   -0.07    4.20   0
  -1   5 -10    6.07    3.32   0
   1  -5  10    5.05    3.82   0
   2  -5  10   21.87    3.59   0
  -2   5 -10   25.90    3.90   0
  -3   5 -10    6.29    3.08   0
   3  -5  10    9.16    3.75   0
  -4   5 -10    1.37    3.18   0
   4  -5  10    2.63    4.01   0
   5  -5  10    1.29    4.09   0
   6   4 -10    0.58    3.40   0
   6   4 -10    3.20    4.19   0
   6   4 -10   -1.48    3.68   0
  -6  -4  10    2.49    2.51   0
   5   4 -10    0.63    3.33   0
   5   4 -10    5.54    3.84   0
  -5  -4  10    3.54    2.35   0
   5   4 -10    2.71    3.13   0
   4   4 -10    5.48    2.78   0
   4   4 -10   -0.64    3.19   0
  -4  -4  10    1.24    3.14   0
   4   4 -10    0.68    3.00   0
   3   4 -10    6.17    2.99   0
   3   4 -10    3.82    3.68   0
  -3  -4  10    4.73    3.13   0
   3   4 -10    4.10    3.01   0
   2   4 -10   12.86    3.79   0
   2   4 -10   12.85    4.09   0
  -2  -4  10   13.95    3.11   0
   2   4 -10   16.88    4.39   0
   1   4 -10   11.33    6.42   0
  -1  -4  10   11.92    3.41   0
   1   4 -10    9.54    4.35   0
   0   4 -10   -0.51    4.35   0
   0   4 -10    1.68    5.35   0
   0  -4  10   -0.20    4.21   0
   1  -4  10   15.41    4.88   0
  -1   4 -10   19.64    4.17   0
   1  -4  10   13.60    5.92   0
   1  -4  10   14.36    4.14   0
  -2   4 -10   13.49    3.12   0
   2  -4  10   11.56    4.77   0
  -3   4 -10    4.47    2.96   0
   3  -4  10    6.16    3.84   0
   4  -4  10    3.70    3.61   0
   5  -4  10   -0.61    7.08   0
   5  -4  10    0.61    3.82   0
   5  -4  10    0.44    6.52   0
   6  -4  10   -0.14    6.39   0
   6  -4  10    1.41    6.41   0
   6  -4  10    3.60    4.17   0
   6   3 -10    1.24    2.92   0
   6   3 -10   -0.50    3.69   0
  -6  -3  10   -0.36    2.38   0
   5   3 -10   -0.02    3.89   0
  -5  -3  10    3.76    3.22   0
   5   3 -10    5.99    3.68   0
   4   3 -10    1.07    2.89   0
   4   3 -10    3.62    3.86   0
   4   3 -10    1.11    3.33   0
  -4  -3  10    4.27    3.13   0
   3   3 -10   -0.99    4.10   0
   3   3 -10   -1.11    3.17   0
  -3  -3  10    6.81    3.18   0
   3   3 -10    1.45    3.50   0
   2   3 -10    4.02    4.09   0
   2   3 -10    4.82    4.42   0
  -2  -3  10    7.04    3.49   0
   2   3 -10    3.94    4.00   0
   1   3 -10   15.26    7.68   0
   1   3 -10   10.91    9.41   0
   1   3 -10   13.34    4.34   0
  -1  -3  10   16.66    3.74   0
   0   3 -10   55.02    4.81   0
   0  -3  10   52.08    5.32   0
  -1   3 -10  354.46    6.92   0
   1  -3  10  284.03    7.94   0
   1  -3  10  266.94    7.97   0
   2  -3  10  203.45    8.55   0
   2  -3  10  229.46    7.20   0
   2  -3  10  217.74    6.79   0
   3  -3  10   11.13    4.60   0
   3  -3  10   10.82    4.08   0
   3  -3  10   12.00    4.74   0
   4  -3  10    1.02    4.96   0
   4  -3  10    1.67    3.80   0
   4  -3  10    1.18    5.09   0
   5  -3  10    0.90    4.42   0
   5  -3  10    7.77    3.76   0
   5  -3  10    0.03    4.37   0
   6  -3  10    4.29    3.95   0
   6  -3  10   -0.28    3.74   0
   6  -3  10    2.55    4.99   0
   6   2 -10   -4.09    2.90   0
   6   2 -10   -1.29    3.91   0
  -6  -2  10    4.54    3.43   0
   5   2 -10    2.31    3.76   0
   5   2 -10    2.32    3.24   0
  -5  -2  10    2.74    2.27   0
   4   2 -10   -2.17    3.93   0
   4   2 -10   -1.34    3.41   0
  -4  -2  10   -2.04    3.18   0
   3   2 -10    4.55    4.11   0
   3   2 -10    5.56    4.39   0
  -3  -2  10    5.75    3.19   0
   2   2 -10    3.68    3.23   0
   2   2 -10    8.00    4.98   0
  -2  -2  10   12.68    3.83   0
   2   2 -10    6.16    3.54   0
   1   2 -10    6.25    4.42   0
  -1  -2  10    2.12    4.19   0
   0   2 -10    3.99    3.60   0
   0  -2  10    4.10    4.72   0
   1  -2  10  165.99    6.77   0
  -1   2 -10  207.27    4.77   0
   1  -2  10  166.35   10.56   0
   2  -2  10    8.30    2.79   0
   2  -2  10    6.21    5.52   0
   2  -2  10    9.01    5.34   0
   3  -2  10    6.47    4.29   0
   3  -2  10    2.79    3.69   0
   3  -2  10    5.56    3.79   0
   4  -2  10    1.66    3.71   0
   4  -2  10   -3.61    3.71   0
   4  -2  10    1.46    3.71   0
   5  -2  10    7.24    3.50   0
   5  -2  10    8.07    3.49   0
   5  -2  10   11.67    3.38   0
   6  -2  10    3.16    4.21   0
   6  -2  10   -0.72    2.76   0
   6  -2  10    2.80    3.65   0
   7  -2  10   -2.25    4.20   0
   7  -2  10    1.30    4.38   0
   6   1 -10    0.60    4.12   0
   6   1 -10    2.35    3.86   0
  -6  -1  10    4.56    3.48   0
   5   1 -10    3.28    2.70   0
   5   1 -10    1.75    3.49   0
  -5  -1  10   -0.50    3.35   0
   4   1 -10    0.17    2.77   0
   4   1 -10    0.32    3.53   0
  -4  -1  10    2.09    2.35   0
   3   1 -10   -1.70    2.97   0
   3   1 -10   -0.62    3.83   0
  -3  -1  10    1.22    3.47   0
   2   1 -10   31.88    4.82   0
   2   1 -10   33.84    5.47   0
  -2  -1  10   39.58    4.35   0
   1   1 -10   17.76    4.18   0
  -1  -1  10   19.81    4.51   0
   0   1 -10   38.21    3.71   0
   0  -1  10   28.42    4.86   0
  -1   1 -10    2.73    2.80   0
   1  -1  10    1.08    4.49   0
   2  -1  10   -1.39    4.77   0
   2  -1  10    1.02    3.82   0
   3  -1  10    0.25    2.69   0
   3  -1  10    4.34    3.83   0
   3  -1  10    1.91    3.61   0
   4  -1  10    8.10    2.85   0
   4  -1  10    7.44    3.23   0
   4  -1  10   10.26    2.84   0
   5  -1  10   11.46    3.10   0
   5  -1  10    8.23    3.45   0
   5  -1  10    9.23    3.25   0
   6  -1  10    5.28    3.50   0
   6  -1  10    3.00    3.25   0
   6  -1  10   -1.42    3.38   0
   7  -1  10    3.91    4.21   0
   7  -1  10    2.96    3.71   0
   7  -1  10    4.80    4.10   0
   6   0 -10    0.45    2.81   0
   6   0 -10    0.84    3.97   0
  -6   0  10    4.89    3.49   0
   5   0 -10    0.72    2.75   0
   5   0 -10    4.57    3.53   0
  -5   0  10   -1.01    3.29   0
   4   0 -10   -1.13    3.93   0
   4   0 -10   -3.90    3.53   0
  -4   0  10    2.15    2.42   0
   3   0 -10    0.37    4.03   0
   3   0 -10    1.47    3.68   0
  -3   0  10   -2.27    3.59   0
   2   0 -10   17.21    4.57   0
   2   0 -10   10.66    5.64   0
  -2   0  10   17.41    3.21   0
  -1   0  10    2.70    4.60   0
   1   0 -10    3.05    6.15   0
   1   0 -10   -0.20    4.08   0
   0   0 -10   15.22    3.42   0
   0   0  10   12.91    4.49   0
   1   0  10   79.87    7.85   0
   1   0  10   74.79    4.61   0
   1   0  10   59.44    7.45   0
  -1   0 -10   87.94    3.31   0
   2   0  10   -0.77    3.18   0
   2   0  10    0.66    3.31   0
   2   0  10   -0.32    3.16   0
  -2   0 -10    0.37    2.55   0
   3   0  10    3.80    2.67   0
   3   0  10    3.16    3.26   0
   3   0  10    2.88    2.93   0
   4   0  10   34.64    3.02   0
   4   0  10   25.40    3.17   0
   4   0  10   37.98    3.10   0
   5   0  10    2.25    3.11   0
   5   0  10    2.13    2.88   0
   5   0  10   -0.69    3.09   0
   6   0  10    2.55    3.53   0
   6   0  10    2.62    3.44   0
   6   0  10    2.69    3.14   0
   7   0  10    3.06    3.70   0
   7   0  10    4.67    3.76   0
   7   0  10    2.70    3.60   0
   6  -1 -10   -2.69    4.01   0
   6  -1 -10   -4.94    4.14   0
  -6   1  10   -3.38    3.53   0
   5  -1 -10   -4.96    2.66   0
   5  -1 -10    4.97    3.90   0
  -5   1  10    4.09    3.49   0
   4  -1 -10    6.38    3.81   0
  -4   1  10    0.41    2.48   0
   4  -1 -10    2.82    2.50   0
   3  -1 -10    9.62    4.15   0
   3  -1 -10    7.85    4.09   0
  -3   1  10    2.84    2.79   0
  -3   1  10    3.46    3.93   0
  -2   1  10    0.93    3.74   0
   2  -1 -10    7.12    4.81   0
   2  -1 -10   -6.11    4.33   0
  -2   1  10    5.40    4.55   0
  -1   1  10    5.76    3.54   0
  -1   1  10   10.13    3.44   0
   1  -1 -10    8.21    5.34   0
   1  -1 -10    9.18    4.11   0
   0  -1 -10    8.03    3.53   0
   0   1  10    7.74    4.52   0
   0   1  10    6.22    6.09   0
   0  -1 -10    3.55    4.11   0
  -1  -1 -10   52.01    3.21   0
   1   1  10   33.58    5.63   0
   1   1  10   45.63    4.01   0
   2   1  10    8.95    3.19   0
   2   1  10    9.63    2.96   0
  -2  -1 -10   10.21    1.77   0
   3   1  10   11.15    2.81   0
   3   1  10   16.12    2.75   0
   3   1  10   11.95    2.98   0
   3   1  10   19.18    3.04   0
   4   1  10    2.93    2.75   0
   4   1  10    3.91    2.70   0
   4   1  10    0.92    2.90   0
   5   1  10    4.72    3.03   0
   5   1  10    4.20    2.89   0
   5   1  10    6.27    2.86   0
   6   1  10    4.42    3.15   0
   6   1  10    8.09    2.33   0
   6   1  10    9.06    3.22   0
   7   1  10    3.04    2.69   0
   7   1  10   -0.26    2.58   0
   7   1  10    4.62    2.55   0
   6  -2 -10   -1.48    2.77   0
   6  -2 -10    0.31    4.12   0
  -6   2  10    0.83    2.49   0
   5  -2 -10    2.69    3.89   0
   5  -2 -10    2.57    2.73   0
  -5   2  10    1.10    3.40   0
   4  -2 -10   -1.11    3.72   0
   4  -2 -10    7.19    3.69   0
  -4   2  10   -1.36    3.46   0
  -4   2  10    4.57    2.96   0
   3  -2 -10    7.41    3.01   0
   3  -2 -10   10.85    3.99   0
  -3   2  10    5.10    2.94   0
  -3   2  10    4.27    3.93   0
  -2   2  10    6.74    3.67   0
  -2   2  10    1.13    3.20   0
   2  -2 -10    1.98    4.51   0
   2  -2 -10    3.59    4.40   0
  -1   2  10   41.51    5.03   0
  -1   2  10   51.68    4.27   0
   1  -2 -10   40.83    4.41   0
   1  -2 -10   49.53    3.10   0
   0  -2 -10    0.70    3.31   0
   0   2  10    3.23    3.09   0
   0   2  10    8.68    5.64   0
   0  -2 -10    2.86    3.13   0
  -1  -2 -10   -1.14    2.87   0
   1   2  10    0.00    4.92   0
   1   2  10    3.51    3.83   0
   2   2  10    9.81    3.40   0
  -2  -2 -10    8.52    1.98   0
   2   2  10    8.90    3.71   0
   3   2  10   17.36    2.83   0
   3   2  10   21.20    2.96   0
   3   2  10   15.75    2.62   0
   4   2  10   11.64    2.76   0
   4   2  10   17.71    2.90   0
   4   2  10   12.86    1.98   0
   4   2  10   16.90    2.91   0
   5   2  10   13.89    2.46   0
   5   2  10   21.38    2.80   0
   5   2  10   17.58    3.15   0
   6   2  10    4.65    3.26   0
   6   2  10   -4.43    3.06   0
   6   2  10    4.68    3.07   0
   7   2  10    2.34    3.34   0
   7   2  10    0.44    3.43   0
   7   2  10    1.55    3.62   0
   6  -3 -10    1.84    2.85   0
   6  -3 -10    4.27    2.95   0
  -6   3  10    1.76    3.79   0
  -5   3  10    4.68    3.23   0
   5  -3 -10    9.97    3.94   0
   5  -3 -10   -0.79    4.03   0
  -5   3  10   -0.28    2.33   0
  -4   3  10   -3.29    3.14   0
   4  -3 -10   -0.43    2.60   0
   4  -3 -10    1.22    4.10   0
  -4   3  10    0.09    3.54   0
  -3   3  10    0.41    2.13   0
   3  -3 -10    7.88    3.90   0
   3  -3 -10    8.79    3.87   0
  -3   3  10   -0.71    2.71   0
  -2   3  10   16.61    4.53   0
  -2   3  10    6.64    3.46   0
   2  -3 -10    4.08    4.32   0
   2  -3 -10    9.21    3.82   0
   1  -3 -10   33.92    2.92   0
  -1   3  10   25.86    5.04   0
  -1   3  10   31.24    4.04   0
   1  -3 -10   24.34    4.11   0
   0  -3 -10    2.37    3.25   0
   0   3  10   -3.96    4.51   0
   0   3  10    3.40    4.46   0
   0  -3 -10    0.39    3.14   0
  -1  -3 -10   93.56    2.81   0
   1   3  10   60.87    4.57   0
   1   3  10   88.24    4.29   0
  -1  -3 -10   79.41    3.43   0
   2   3  10    5.05    3.32   0
  -2  -3 -10    4.34    1.90   0
   2   3  10    2.21    3.25   0
   3   3  10   11.16    1.95   0
   3   3  10   14.72    3.11   0
   3   3  10    9.35    2.82   0
   4   3  10   30.88    2.20   0
   4   3  10   28.49    2.88   0
   4   3  10   26.03    3.09   0
   5   3  10    3.79    2.77   0
   5   3  10    8.01    2.84   0
   5   3  10    6.55    3.05   0
   5   3  10    5.02    2.19   0
   6   3  10   -0.88    2.19   0
   6   3  10    3.38    3.20   0
   6   3  10   -2.31    3.25   0
   6   3  10    1.60    3.10   0
   7   3  10   -0.44    3.53   0
   7   3  10   -2.73    2.62   0
   7   3  10    0.62    3.39   0
   7   3  10    2.66    3.36   0
  -6   4  10   -2.41    2.60   0
   6  -4 -10    4.45    4.20   0
   6  -4 -10   -0.52    4.11   0
  -6   4  10    1.67    3.87   0
  -5   4  10    0.00    3.17   0
   5  -4 -10   -5.04    3.82   0
   5  -4 -10    5.29    3.75   0
  -5   4  10    3.66    2.51   0
  -4   4  10    5.71    3.19   0
   4  -4 -10    2.13    3.81   0
   4  -4 -10    7.31    3.71   0
  -4   4  10    7.77    3.52   0
  -3   4  10    2.52    2.25   0
   3  -4 -10    1.92    4.10   0
   3  -4 -10    4.32    2.48   0
  -3   4  10    1.09    3.93   0
  -2   4  10    5.76    4.27   0
  -2   4  10    4.56    3.40   0
   2  -4 -10   11.46    4.13   0
   2  -4 -10    7.84    3.57   0
   1  -4 -10   16.87    3.34   0
  -1   4  10   12.88    3.43   0
  -1   4  10   13.64    4.33   0
   1  -4 -10   14.94    3.87   0
   0   4  10    5.36    4.42   0
   0   4  10   -3.78    4.46   0
   0  -4 -10    6.46    3.03   0
   0  -4 -10    3.17    3.25   0
  -1  -4 -10   56.03    2.46   0
   1   4  10   42.59    4.27   0
   1   4  10   47.83    3.06   0
  -1  -4 -10   46.99    3.17   0
  -2  -4 -10   19.26    2.97   0
   2   4  10   24.38    3.42   0
   2   4  10   16.60    3.48   0
   3   4  10  142.77    3.48   0
   3   4  10  137.40    2.90   0
   3   4  10  109.69    3.67   0
   4   4  10    3.72    2.00   0
   4   4  10    3.82    2.74   0
   4   4  10   -0.21    2.86   0
   5   4  10   15.90    2.94   0
   5   4  10   20.96    2.14   0
   5   4  10   15.27    2.24   0
   6   4  10    0.75    3.13   0
   6   4  10    1.60    2.29   0
   6   4  10   -1.42    2.19   0
   6   4  10    2.89    3.17   0
   7   4  10    0.32    3.44   0
   7   4  10    1.66    3.50   0
   7   4  10   -0.72    3.41   0
   7   4  10   -0.02    3.44   0
  -5   5  10    1.10    3.58   0
   5  -5 -10    8.04    4.09   0
  -5   5  10    0.46    3.77   0
   5  -5 -10   -0.89    3.86   0
   4  -5 -10    1.69    2.66   0
  -4   5  10    5.53    3.32   0
  -4   5  10    3.73    3.67   0
   4  -5 -10    2.24    3.64   0
   3  -5 -10   -0.15    2.86   0
  -3   5  10   -2.43    3.52   0
   3  -5 -10   -0.98    2.25   0
  -3   5  10   -2.56    3.69   0
  -2   5  10    4.09    2.71   0
   2  -5 -10    0.35    3.33   0
  -2   5  10    3.57    2.57   0
   2  -5 -10    3.55    3.82   0
  -1   5  10    3.86    4.09   0
   1  -5 -10    4.39    3.02   0
  -1   5  10    1.15    3.99   0
   1  -5 -10    2.38    3.46   0
   0   5  10   12.23    4.55   0
   0   5  10    8.88    2.92   0
   0  -5 -10    6.32    2.07   0
   0  -5 -10    8.52    3.37   0
  -1  -5 -10   23.70    2.94   0
   1   5  10   18.35    3.04   0
   1   5  10   22.97    2.70   0
  -1  -5 -10   22.18    3.09   0
  -2  -5 -10  139.17    3.56   0
   2   5  10  159.46    4.02   0
  -2  -5 -10  163.72    3.61   0
   2   5  10  128.81    4.33   0
   3   5  10  163.59    3.05   0
   3   5  10  240.10    4.13   0
   3   5  10  162.64    3.25   0
   4   5  10   47.96    3.08   0
   4   5  10   32.84    2.24   0
   4   5  10   43.55    3.13   0
   5   5  10    3.10    2.88   0
   5   5  10    3.03    2.90   0
   5   5  10    1.39    2.10   0
   6   5  10    7.05    3.16   0
   6   5  10    5.14    3.14   0
   6   5  10    1.61    3.15   0
   7   5  10    0.24    3.48   0
   7   5  10    4.05    3.56   0
   7   5  10    0.91    3.38   0
   7   5  10   -2.77    3.48   0
  -5   6  10    3.33    3.73   0
   5  -6 -10    0.24    4.19   0
  -5   6  10   -2.04    3.95   0
   5  -6 -10    1.27    2.89   0
  -4   6  10    2.44    2.40   0
   4  -6 -10   -3.02    3.96   0
  -4   6  10   -0.08    3.55   0
   4  -6 -10    2.40    2.38   0
   3  -6 -10    4.06    3.48   0
  -3   6  10    0.81    2.36   0
   3  -6 -10    2.97    3.72   0
  -3   6  10    3.37    3.73   0
  -2   6  10    4.70    3.69   0
   2  -6 -10    2.71    3.14   0
  -2   6  10    3.22    2.60   0
   2  -6 -10    0.16    2.84   0
  -1   6  10    2.78    3.88   0
  -1   6  10    8.83    3.69   0
   1  -6 -10    5.02    2.91   0
   1  -6 -10    2.82    2.48   0
   0   6  10    9.55    3.86   0
   0   6  10   10.40    3.72   0
   0  -6 -10   10.96    3.13   0
   0  -6 -10    6.05    2.02   0
   1   6  10   34.00    3.95   0
  -1  -6 -10   49.83    2.95   0
   1   6  10   33.55    2.67   0
  -1  -6 -10   36.07    3.15   0
  -2  -6 -10    2.50    1.92   0
   2   6  10    1.59    3.11   0
  -2  -6 -10    0.89    2.66   0
   2   6  10   -1.02    2.53   0
   3   6  10   12.10    2.82   0
   3   6  10   16.20    2.19   0
   3   6  10   13.37    3.26   0
   4   6  10   18.85    2.93   0
   4   6  10    8.24    2.14   0
   4   6  10   16.02    2.96   0
   5   6  10   10.64    3.11   0
   5   6  10    4.69    2.16   0
   5   6  10    8.08    3.01   0
   6   6  10    3.95    3.36   0
   6   6  10    0.27    3.34   0
   6   6  10    5.29    3.12   0
   7   6  10    2.87    3.65   0
   7   6  10    3.48    3.63   0
   7   6  10    2.95    3.67   0
   7   6  10   -1.02    3.73   0
   4  -7 -10    1.20    3.87   0
  -4   7  10    2.58    3.59   0
   4  -7 -10    3.66    3.87   0
  -4   7  10    4.19    2.86   0
   3  -7 -10   -1.39    2.48   0
  -3   7  10    4.16    3.39   0
   3  -7 -10    1.73    3.55   0
  -3   7  10    0.55    2.80   0
  -2   7  10   -3.74    4.00   0
  -2   7  10    2.17    2.58   0
   2  -7 -10    1.94    3.31   0
   2  -7 -10   -0.01    3.57   0
  -1   7  10    7.46    2.93   0
  -1   7  10    3.57    4.01   0
   1  -7 -10    8.98    3.70   0
   1  -7 -10   13.38    3.36   0
   0  -7 -10   12.30    2.82   0
   0   7  10    5.02    4.06   0
   0   7  10   11.28    3.66   0
   0  -7 -10   13.47    3.21   0
  -1  -7 -10    4.23    2.80   0
   1   7  10    3.62    2.62   0
   1   7  10    9.71    3.52   0
  -1  -7 -10    4.34    2.16   0
   2   7  10   -1.66    3.09   0
  -2  -7 -10    1.37    2.95   0
   2   7  10    1.85    2.59   0
  -2  -7 -10    3.83    2.84   0
   3   7  10   19.58    2.91   0
   3   7  10   14.78    2.25   0
   3   7  10   11.10    3.27   0
   4   7  10    4.54    2.99   0
   4   7  10    5.63    2.97   0
   4   7  10    0.12    2.99   0
   5   7  10    4.02    3.09   0
   5   7  10    2.59    2.14   0
   5   7  10    2.63    3.29   0
   6   7  10    4.96    3.51   0
   6   7  10    4.91    3.39   0
   6   7  10    6.18    2.60   0
   7   7  10    0.15    3.74   0
   7   7  10    2.90    3.79   0
   7   7  10    3.63    3.83   0
  -3   8  10    0.58    3.54   0
   3  -8 -10   -1.43    3.53   0
   3  -8 -10    0.23    3.80   0
  -3   8  10    3.97    2.91   0
  -2   8  10    0.83    4.06   0
  -2   8  10    1.64    3.60   0
   2  -8 -10    2.16    2.48   0
   2  -8 -10    5.35    3.45   0
   1  -8 -10    3.58    3.11   0
  -1   8  10    2.48    4.03   0
  -1   8  10    0.95    3.64   0
   1  -8 -10    1.07    3.33   0
   0   8  10    8.50    3.82   0
   0   8  10    3.43    2.37   0
   0  -8 -10    1.12    3.05   0
   0  -8 -10    1.35    2.78   0
   1   8  10    7.89    3.88   0
   1   8  10    0.69    3.37   0
  -1  -8 -10   -0.50    2.86   0
  -1  -8 -10   -0.00    2.74   0
   2   8  10    8.07    2.31   0
   2   8  10    8.00    3.50   0
  -2  -8 -10    6.61    2.80   0
   3   8  10    0.48    2.99   0
   3   8  10    1.98    3.22   0
   3   8  10   -2.80    2.16   0
   4   8  10    5.73    3.04   0
   4   8  10    4.16    2.26   0
   4   8  10    2.44    3.35   0
   5   8  10    7.16    3.39   0
   5   8  10    1.54    3.17   0
   5   8  10    2.64    3.40   0
   6   8  10   -0.57    3.63   0
   6   8  10    0.82    3.55   0
   6   8  10   -0.91    3.56   0
  -3   9  10    2.83    3.95   0
   3  -9 -10   -1.42    2.93   0
   3  -9 -10    1.04    3.93   0
  -3   9  10    5.56    4.17   0
  -2   9  10   -2.08    3.95   0
   2  -9 -10    4.89    3.59   0
  -2   9  10    1.09    2.68   0
   2  -9 -10    1.11    3.65   0
  -1   9  10   -2.43    4.11   0
  -1   9  10   -2.90    2.46   0
   1  -9 -10   -0.94    3.29   0
   1  -9 -10    2.89    2.56   0
   0  -9 -10    1.97    3.04   0
   0   9  10   -2.24    3.81   0
   0   9  10   -5.42    3.57   0
   0  -9 -10   -0.49    2.12   0
  -1  -9 -10    1.90    3.06   0
   1   9  10    3.91    3.59   0
   1   9  10    3.17    2.45   0
  -1  -9 -10   -0.98    3.08   0
   2   9  10    5.09    3.12   0
   2   9  10    4.09    3.54   0
   2   9  10   -0.80    3.46   0
  -2  -9 -10    0.25    2.07   0
   3   9  10    3.86    3.12   0
   3   9  10    4.34    3.26   0
   3   9  10    1.17    3.56   0
   4   9  10   -0.16    3.23   0
   4   9  10    0.63    2.41   0
   4   9  10    2.99    3.50   0
   5   9  10    3.96    3.46   0
   5   9  10    1.45    2.43   0
   5   9  10    0.09    3.44   0
   6   9  10    4.93    2.59   0
   6   9  10    2.65    3.80   0
   6   9  10   -1.01    3.70   0
  -2  10  10   -1.30    4.42   0
  -2  10  10    4.66    3.94   0
   2 -10 -10   -0.53    3.71   0
   2 -10 -10   -2.72    3.79   0
   1 -10 -10    2.65    3.61   0
  -1  10  10    7.26    4.22   0
  -1  10  10    2.75    3.95   0
   1 -10 -10   -1.01    2.44   0
   0  10  10   -5.23    2.92   0
   0  10  10   -0.56    3.80   0
   0 -10 -10    2.76    3.43   0
   0 -10 -10    1.67    3.43   0
   1  10  10    2.94    3.95   0
   1  10  10    5.84    4.03   0
  -1 -10 -10    2.61    3.40   0
   2  10  10    6.26    3.43   0
   2  10  10    2.46    2.73   0
   2  10  10    2.95    3.73   0
  -2 -10 -10    2.16    3.33   0
  -3 -10 -10    2.13    2.41   0
   3  10  10    5.41    3.50   0
   3  10  10    3.76    3.42   0
   3  10  10   10.53    3.78   0
   4  10  10    3.75    3.42   0
   4  10  10   -0.64    3.48   0
   4  10  10   -2.58    3.73   0
   5  10  10    0.69    3.71   0
   5  10  10    0.43    3.71   0
   5  10  10    1.97    3.93   0
   0  11  10    6.36    4.21   0
   0  11  10   -0.60    2.98   0
   0 -11 -10    2.08    3.81   0
   1  11  10   -1.29    3.91   0
   1  11  10   -3.48    4.39   0
   1  11  10   -1.89    2.91   0
  -1 -11 -10   -0.79    2.59   0
   2  11  10    2.10    2.58   0
   2  11  10    4.48    4.12   0
   2  11  10   -2.15    2.86   0
  -2 -11 -10    1.53    3.66   0
  -3 -11 -10   -0.67    2.69   0
   3  11  10   -0.13    3.64   0
   3  11  10    1.41    4.17   0
   3  11  10   -2.73    3.94   0
   4  11  10   -2.85    4.01   0
   4  11  10   -0.64    2.87   0
   2   9 -11    1.57    4.43   0
   2   9 -11    4.06    6.36   0
   2   9 -11    2.11    6.83   0
   1   9 -11    2.17    4.30   0
   0   9 -11    2.77    5.10   0
  -4  -8  11    0.53    4.72   0
   4   8 -11    0.37    4.31   0
   4   8 -11    1.99    4.92   0
   4   8 -11    6.78    5.33   0
  -3  -8  11    2.63    3.88   0
   3   8 -11    2.91    5.43   0
   3   8 -11    3.93    4.21   0
  -2  -8  11    5.40    4.51   0
   2   8 -11    1.69    5.20   0
   2   8 -11    4.31    5.06   0
   1   8 -11    1.67    4.92   0
   0  -8  11    0.92    4.26   0
   0   8 -11    0.34    4.76   0
  -1   8 -11    1.37    3.82   0
   1  -8  11    1.94    3.61   0
  -2   8 -11    0.10    4.86   0
   2  -8  11    4.99    4.90   0
   4   7 -11   -2.08    4.03   0
  -4  -7  11   -0.72    3.40   0
   4   7 -11    1.86    3.53   0
   4   7 -11    0.27    4.87   0
  -3  -7  11   -2.30    3.99   0
   3   7 -11    0.96    3.92   0
   3   7 -11    3.45    4.01   0
  -2  -7  11    0.16    3.23   0
   2   7 -11   -1.43    4.80   0
   2   7 -11    4.00    5.01   0
  -1  -7  11    1.24    4.59   0
   1   7 -11    0.57    5.15   0
   1   7 -11    1.79    4.45   0
   0  -7  11    2.50    3.27   0
   0   7 -11   -0.93    4.31   0
  -1   7 -11   11.33    3.88   0
   1  -7  11   10.11    4.33   0
  -2   7 -11    5.76    3.54   0
   2  -7  11    3.70    3.59   0
  -3   7 -11    1.87    3.80   0
   3  -7  11    3.25    3.97   0
   5   6 -11   -8.56    4.18   0
  -5  -6  11    1.59    2.57   0
   5   6 -11   -1.37    4.06   0
   5   6 -11   -1.60    4.02   0
   4   6 -11    2.45    4.13   0
   4   6 -11    0.98    4.29   0
  -4  -6  11    0.93    3.36   0
   4   6 -11   -1.96    3.75   0
  -3  -6  11    1.92    3.07   0
   3   6 -11    0.93    2.98   0
   3   6 -11    1.62    4.57   0
   3   6 -11    9.95    3.76   0
  -2  -6  11    3.17    3.77   0
   2   6 -11    4.50    4.98   0
   2   6 -11    0.83    4.85   0
   1   6 -11    4.46    4.71   0
  -1  -6  11    3.15    3.88   0
   1   6 -11    3.20    4.47   0
   0   6 -11    2.83    4.37   0
  -1   6 -11    2.58    3.36   0
   1  -6  11    2.54    3.86   0
  -2   6 -11    0.70    3.36   0
   2  -6  11    0.53    3.46   0
  -3   6 -11    3.71    3.32   0
   3  -6  11    4.10    3.83   0
   4  -6  11    0.65    4.29   0
   5   5 -11    2.22    3.08   0
  -5  -5  11    4.11    3.49   0
   5   5 -11    0.10    4.62   0
   5   5 -11    0.30    3.66   0
   4   5 -11    9.55    4.03   0
   4   5 -11   -0.48    3.43   0
  -4  -5  11   -3.66    3.12   0
   4   5 -11    1.77    4.20   0
   3   5 -11    2.49    3.99   0
   3   5 -11    1.34    3.23   0
  -3  -5  11    2.73    3.14   0
   3   5 -11    0.09    4.42   0
   2   5 -11    2.14    4.41   0
   2   5 -11    4.87    3.89   0
   2   5 -11    0.20    4.87   0
  -2  -5  11    1.06    3.03   0
  -1  -5  11    3.39    3.00   0
   1   5 -11    0.89    5.60   0
   1   5 -11    2.92    4.44   0
   0  -5  11    0.65    4.25   0
   0   5 -11    1.20    4.97   0
   0   5 -11    1.17    4.41   0
  -1   5 -11   10.82    4.56   0
   1  -5  11    9.67    3.87   0
  -2   5 -11   14.32    3.93   0
   2  -5  11   12.75    4.40   0
   3  -5  11    1.77    4.70   0
  -3   5 -11    1.45    3.99   0
   4  -5  11    1.38    4.07   0
   5  -5  11   -0.89    4.10   0
   6   4 -11    3.99    4.17   0
  -6  -4  11    5.71    3.92   0
   6   4 -11    0.24    4.88   0
   6   4 -11    2.66    3.78   0
   5   4 -11    3.24    3.88   0
   5   4 -11    0.67    3.66   0
  -5  -4  11    2.66    3.43   0
   5   4 -11   -0.31    4.00   0
   4   4 -11    1.66    2.87   0
   4   4 -11    3.01    4.27   0
  -4  -4  11    5.23    3.31   0
   4   4 -11    3.46    4.08   0
   3   4 -11    0.55    3.81   0
   3   4 -11    2.02    4.01   0
  -3  -4  11    2.18    2.97   0
   3   4 -11    2.22    4.00   0
   2   4 -11   -0.61    4.18   0
   2   4 -11    2.44    3.88   0
  -2  -4  11    1.35    3.13   0
   2   4 -11    1.20    5.16   0
   1   4 -11    1.20    5.78   0
   1   4 -11    2.05    7.66   0
  -1  -4  11    3.30    3.16   0
   1   4 -11    0.89    3.74   0
   0   4 -11   10.50    4.04   0
   0  -4  11    5.50    3.59   0
  -1   4 -11    1.50    4.02   0
   1  -4  11    0.19    5.12   0
   1  -4  11    1.43    4.02   0
  -2   4 -11   15.66    3.08   0
   2  -4  11   15.76    3.71   0
   3  -4  11    0.55    4.56   0
   4  -4  11    4.77    4.21   0
   5  -4  11    3.32    4.02   0
   6   3 -11   -1.91    2.98   0
   6   3 -11    2.75    4.00   0
  -6  -3  11    4.53    3.76   0
   5   3 -11    0.66    3.23   0
   5   3 -11   -0.92    2.69   0
   5   3 -11    1.23    3.46   0
  -5  -3  11   -0.08    3.21   0
   4   3 -11    2.85    3.09   0
   4   3 -11    6.09    4.02   0
  -4  -3  11    1.38    3.07   0
   4   3 -11    1.78    3.36   0
   3   3 -11    5.13    3.88   0
   3   3 -11    0.83    4.04   0
  -3  -3  11   -3.64    3.23   0
   3   3 -11   -0.09    3.64   0
   2   3 -11    1.61    4.75   0
   2   3 -11   -0.48    4.04   0
  -2  -3  11    3.31    3.32   0
   2   3 -11    1.67    4.57   0
   1   3 -11    0.93    4.47   0
  -1  -3  11    4.90    3.58   0
   0   3 -11   30.37    3.69   0
   0  -3  11   26.92    4.35   0
   1  -3  11   91.45    6.33   0
  -1   3 -11  131.35    5.11   0
   1  -3  11   99.96    8.21   0
   2  -3  11   13.46    6.06   0
   2  -3  11   13.29    3.77   0
   2  -3  11   14.02    4.88   0
   3  -3  11    2.09    4.71   0
   3  -3  11    1.35    4.25   0
   3  -3  11    3.06    3.83   0
   4  -3  11    0.65    3.77   0
   4  -3  11   -0.13    4.91   0
   4  -3  11   -2.29    4.48   0
   5  -3  11    1.51    4.29   0
   5  -3  11    2.96    3.87   0
   5  -3  11   -1.56    4.64   0
   6  -3  11   -2.09    3.99   0
   6  -3  11    2.64    4.52   0
   6  -3  11    0.55    4.20   0
   6   2 -11   -2.83    2.84   0
  -6  -2  11   -0.20    3.65   0
   6   2 -11    3.98    2.83   0
   5   2 -11    1.48    3.83   0
   5   2 -11    0.40    3.56   0
  -5  -2  11   -2.65    3.26   0
   4   2 -11    3.71    2.78   0
   4   2 -11    1.65    3.64   0
  -4  -2  11    3.70    2.89   0
   3   2 -11    2.93    2.85   0
   3   2 -11    1.33    3.52   0
  -3  -2  11    0.16    3.34   0
   2   2 -11    4.41    4.29   0
   2   2 -11    3.99    6.00   0
  -2  -2  11    6.05    3.79   0
   2   2 -11    4.28    4.18   0
   1   2 -11   11.31    4.22   0
  -1  -2  11   12.74    4.19   0
   0   2 -11   13.69    3.49   0
   0  -2  11   11.54    4.62   0
   1  -2  11   22.03    5.80   0
  -1   2 -11   24.13    3.07   0
   2  -2  11    0.41    2.88   0
   2  -2  11    1.66    4.36   0
   2  -2  11    0.95    5.54   0
   3  -2  11   20.67    3.85   0
   3  -2  11   13.25    4.16   0
   3  -2  11   17.23    3.69   0
   4  -2  11    1.35    3.11   0
   4  -2  11   -0.25    3.72   0
   4  -2  11    4.87    3.57   0
   5  -2  11   -0.02    3.70   0
   5  -2  11    2.93    3.45   0
   5  -2  11    7.49    4.13   0
   6  -2  11   -0.71    3.96   0
   6  -2  11   -1.43    3.91   0
   6  -2  11   -0.38    3.64   0
   6   1 -11    0.41    2.85   0
   6   1 -11   -2.41    4.04   0
  -6  -1  11   -1.03    3.60   0
   5   1 -11    2.47    3.67   0
   5   1 -11   -5.00    2.86   0
  -5  -1  11    1.17    3.32   0
   4   1 -11    2.24    3.66   0
   4   1 -11    0.07    3.66   0
  -4  -1  11   -1.12    3.19   0
   3   1 -11   -3.98    3.88   0
   3   1 -11   -0.92    4.68   0
  -3  -1  11    5.23    3.30   0
   2   1 -11    2.50    3.22   0
   2   1 -11    4.64    5.55   0
  -2  -1  11    2.71    4.09   0
   1   1 -11    5.99    4.04   0
  -1  -1  11    9.82    3.21   0
   0  -1  11   15.79    4.92   0
   0   1 -11   15.23    3.57   0
  -1   1 -11    2.90    2.89   0
   1  -1  11    6.85    4.43   0
   2  -1  11    9.13    5.43   0
   2  -1  11    6.45    3.87   0
  -2   1 -11    5.58    3.22   0
   3  -1  11   -1.38    3.32   0
   3  -1  11    0.42    2.81   0
   3  -1  11    3.48    3.62   0
   4  -1  11    4.55    3.01   0
   4  -1  11    3.90    3.37   0
   4  -1  11    8.13    3.11   0
   5  -1  11    3.27    3.45   0
   5  -1  11    7.42    3.45   0
   5  -1  11    8.27    3.90   0
   6  -1  11    3.49    4.17   0
   6  -1  11   -1.30    3.62   0
   6  -1  11    1.88    3.72   0
   7  -1  11    0.16    3.98   0
   7  -1  11    1.65    4.17   0
   7  -1  11    1.18    5.05   0
   6   0 -11   -7.34    4.21   0
   6   0 -11    9.63    3.94   0
  -6   0  11   -0.41    2.53   0
   5   0 -11   -3.23    3.82   0
   5   0 -11   -2.79    3.79   0
  -5   0  11    7.36    3.34   0
   4   0 -11   -2.46    2.64   0
   4   0 -11    3.37    3.76   0
  -4   0  11    5.83    3.32   0
   3   0 -11    7.93    3.89   0
   3   0 -11    6.43    4.00   0
  -3   0  11   14.47    3.70   0
   2   0 -11    5.97    5.80   0
   2   0 -11    4.16    4.34   0
  -2   0  11    3.90    3.18   0
  -1   0  11    8.25    4.67   0
   1   0 -11    7.40    5.27   0
   1   0 -11    9.38    3.94   0
   0   0 -11   16.87    3.36   0
   0   0  11   15.80    4.59   0
   1   0  11   30.89    4.34   0
  -1   0 -11   43.99    3.09   0
  -2   0 -11    7.37    2.70   0
   2   0  11    5.79    4.19   0
   2   0  11    6.25    2.57   0
   2   0  11    4.93    3.43   0
   3   0  11    1.96    2.61   0
   3   0  11    3.06    3.08   0
   3   0  11   -0.26    3.22   0
   4   0  11    1.73    2.76   0
   4   0  11    2.24    3.19   0
   4   0  11   -0.37    2.83   0
   5   0  11   -0.98    3.00   0
   5   0  11    1.41    2.97   0
   5   0  11   -0.64    3.07   0
   6   0  11    7.34    3.27   0
   6   0  11    3.78    3.68   0
   6   0  11    7.00    3.32   0
   7   0  11   -0.11    3.89   0
   7   0  11    1.99    3.74   0
   7   0  11    0.89    3.84   0
   6  -1 -11    4.40    4.16   0
   6  -1 -11    0.37    4.16   0
  -6   1  11    0.30    2.62   0
   5  -1 -11   -0.10    2.75   0
   5  -1 -11    4.25    3.70   0
  -5   1  11   -0.69    2.43   0
   4  -1 -11    8.98    3.81   0
   4  -1 -11   -1.84    3.93   0
  -4   1  11    1.29    3.39   0
  -3   1  11    5.49    2.79   0
   3  -1 -11    5.21    4.05   0
   3  -1 -11    5.85    4.16   0
  -3   1  11    6.83    2.92   0
  -2   1  11    4.39    3.48   0
   2  -1 -11    2.05    4.62   0
   2  -1 -11    2.22    2.97   0
  -2   1  11    1.84    4.35   0
  -1   1  11    5.14    3.44   0
  -1   1  11    5.74    3.85   0
   1  -1 -11    7.98    4.53   0
   1  -1 -11    6.31    3.78   0
   0  -1 -11   17.24    3.93   0
   0  -1 -11   17.08    3.33   0
   0   1  11   17.84    4.78   0
   0   1  11   16.17    5.28   0
  -1  -1 -11   35.53    2.79   0
   1   1  11   25.16    6.40   0
   1   1  11   28.41    4.09   0
   2   1  11    7.49    3.41   0
  -2  -1 -11   13.50    2.64   0
   2   1  11    9.34    2.98   0
   2   1  11   10.99    2.34   0
   3   1  11   11.74    3.32   0
   3   1  11   12.47    2.75   0
   3   1  11    9.70    3.61   0
   3   1  11    9.40    2.27   0
   4   1  11    3.11    2.74   0
   4   1  11    1.03    2.86   0
   4   1  11    2.16    2.83   0
   5   1  11    2.24    1.94   0
   5   1  11    2.62    3.12   0
   5   1  11    1.91    2.75   0
   6   1  11   -1.25    3.35   0
   6   1  11    5.92    3.22   0
   6   1  11    5.28    3.29   0
   7   1  11    3.82    2.63   0
   7   1  11   -0.12    3.54   0
   7   1  11    2.78    3.66   0
   6  -2 -11   -2.77    2.95   0
   6  -2 -11    7.30    4.18   0
  -6   2  11    4.83    3.86   0
   5  -2 -11    6.13    4.02   0
   5  -2 -11    5.21    4.10   0
  -5   2  11   -1.91    3.62   0
   4  -2 -11    1.91    2.76   0
  -4   2  11    1.26    2.01   0
   4  -2 -11    1.37    3.82   0
  -4   2  11    1.12    2.59   0
  -3   2  11    4.47    2.89   0
   3  -2 -11    3.77    3.76   0
   3  -2 -11   11.36    4.13   0
  -3   2  11    1.37    2.93   0
  -2   2  11    0.16    4.40   0
  -2   2  11    5.25    3.15   0
   2  -2 -11    2.38    4.34   0
   2  -2 -11   -4.32    4.07   0
  -1   2  11    3.29    4.72   0
  -1   2  11    9.19    4.53   0
   1  -2 -11    6.65    4.03   0
   1  -2 -11   13.75    3.75   0
   0  -2 -11  259.83    4.62   0
   0   2  11  192.51    4.16   0
   0   2  11  201.28    6.68   0
   0  -2 -11  240.41    5.72   0
  -1  -2 -11   67.79    2.64   0
   1   2  11   50.82    4.58   0
   1   2  11   61.92    4.45   0
   2   2  11   11.61    3.12   0
  -2  -2 -11    6.84    2.62   0
   2   2  11    6.00    3.31   0
   3   2  11   36.42    2.93   0
   3   2  11   43.06    3.24   0
   3   2  11   32.90    3.01   0
   4   2  11   -1.44    2.63   0
   4   2  11    2.63    2.73   0
   4   2  11    4.58    2.64   0
   4   2  11    4.46    2.86   0
   5   2  11    0.78    1.89   0
   5   2  11    7.75    3.08   0
   5   2  11    4.39    2.95   0
   5   2  11    4.32    3.07   0
   6   2  11    4.17    3.07   0
   6   2  11    1.60    3.17   0
   6   2  11    1.44    2.29   0
   7   2  11    2.67    3.59   0
   7   2  11   -0.43    2.64   0
   7   2  11    4.49    3.54   0
   6  -3 -11   -0.68    2.99   0
   6  -3 -11    3.98    4.58   0
  -6   3  11    2.17    2.80   0
  -5   3  11    2.17    2.22   0
   5  -3 -11    2.52    4.07   0
   5  -3 -11    6.70    3.89   0
  -5   3  11    3.04    3.59   0
  -4   3  11    0.37    2.09   0
   4  -3 -11    3.30    3.75   0
   4  -3 -11    4.21    2.61   0
  -4   3  11    1.23    2.53   0
  -3   3  11   -2.08    3.00   0
   3  -3 -11    2.33    3.82   0
   3  -3 -11   -0.36    3.73   0
  -3   3  11   -4.52    2.74   0
  -2   3  11   19.44    4.34   0
  -2   3  11   21.55    3.13   0
   2  -3 -11   13.01    3.69   0
   2  -3 -11   22.43    3.76   0
   1  -3 -11   13.76    3.64   0
  -1   3  11   14.64    4.75   0
  -1   3  11   14.11    3.99   0
   1  -3 -11   12.46    3.79   0
   0  -3 -11  102.31    3.74   0
   0   3  11   84.54    4.90   0
   0   3  11   82.94    5.10   0
   0  -3 -11   94.18    4.09   0
  -1  -3 -11   31.63    3.05   0
  -1  -3 -11   39.89    3.09   0
   1   3  11   25.59    4.45   0
   1   3  11   35.92    3.99   0
   2   3  11    4.43    3.22   0
  -2  -3 -11   -1.45    2.64   0
   2   3  11    3.64    3.43   0
   3   3  11   13.33    2.77   0
   3   3  11   17.34    2.96   0
   3   3  11   13.02    2.90   0
   4   3  11   24.66    2.85   0
   4   3  11   21.47    2.80   0
   4   3  11   19.57    2.96   0
   5   3  11    7.28    2.66   0
   5   3  11    2.96    3.08   0
   5   3  11   10.40    2.93   0
   5   3  11    1.91    3.02   0
   6   3  11    8.26    3.13   0
   6   3  11    7.78    3.20   0
   6   3  11    7.67    3.16   0
   6   3  11    9.60    2.29   0
   7   3  11    3.57    3.60   0
   7   3  11    4.04    3.60   0
   7   3  11    0.58    3.55   0
   7   3  11    2.11    3.49   0
  -5   4  11    0.05    3.48   0
   5  -4 -11    1.11    4.10   0
   5  -4 -11   -1.70    3.79   0
  -5   4  11    2.83    3.76   0
  -4   4  11   -0.08    3.04   0
   4  -4 -11    0.19    3.74   0
   4  -4 -11   -3.63    3.44   0
  -4   4  11    1.21    3.46   0
  -3   4  11    1.27    3.02   0
   3  -4 -11   -0.69    2.60   0
   3  -4 -11    2.87    3.44   0
  -3   4  11   -1.88    3.71   0
  -2   4  11    5.15    4.28   0
  -2   4  11    1.04    3.35   0
   2  -4 -11    0.24    3.74   0
   2  -4 -11   -0.15    2.39   0
   1  -4 -11   11.98    2.43   0
  -1   4  11   12.38    3.35   0
  -1   4  11   15.69    3.99   0
   1  -4 -11   12.76    3.68   0
   0   4  11   23.23    4.32   0
   0   4  11   19.63    4.47   0
   0  -4 -11   19.54    3.04   0
   0  -4 -11   21.17    3.20   0
  -1  -4 -11   82.54    3.24   0
   1   4  11   60.35    4.66   0
   1   4  11   69.59    4.46   0
  -1  -4 -11   66.51    3.22   0
   2   4  11   49.54    2.50   0
   2   4  11   35.37    3.75   0
  -2  -4 -11   51.63    2.97   0
   3   4  11  479.29    4.45   0
   3   4  11  615.97    4.97   0
   3   4  11  543.11    5.95   0
   4   4  11   55.48    3.05   0
   4   4  11   54.44    2.39   0
   4   4  11   45.45    3.17   0
   5   4  11    3.63    2.06   0
   5   4  11    2.83    2.84   0
   5   4  11    2.93    3.00   0
   6   4  11    0.21    3.33   0
   6   4  11    2.77    3.16   0
   6   4  11    1.36    3.23   0
   6   4  11   -2.26    3.31   0
   7   4  11   -0.16    3.49   0
   7   4  11    0.89    2.50   0
   7   4  11   -1.16    2.49   0
   7   4  11    1.66    3.46   0
  -5   5  11    2.21    3.68   0
   5  -5 -11    2.62    4.18   0
  -5   5  11    0.54    3.92   0
   5  -5 -11    1.77    3.92   0
  -4   5  11    3.54    3.42   0
   4  -5 -11   -5.50    2.69   0
  -4   5  11    1.17    2.48   0
   4  -5 -11   -0.52    2.70   0
  -3   5  11    4.60    3.22   0
   3  -5 -11   -0.19    3.73   0
  -3   5  11    5.67    3.73   0
   3  -5 -11    3.34    3.28   0
  -2   5  11   -0.71    3.85   0
   2  -5 -11   -0.50    3.23   0
  -2   5  11   -3.02    3.29   0
   2  -5 -11    2.40    3.80   0
  -1   5  11    6.62    3.94   0
   1  -5 -11    4.65    3.19   0
  -1   5  11    5.21    3.87   0
   1  -5 -11    3.08    3.40   0
   0   5  11    2.42    2.66   0
   0   5  11    5.73    4.21   0
   0  -5 -11    0.46    2.07   0
   0  -5 -11    2.86    3.12   0
  -1  -5 -11   39.66    2.35   0
   1   5  11   36.38    4.20   0
   1   5  11   38.37    3.78   0
  -1  -5 -11   40.83    3.16   0
  -2  -5 -11   29.91    2.16   0
  -2  -5 -11   26.26    2.87   0
   2   5  11   29.47    3.37   0
   2   5  11   20.32    3.70   0
   3   5  11  119.81    3.49   0
   3   5  11  124.29    3.56   0
   3   5  11   93.68    3.65   0
   4   5  11    8.86    2.00   0
   4   5  11   13.79    2.14   0
   4   5  11    9.14    3.14   0
   5   5  11    1.77    2.15   0
   5   5  11    0.70    3.03   0
   5   5  11    4.09    3.11   0
   6   5  11    0.95    3.09   0
   6   5  11    0.33    3.15   0
   6   5  11    6.59    3.26   0
   7   5  11    0.88    2.34   0
   7   5  11    4.22    3.71   0
   7   5  11    2.98    3.59   0
   7   5  11    1.54    2.47   0
  -4   6  11   -1.73    2.43   0
   4  -6 -11   -3.31    3.91   0
  -4   6  11   -4.16    2.74   0
   4  -6 -11   -2.05    2.69   0
   3  -6 -11    2.84    3.45   0
  -3   6  11    1.69    3.46   0
   3  -6 -11    1.39    3.64   0
  -3   6  11    1.44    3.92   0
  -2   6  11   -0.44    2.57   0
   2  -6 -11    1.97    3.05   0
  -2   6  11   -2.23    3.78   0
   2  -6 -11   -1.04    2.72   0
  -1   6  11    4.81    3.90   0
  -1   6  11    6.12    3.77   0
   1  -6 -11   -2.03    2.95   0
   1  -6 -11    2.26    2.48   0
   0   6  11    2.01    2.64   0
   0   6  11    2.99    3.94   0
   0  -6 -11    2.73    3.05   0
   0  -6 -11    1.74    2.88   0
   1   6  11   19.80    3.91   0
  -1  -6 -11   15.53    2.25   0
   1   6  11   18.14    3.82   0
  -1  -6 -11   20.00    2.14   0
  -2  -6 -11   55.65    3.21   0
   2   6  11   57.59    3.52   0
  -2  -6 -11   70.22    2.69   0
   2   6  11   49.47    3.91   0
   3   6  11    6.50    2.87   0
   3   6  11    5.59    2.90   0
   3   6  11    6.84    3.11   0
   4   6  11    3.30    2.01   0
   4   6  11    0.62    2.92   0
   4   6  11    1.08    2.23   0
   5   6  11   -2.57    3.08   0
   5   6  11    2.80    3.11   0
   5   6  11    1.02    3.05   0
   6   6  11   10.24    3.29   0
   6   6  11    8.17    2.23   0
   6   6  11    1.89    3.35   0
   7   6  11   -0.24    2.64   0
   7   6  11    0.81    3.59   0
   7   6  11    2.17    2.56   0
   7   6  11    1.25    2.63   0
   4  -7 -11    6.92    3.78   0
  -4   7  11    6.16    3.86   0
   4  -7 -11    0.58    4.05   0
  -4   7  11   -1.38    4.03   0
   3  -7 -11   -2.91    3.30   0
  -3   7  11    4.68    3.45   0
   3  -7 -11    5.31    2.52   0
  -3   7  11    1.23    3.87   0
  -2   7  11    2.18    4.06   0
  -2   7  11    1.68    3.52   0
   2  -7 -11    0.92    3.26   0
   2  -7 -11    2.99    3.56   0
  -1   7  11   -0.72    3.62   0
  -1   7  11    1.75    2.86   0
   1  -7 -11    1.06    3.64   0
   1  -7 -11    3.37    3.06   0
   0  -7 -11    0.92    2.79   0
   0   7  11    2.69    2.50   0
   0   7  11    0.37    2.67   0
   0  -7 -11    3.12    2.28   0
  -1  -7 -11    1.62    2.78   0
   1   7  11   -1.15    3.98   0
   1   7  11   -3.98    3.42   0
  -1  -7 -11    1.61    2.96   0
  -2  -7 -11    0.37    2.86   0
   2   7  11   -1.11    2.34   0
   2   7  11   -1.78    2.64   0
  -2  -7 -11    2.67    2.72   0
   3   7  11    3.27    2.79   0
   3   7  11    2.55    2.15   0
   3   7  11    4.84    3.22   0
   4   7  11    3.77    3.07   0
   4   7  11    3.86    3.13   0
   4   7  11    0.02    3.07   0
   5   7  11   15.45    3.23   0
   5   7  11    7.35    2.24   0
   5   7  11    9.71    3.25   0
   6   7  11    3.71    3.45   0
   6   7  11    0.71    3.47   0
   6   7  11    3.55    3.52   0
  -3   8  11    0.39    3.70   0
   3  -8 -11   -2.31    2.86   0
   3  -8 -11   -1.80    3.89   0
  -3   8  11    7.96    3.98   0
  -2   8  11    9.25    4.12   0
  -2   8  11    2.08    2.63   0
   2  -8 -11   -5.51    3.22   0
   2  -8 -11    3.54    3.65   0
   1  -8 -11    2.44    2.16   0
  -1   8  11   -1.92    2.85   0
  -1   8  11    3.30    3.77   0
   1  -8 -11    4.16    3.35   0
   0   8  11    1.23    3.60   0
   0   8  11    2.58    3.70   0
   0  -8 -11    3.50    2.24   0
   0  -8 -11    2.94    3.11   0
   1   8  11    2.56    3.50   0
   1   8  11    6.24    3.53   0
  -1  -8 -11    5.76    2.86   0
  -1  -8 -11    5.80    3.15   0
   2   8  11    9.68    3.52   0
   2   8  11    7.34    2.41   0
  -2  -8 -11    6.93    3.06   0
   3   8  11   10.52    3.21   0
   3   8  11   13.85    3.25   0
   3   8  11   11.29    3.44   0
   4   8  11    4.93    2.14   0
   4   8  11    3.46    3.17   0
   4   8  11    2.41    2.58   0
   5   8  11    2.61    2.31   0
   5   8  11    1.73    2.37   0
   5   8  11   -2.09    2.60   0
   6   8  11   -0.28    3.65   0
   6   8  11   -1.59    3.87   0
   6   8  11   -2.32    3.65   0
  -2   9  11   -0.17    2.90   0
   2  -9 -11   -0.36    3.67   0
  -2   9  11   -2.21    2.66   0
   2  -9 -11   -1.98    3.70   0
  -1   9  11   -2.01    4.24   0
   1  -9 -11   -1.79    2.50   0
  -1   9  11   -2.61    2.83   0
   1  -9 -11   -4.17    3.63   0
   0  -9 -11    1.74    3.28   0
   0   9  11    2.54    3.99   0
   0   9  11   -5.28    2.66   0
   0  -9 -11    0.16    3.18   0
   1   9  11    2.83    3.76   0
   1   9  11    2.87    3.72   0
  -1  -9 -11    2.87    3.23   0
  -1  -9 -11    2.81    3.19   0
   2   9  11    5.36    3.04   0
   2   9  11    8.60    3.85   0
   2   9  11   -0.33    3.35   0
  -2  -9 -11   -0.28    2.21   0
   3   9  11    2.56    2.28   0
   3   9  11    1.10    3.21   0
   3   9  11    7.23    3.62   0
   4   9  11   -1.09    3.17   0
   4   9  11    0.99    3.35   0
   4   9  11    2.40    3.61   0
   5   9  11    3.42    2.47   0
   5   9  11    2.97    3.56   0
   5   9  11    2.17    2.72   0
   1 -10 -11    2.60    3.61   0
  -1  10  11    1.93    4.25   0
  -1  10  11    1.47    4.08   0
   1 -10 -11   -2.28    2.79   0
   0  10  11    3.69    4.12   0
   0  10  11   -0.34    3.87   0
   0 -10 -11   -1.06    2.52   0
   0 -10 -11    1.27    2.46   0
   1  10  11   -3.88    3.96   0
   1  10  11   -3.83    3.89   0
  -1 -10 -11    4.11    3.39   0
   2  10  11   -0.52    3.35   0
   2  10  11    0.80    2.75   0
   2  10  11    0.75    3.72   0
  -2 -10 -11    1.72    3.40   0
   3  10  11    0.92    3.59   0
   3  10  11   -0.72    3.35   0
   3  10  11   -3.35    3.88   0
   4  10  11    4.17    3.55   0
   4  10  11    3.76    3.64   0
   4  10  11   -1.52    2.64   0
   5  10  11    1.98    3.83   0
   5  10  11   -0.27    3.73   0
   5  10  11   -0.61    3.88   0
   0  11  11    3.24    4.47   0
   0  11  11    3.31    4.13   0
   1  11  11    0.87    3.87   0
   1  11  11   -2.04    4.15   0
   1  11  11    2.48    3.09   0
  -1 -11 -11    5.96    3.84   0
   2  11  11   -0.86    3.72   0
   2  11  11    7.11    4.29   0
   2  11  11   -2.89    4.02   0
  -2 -11 -11    0.28    2.78   0
   3  11  11    2.95    3.98   0
   3  11  11   -3.62    3.83   0
   3  11  11    0.02    2.95   0
  -3  -8  12    2.04    3.67   0
   3   8 -12    0.64    3.88   0
   3   8 -12    0.27    4.28   0
   3   8 -12   -1.98    5.45   0
  -2  -8  12    1.99    4.67   0
   2   8 -12    0.97    5.08   0
   2   8 -12    0.88    5.16   0
   1   8 -12   -1.06    5.03   0
   0   8 -12    0.36    4.84   0
  -1   8 -12   -1.38    3.88   0
   1  -8  12    2.15    4.56   0
  -2   8 -12    1.05    4.11   0
   2  -8  12    2.50    4.10   0
  -4  -7  12    1.40    3.75   0
   4   7 -12    1.04    3.78   0
   4   7 -12   -0.58    4.30   0
   4   7 -12    4.39    5.13   0
  -3  -7  12    2.68    4.27   0
   3   7 -12    1.37    4.41   0
   3   7 -12   -2.33    4.38   0
   3   7 -12    0.32    5.00   0
  -2  -7  12    2.88    4.29   0
   2   7 -12    1.88    4.98   0
   2   7 -12    2.38    4.11   0
  -1  -7  12   -0.79    4.75   0
   1   7 -12   -0.92    5.08   0
   1   7 -12    0.09    4.77   0
   0   7 -12    0.52    4.51   0
  -1   7 -12   -0.68    3.62   0
   1  -7  12    1.27    4.15   0
  -2   7 -12    1.08    4.36   0
   2  -7  12    1.44    3.56   0
  -3   7 -12   -1.34    3.64   0
   3  -7  12    0.10    3.98   0
   5   6 -12   -3.72    4.60   0
  -5  -6  12    2.95    3.68   0
   5   6 -12    1.29    4.08   0
   5   6 -12   -0.28    4.96   0
   4   6 -12    4.95    4.17   0
   4   6 -12    1.84    4.51   0
  -4  -6  12    1.65    3.42   0
   4   6 -12   -0.30    4.64   0
   3   6 -12    3.54    4.20   0
  -3  -6  12   -1.35    3.27   0
   3   6 -12    1.98    4.02   0
   3   6 -12    1.41    4.71   0
   2   6 -12    2.31    4.05   0
  -2  -6  12    1.65    3.19   0
   2   6 -12    3.35    5.00   0
   2   6 -12    0.76    4.16   0
   1   6 -12    2.65    4.36   0
  -1  -6  12    0.68    3.78   0
   1   6 -12    2.09    5.31   0
   0   6 -12    1.10    4.69   0
  -1   6 -12    5.42    4.30   0
   1  -6  12    4.26    4.01   0
  -2   6 -12    1.41    4.05   0
   2  -6  12    1.13    4.14   0
  -3   6 -12   -1.79    3.58   0
   3  -6  12    2.94    4.80   0
   4  -6  12    4.84    4.00   0
   5   5 -12    2.21    4.23   0
   5   5 -12    1.26    3.72   0
  -5  -5  12   -0.95    3.65   0
   5   5 -12   -1.02    4.56   0
   4   5 -12    7.14    3.98   0
   4   5 -12    1.36    3.63   0
  -4  -5  12   -0.93    3.42   0
   4   5 -12    0.17    4.47   0
   3   5 -12    2.11    4.16   0
   3   5 -12    2.88    3.66   0
  -3  -5  12   -1.34    3.14   0
   3   5 -12    0.47    4.36   0
   2   5 -12    3.98    4.61   0
  -2  -5  12    2.63    3.16   0
   2   5 -12    5.02    3.75   0
   2   5 -12    2.79    6.26   0
   1   5 -12    0.64    7.19   0
   1   5 -12   -0.97    8.32   0
  -1  -5  12    2.39    3.12   0
   1   5 -12   -1.31    3.63   0
   0   5 -12    0.48    6.54   0
   0  -5  12    1.23    3.96   0
   0   5 -12    1.14    4.05   0
  -1   5 -12    1.62    4.44   0
   1  -5  12    0.90    4.31   0
  -2   5 -12    1.20    3.86   0
   2  -5  12    0.47    4.06   0
   3  -5  12   -1.76    3.74   0
   4  -5  12    1.91    4.09   0
   5  -5  12   -0.71    4.23   0
   5   4 -12   -2.06    4.01   0
   5   4 -12    1.32    3.91   0
  -5  -4  12    1.37    3.58   0
   5   4 -12    1.79    3.64   0
   4   4 -12   -0.95    3.91   0
   4   4 -12    0.74    4.29   0
  -4  -4  12   -1.56    3.24   0
   4   4 -12    1.56    4.12   0
   3   4 -12    2.95    4.32   0
   3   4 -12   -1.28    3.88   0
  -3  -4  12    4.25    3.20   0
   3   4 -12    2.62    4.20   0
   2   4 -12    3.23    5.67   0
   2   4 -12    4.15    3.79   0
  -2  -4  12    5.15    3.24   0
   2   4 -12    3.01    6.69   0
  -1  -4  12    4.35    3.25   0
   1   4 -12    1.56    3.65   0
   0   4 -12    0.07    3.87   0
   0  -4  12    1.61    4.11   0
  -1   4 -12    2.11    4.24   0
   1  -4  12    3.46    4.82   0
   2  -4  12   17.36    5.17   0
   3  -4  12    4.68    4.74   0
   4  -4  12    1.48    4.10   0
   5  -4  12    0.09    4.20   0
   6   3 -12   -0.94    3.63   0
   6   3 -12    6.53    2.97   0
   6   3 -12    2.96    4.42   0
  -6  -3  12    3.93    3.82   0
   5   3 -12   -1.37    3.41   0
   5   3 -12   -1.79    4.07   0
   5   3 -12   -1.20    3.72   0
  -5  -3  12    3.67    3.55   0
   4   3 -12   -0.96    3.99   0
   4   3 -12    0.45    3.51   0
  -4  -3  12    2.72    2.37   0
   4   3 -12    2.18    3.91   0
   3   3 -12    9.45    4.24   0
   3   3 -12    5.26    4.71   0
  -3  -3  12    4.67    2.52   0
   3   3 -12    3.57    4.03   0
   2   3 -12    0.75    6.54   0
   2   3 -12   -1.46    3.73   0
  -2  -3  12    3.83    3.20   0
   2   3 -12    1.22    6.44   0
  -1  -3  12    6.52    3.46   0
   1   3 -12    4.82    3.56   0
   0   3 -12   11.84    3.25   0
   0  -3  12    7.92    4.64   0
  -1   3 -12    3.96    2.95   0
   1  -3  12    3.08    4.92   0
   2  -3  12    0.30    4.73   0
   2  -3  12    1.13    3.50   0
   2  -3  12    2.46    5.06   0
   3  -3  12   -0.25    5.05   0
   3  -3  12   -1.35    4.75   0
   3  -3  12    1.44    3.75   0
   4  -3  12    1.65    3.81   0
   4  -3  12    0.79    4.19   0
   4  -3  12    2.30    4.56   0
   5  -3  12   -4.33    3.94   0
   5  -3  12    2.62    4.58   0
   5  -3  12    1.17    5.13   0
   6  -3  12    0.63    4.91   0
   6  -3  12   -4.85    4.18   0
   6  -3  12    2.02    5.16   0
   6   2 -12    1.33    4.20   0
   6   2 -12   -2.68    4.20   0
  -6  -2  12   -1.47    2.67   0
   5   2 -12    1.39    2.82   0
   5   2 -12    2.47    3.77   0
  -5  -2  12    2.56    3.39   0
   4   2 -12    1.47    3.73   0
   4   2 -12    3.01    3.68   0
  -4  -2  12    2.23    2.22   0
   3   2 -12    2.28    3.46   0
   3   2 -12   -1.77    4.09   0
   3   2 -12    2.57    4.58   0
  -3  -2  12    0.67    2.22   0
   2   2 -12    8.02    3.88   0
   2   2 -12   -1.24    6.29   0
  -2  -2  12   -0.87    3.49   0
   2   2 -12    0.33    4.79   0
   1   2 -12    5.03    3.70   0
  -1  -2  12    5.68    3.78   0
   0   2 -12  134.07    4.17   0
   0  -2  12  106.94    4.81   0
   1  -2  12   43.88    5.77   0
  -1   2 -12   51.32    3.28   0
   2  -2  12    3.91    2.93   0
   2  -2  12    1.81    4.19   0
   2  -2  12    0.64    5.41   0
   3  -2  12    2.86    3.58   0
   3  -2  12    3.09    3.95   0
   3  -2  12    4.42    3.72   0
   4  -2  12    4.81    4.26   0
   4  -2  12    1.04    3.12   0
   4  -2  12    0.61    3.67   0
   5  -2  12    5.34    4.34   0
   5  -2  12    4.87    3.85   0
   5  -2  12    3.24    3.47   0
   6  -2  12   -0.88    4.02   0
   6  -2  12    3.23    4.60   0
   6  -2  12    4.90    4.82   0
   6   1 -12   -3.46    4.07   0
   6   1 -12    1.49    2.93   0
  -6  -1  12   -0.76    2.60   0
   5   1 -12   -3.23    2.92   0
   5   1 -12    3.87    3.85   0
  -5  -1  12   -2.17    2.52   0
   4   1 -12    0.16    3.75   0
   4   1 -12    3.61    4.63   0
  -4  -1  12   -4.49    3.40   0
   3   1 -12    6.89    3.96   0
   3   1 -12    1.46    4.85   0
  -3  -1  12    1.59    3.43   0
   2   1 -12    1.56    6.05   0
   2   1 -12    0.04    3.90   0
  -2  -1  12   -2.14    3.67   0
   1   1 -12   25.77    4.14   0
  -1  -1  12   33.46    4.72   0
   0  -1  12  251.61    5.78   0
   0   1 -12  331.88    5.27   0
  -1   1 -12    2.67    2.71   0
   1  -1  12   -0.11    4.47   0
   2  -1  12    7.49    6.29   0
  -2   1 -12    9.84    2.71   0
   2  -1  12    6.71    3.89   0
   2  -1  12    7.27    4.12   0
   3  -1  12    3.18    3.52   0
   3  -1  12    2.99    3.65   0
   3  -1  12    4.23    3.37   0
   4  -1  12    2.54    3.17   0
   4  -1  12    2.45    2.89   0
   4  -1  12    2.40    4.23   0
   5  -1  12   -3.75    3.27   0
   5  -1  12   -1.05    3.35   0
   5  -1  12    0.42    3.16   0
   6  -1  12   -0.20    3.84   0
   6  -1  12    0.06    3.81   0
   6  -1  12    4.80    3.50   0
   6   0 -12    8.46    4.14   0
   6   0 -12    5.11    4.25   0
  -6   0  12    3.29    3.81   0
   5   0 -12    6.03    4.14   0
   5   0 -12   -2.17    3.91   0
  -5   0  12    1.45    2.60   0
   4   0 -12   -0.96    2.80   0
   4   0 -12    1.64    3.71   0
  -4   0  12    0.95    2.43   0
   3   0 -12    2.42    3.95   0
   3   0 -12    6.53    4.04   0
  -3   0  12    8.17    3.64   0
   2   0 -12    4.62    5.29   0
   2   0 -12    8.62    3.74   0
  -2   0  12    5.45    2.73   0
  -1   0  12   -5.24    4.50   0
   1   0 -12    0.69    5.75   0
   1   0 -12   -0.86    3.66   0
   0   0  12    7.64    4.58   0
   0   0 -12    9.61    3.27   0
   1   0  12   10.34    4.31   0
  -1   0 -12    2.96    2.80   0
   2   0  12   33.90    5.64   0
   2   0  12   38.81    3.91   0
   2   0  12   29.99    4.21   0
  -2   0 -12   39.33    2.97   0
   3   0  12   23.39    3.16   0
   3   0  12   34.23    3.35   0
   3   0  12   23.38    2.96   0
   3   0  12   24.93    3.65   0
   4   0  12   23.11    3.01   0
   4   0  12   15.80    3.49   0
   4   0  12   19.48    2.94   0
   5   0  12    0.96    3.32   0
   5   0  12   -1.43    2.85   0
   5   0  12    3.48    2.98   0
   6   0  12   -1.34    3.63   0
   6   0  12   -0.92    3.66   0
   6   0  12    1.80    3.21   0
   7   0  12    2.78    3.84   0
   7   0  12    3.44    4.03   0
   7   0  12    1.87    3.88   0
   6  -1 -12    2.41    2.97   0
   6  -1 -12    8.21    4.50   0
  -6   1  12    2.78    3.90   0
   5  -1 -12    3.43    3.99   0
   5  -1 -12    2.20    2.76   0
  -5   1  12   -1.70    3.65   0
   4  -1 -12    5.25    2.77   0
   4  -1 -12    2.30    4.62   0
  -4   1  12    1.26    2.54   0
   3  -1 -12   15.54    4.27   0
   3  -1 -12    9.76    3.87   0
  -3   1  12   10.41    2.72   0
  -2   1  12    0.17    2.90   0
   2  -1 -12   -3.06    5.13   0
   2  -1 -12    4.71    3.75   0
  -2   1  12    0.10    2.78   0
  -1   1  12    5.92    4.82   0
  -1   1  12    2.30    3.80   0
   1  -1 -12    3.48    4.47   0
   1  -1 -12    2.52    3.68   0
   0  -1 -12  105.55    3.93   0
   0   1  12   83.54    4.93   0
   0   1  12   82.71    6.30   0
  -1  -1 -12   10.60    2.91   0
   1   1  12    3.99    6.52   0
   1   1  12    8.79    4.16   0
   2   1  12    0.93    3.50   0
  -2  -1 -12    2.11    2.62   0
   2   1  12    0.14    4.04   0
   2   1  12   -1.03    2.62   0
   3   1  12   36.71    2.99   0
   3   1  12   36.70    3.35   0
   3   1  12   25.98    3.01   0
   3   1  12   30.71    3.02   0
   4   1  12    1.79    2.79   0
   4   1  12    3.79    2.61   0
   4   1  12    4.92    3.07   0
   4   1  12    1.56    2.82   0
   5   1  12    0.59    3.04   0
   5   1  12    2.67    3.08   0
   5   1  12    5.15    2.88   0
   6   1  12    7.48    3.23   0
   6   1  12    5.99    3.57   0
   6   1  12    6.04    3.28   0
   7   1  12    5.81    3.97   0
   7   1  12    1.27    3.91   0
   7   1  12    5.85    3.97   0
   6  -2 -12    6.97    4.11   0
   6  -2 -12   -0.48    4.19   0
  -6   2  12    1.95    3.92   0
   5  -2 -12    7.18    3.94   0
   5  -2 -12   -3.88    3.88   0
  -5   2  12    6.30    3.65   0
  -4   2  12    0.75    3.06   0
   4  -2 -12   -1.02    2.69   0
   4  -2 -12    3.22    3.70   0
  -4   2  12   -2.19    3.55   0
  -3   2  12    1.74    3.02   0
   3  -2 -12    3.44    4.01   0
   3  -2 -12    3.10    3.65   0
  -3   2  12   -2.49    2.65   0
  -2   2  12   -2.27    4.20   0
  -2   2  12    1.62    2.94   0
   2  -2 -12    3.35    3.94   0
   2  -2 -12    5.01    3.67   0
   1  -2 -12    6.12    3.48   0
  -1   2  12    9.38    4.56   0
  -1   2  12   11.19    4.53   0
   1  -2 -12    8.45    4.60   0
   0   2  12   -0.18    3.20   0
   0  -2 -12   -3.84    3.17   0
   0   2  12    2.26    5.10   0
   0  -2 -12    2.50    3.47   0
  -1  -2 -12   67.58    2.63   0
   1   2  12   48.89    5.81   0
   1   2  12   56.17    4.30   0
  -2  -2 -12   12.64    2.19   0
   2   2  12   13.82    4.24   0
   2   2  12   10.90    3.54   0
   3   2  12    8.38    2.72   0
   3   2  12   12.37    3.07   0
   3   2  12   11.80    2.86   0
   4   2  12   17.70    2.94   0
   4   2  12    9.84    2.90   0
   4   2  12   18.82    3.08   0
   4   2  12   10.91    2.78   0
   5   2  12   12.36    2.20   0
   5   2  12   14.98    3.13   0
   5   2  12   23.14    3.09   0
   5   2  12   27.91    3.19   0
   6   2  12   12.66    3.38   0
   6   2  12   16.24    3.52   0
   6   2  12   11.35    3.34   0
   6   2  12   12.27    3.58   0
   7   2  12   -0.94    2.67   0
   7   2  12    7.35    3.70   0
   7   2  12    5.15    3.83   0
   7   2  12    5.70    3.65   0
  -5   3  12   -0.66    3.39   0
   5  -3 -12    1.81    4.16   0
   5  -3 -12    0.51    3.90   0
  -5   3  12    2.94    3.69   0
  -4   3  12    3.86    3.10   0
   4  -3 -12   -1.52    3.92   0
   4  -3 -12    0.89    2.65   0
  -4   3  12   -1.81    3.71   0
  -3   3  12    5.17    3.06   0
   3  -3 -12    4.37    3.73   0
   3  -3 -12   -2.07    3.50   0
  -3   3  12    1.08    2.61   0
  -2   3  12   10.78    4.17   0
  -2   3  12    4.41    3.13   0
   2  -3 -12    3.51    3.66   0
   2  -3 -12    5.49    3.57   0
   1  -3 -12    8.05    3.32   0
  -1   3  12    4.42    4.32   0
  -1   3  12   -3.44    3.41   0
   1  -3 -12    4.43    4.34   0
   0   3  12    9.55    4.34   0
   0  -3 -12    2.83    2.24   0
   0   3  12    4.42    4.25   0
   0  -3 -12    4.91    2.98   0
  -1  -3 -12    1.94    2.59   0
  -1  -3 -12    3.95    2.72   0
   1   3  12    0.71    4.12   0
   1   3  12    1.12    3.79   0
  -2  -3 -12    5.04    1.78   0
   2   3  12    4.76    3.35   0
   2   3  12    1.36    2.27   0
   3   3  12    6.93    1.95   0
   3   3  12   11.09    2.91   0
   3   3  12    9.90    2.94   0
   4   3  12   13.01    2.05   0
   4   3  12   21.78    3.05   0
   4   3  12   14.72    2.93   0
   5   3  12    3.82    2.92   0
   5   3  12    3.04    2.17   0
   5   3  12    4.68    3.16   0
   5   3  12    2.62    2.05   0
   6   3  12   10.83    2.42   0
   6   3  12    9.20    3.44   0
   6   3  12   10.91    3.32   0
   6   3  12    5.98    3.38   0
   7   3  12    0.81    3.73   0
   7   3  12    2.75    3.64   0
   7   3  12    1.95    3.79   0
   7   3  12    0.07    3.73   0
  -5   4  12   -1.76    3.68   0
   5  -4 -12    0.97    4.27   0
  -5   4  12    1.30    3.81   0
   5  -4 -12    3.22    4.00   0
  -4   4  12    3.09    3.20   0
   4  -4 -12   -0.84    2.71   0
   4  -4 -12    3.52    3.54   0
  -4   4  12   -1.63    3.56   0
  -3   4  12    6.84    3.18   0
   3  -4 -12    8.32    3.74   0
   3  -4 -12    4.86    3.55   0
  -3   4  12    4.70    3.89   0
   2  -4 -12    6.01    3.39   0
  -2   4  12    1.91    4.10   0
  -2   4  12    6.97    3.33   0
   2  -4 -12   -2.42    2.55   0
  -1   4  12   -9.99    4.23   0
   1  -4 -12   -1.28    3.22   0
  -1   4  12    1.86    3.50   0
   1  -4 -12    1.68    3.20   0
   0   4  12   40.90    4.53   0
   0   4  12   37.79    4.19   0
   0  -4 -12   49.76    2.59   0
   0  -4 -12   41.20    3.25   0
  -1  -4 -12   73.86    3.31   0
   1   4  12   58.37    4.53   0
   1   4  12   62.75    4.03   0
  -1  -4 -12   62.05    3.23   0
   2   4  12    2.65    3.14   0
  -2  -4 -12    0.99    2.74   0
   2   4  12    0.92    3.48   0
   3   4  12   94.01    3.32   0
   3   4  12   97.60    3.56   0
   3   4  12   63.88    2.84   0
   4   4  12    1.32    2.84   0
   4   4  12   -3.24    2.91   0
   4   4  12    0.49    2.73   0
   5   4  12    1.68    2.95   0
   5   4  12    2.46    2.98   0
   5   4  12    5.62    3.10   0
   6   4  12    2.69    3.18   0
   6   4  12   -2.00    3.35   0
   6   4  12    1.92    3.20   0
   6   4  12    2.12    2.35   0
   7   4  12    2.82    3.61   0
   7   4  12    3.61    3.63   0
   7   4  12    4.44    3.67   0
   7   4  12    3.07    3.62   0
  -5   5  12   -0.84    3.78   0
   5  -5 -12    2.02    4.33   0
  -5   5  12    3.70    4.10   0
   5  -5 -12  -10.61    4.04   0
  -4   5  12    0.49    2.49   0
   4  -5 -12   -0.76    4.11   0
  -4   5  12    0.94    3.93   0
   4  -5 -12    2.42    3.67   0
  -3   5  12   -0.90    3.02   0
   3  -5 -12    9.57    3.80   0
  -3   5  12    1.83    3.73   0
   3  -5 -12   -1.41    3.19   0
  -2   5  12    5.82    3.81   0
   2  -5 -12    8.12    3.17   0
  -2   5  12    2.49    3.35   0
   2  -5 -12    6.81    2.62   0
  -1   5  12   -2.23    4.15   0
   1  -5 -12    1.47    2.11   0
  -1   5  12    4.27    3.44   0
   1  -5 -12    2.76    3.21   0
   0   5  12    4.74    3.90   0
   0   5  12    4.81    3.91   0
   0  -5 -12   -0.52    3.08   0
   0  -5 -12    1.16    3.06   0
  -1  -5 -12    9.82    2.92   0
   1   5  12    3.59    3.87   0
   1   5  12    2.31    3.75   0
  -1  -5 -12    6.44    2.84   0
   2   5  12    8.85    3.47   0
   2   5  12    2.05    3.55   0
  -2  -5 -12    7.58    2.06   0
   3   5  12    5.75    2.07   0
   3   5  12    9.48    2.21   0
   3   5  12    3.73    3.19   0
   4   5  12   18.68    2.85   0
   4   5  12   19.30    2.97   0
   4   5  12    8.88    2.08   0
   5   5  12    4.60    3.03   0
   5   5  12    5.72    3.09   0
   5   5  12   -0.06    3.08   0
   6   5  12    1.69    3.38   0
   6   5  12    1.90    3.53   0
   6   5  12    1.01    3.34   0
   7   5  12    8.25    3.83   0
   7   5  12    5.76    2.77   0
   7   5  12    7.18    3.76   0
   7   5  12    2.33    2.75   0
   4  -6 -12    4.01    3.69   0
  -4   6  12    2.97    3.67   0
   4  -6 -12    0.05    4.09   0
  -4   6  12    8.66    3.91   0
   3  -6 -12   -0.20    3.45   0
  -3   6  12    4.70    3.57   0
   3  -6 -12    0.92    3.64   0
  -3   6  12    5.50    3.96   0
  -2   6  12   -5.26    3.76   0
   2  -6 -12    1.89    2.18   0
  -2   6  12    2.75    2.60   0
   2  -6 -12    0.31    2.60   0
  -1   6  12    6.94    3.82   0
  -1   6  12    4.66    3.45   0
   1  -6 -12    2.87    2.09   0
   1  -6 -12   -0.64    2.38   0
   0   6  12    5.91    3.84   0
   0   6  12   10.97    3.79   0
   0  -6 -12    7.82    2.93   0
   0  -6 -12    1.70    3.00   0
   1   6  12   22.59    3.92   0
   1   6  12   35.51    3.79   0
  -1  -6 -12   37.89    3.23   0
  -1  -6 -12   31.52    3.18   0
  -2  -6 -12   96.10    2.81   0
  -2  -6 -12  108.24    2.92   0
   2   6  12   91.82    4.18   0
   2   6  12  119.67    3.99   0
   3   6  12   10.35    2.08   0
   3   6  12   13.14    3.12   0
   3   6  12   13.95    3.64   0
   4   6  12    5.69    3.22   0
   4   6  12    2.49    3.05   0
   4   6  12    4.27    3.00   0
   5   6  12    3.76    3.00   0
   5   6  12    7.60    3.10   0
   5   6  12    3.31    3.21   0
   6   6  12    3.74    3.43   0
   6   6  12    2.87    3.44   0
   6   6  12    0.03    3.41   0
   7   6  12    5.30    3.77   0
   7   6  12    6.05    3.82   0
   7   6  12    4.73    3.93   0
   7   6  12    5.04    3.83   0
   4  -7 -12    1.99    3.78   0
  -4   7  12   -0.50    3.96   0
   4  -7 -12    1.65    2.86   0
  -4   7  12   -0.29    2.99   0
   3  -7 -12    3.06    3.67   0
  -3   7  12    1.38    2.69   0
   3  -7 -12    0.81    3.76   0
  -3   7  12   -8.86    3.95   0
  -2   7  12   -1.42    3.86   0
  -2   7  12    4.03    3.61   0
   2  -7 -12    1.28    3.37   0
   2  -7 -12    0.51    2.59   0
  -1   7  12    0.52    3.70   0
  -1   7  12    0.87    3.71   0
   1  -7 -12    1.83    2.25   0
   1  -7 -12    1.97    3.10   0
   0  -7 -12    1.75    2.96   0
   0   7  12    4.34    3.71   0
   0   7  12    1.60    3.93   0
   0  -7 -12    3.83    3.12   0
  -1  -7 -12    7.18    2.97   0
   1   7  12    9.11    3.99   0
   1   7  12    6.16    3.55   0
  -1  -7 -12    9.04    3.18   0
  -2  -7 -12    3.55    2.92   0
   2   7  12   -3.49    3.95   0
  -2  -7 -12    2.70    2.76   0
   2   7  12    1.82    3.21   0
   3   7  12    4.50    3.07   0
   3   7  12    0.09    3.20   0
   3   7  12    4.09    3.43   0
   4   7  12    2.67    3.13   0
   4   7  12    6.52    3.18   0
   4   7  12   -0.35    3.41   0
   5   7  12   -0.15    2.31   0
   5   7  12   -0.57    3.41   0
   5   7  12    3.20    3.50   0
   6   7  12    3.39    2.48   0
   6   7  12    3.13    2.47   0
   6   7  12    3.78    3.61   0
  -3   8  12    4.01    2.69   0
   3  -8 -12   -2.02    3.77   0
   3  -8 -12    2.26    3.93   0
  -3   8  12   -6.44    4.21   0
  -2   8  12    8.68    4.12   0
  -2   8  12   -0.64    3.67   0
   2  -8 -12    1.94    3.47   0
   2  -8 -12   -3.42    2.59   0
   1  -8 -12    0.64    2.27   0
  -1   8  12   -3.64    3.96   0
  -1   8  12    3.93    3.68   0
   1  -8 -12    2.25    3.44   0
   0   8  12    6.84    3.81   0
   0   8  12    6.43    3.84   0
   0  -8 -12    2.46    3.06   0
   0  -8 -12    1.69    2.38   0
  -1  -8 -12    3.72    3.04   0
   1   8  12    1.36    3.67   0
   1   8  12    7.26    3.65   0
  -1  -8 -12    2.42    3.09   0
  -2  -8 -12    3.74    3.04   0
   2   8  12    1.01    2.66   0
  -2  -8 -12    5.82    3.04   0
   2   8  12    4.37    3.42   0
   3   8  12   -0.21    2.98   0
   3   8  12   -0.71    3.27   0
   3   8  12    1.79    3.62   0
   4   8  12    3.52    3.28   0
   4   8  12    3.40    3.43   0
   4   8  12    4.77    3.48   0
   5   8  12    6.32    3.51   0
   5   8  12    4.61    3.50   0
   5   8  12    7.70    3.59   0
   6   8  12    0.31    3.71   0
   6   8  12   -1.76    2.59   0
   6   8  12   -1.48    3.84   0
  -2   9  12    0.44    4.36   0
   2  -9 -12    2.00    3.97   0
  -2   9  12    0.67    3.89   0
   2  -9 -12    3.07    2.84   0
  -1   9  12   11.13    4.09   0
   1  -9 -12   -2.36    3.52   0
  -1   9  12    3.14    3.87   0
   1  -9 -12   -1.58    3.55   0
   0  -9 -12   -0.65    3.26   0
   0   9  12    2.28    3.91   0
   0   9  12    2.76    3.71   0
   0  -9 -12    3.95    3.28   0
   1   9  12    2.52    2.84   0
  -1  -9 -12   -2.50    3.22   0
   1   9  12   -4.49    3.71   0
  -1  -9 -12    1.64    3.25   0
   2   9  12    1.95    2.29   0
   2   9  12    2.76    3.87   0
   2   9  12   -3.17    3.48   0
  -2  -9 -12    3.34    2.19   0
   3   9  12    1.63    2.59   0
   3   9  12    4.30    3.40   0
   3   9  12    4.24    3.82   0
   4   9  12    0.20    3.38   0
   4   9  12    2.29    2.52   0
   4   9  12   -2.39    2.69   0
   5   9  12    0.39    3.57   0
   5   9  12    3.02    2.42   0
   5   9  12   -1.11    3.91   0
  -1  10  12    6.20    4.29   0
  -1  10  12   -0.39    3.97   0
   1 -10 -12   -2.54    2.79   0
   1 -10 -12    0.66    3.68   0
   0  10  12   -0.33    4.13   0
   0  10  12    4.68    2.76   0
   0 -10 -12    0.72    2.60   0
   0 -10 -12   -2.42    3.64   0
   1  10  12   -0.92    3.91   0
   1  10  12   -2.34    3.86   0
  -1 -10 -12    4.06    3.56   0
  -1 -10 -12    2.95    3.48   0
   2  10  12    0.83    3.59   0
   2  10  12    5.22    3.74   0
   2  10  12    2.12    3.99   0
  -2 -10 -12    1.78    2.47   0
   3  10  12    1.62    3.45   0
   3  10  12    0.38    2.84   0
   3  10  12   -0.91    3.67   0
   4  10  12   -0.06    3.84   0
   4  10  12    0.49    3.65   0
   4  10  12   -0.05    3.87   0
   1  11  12    2.88    4.28   0
   1  11  12    1.39    2.98   0
  -2 -11 -12    1.38    3.70   0
   2  11  12    4.30    3.56   0
   2  11  12   11.07    4.17   0
   2  11  12    4.16    3.04   0
  -2  -8  13    1.97    5.55   0
   2   8 -13    0.72    5.62   0
   2   8 -13    3.27    6.00   0
   2   8 -13    0.99    6.04   0
   1   8 -13    0.90    5.88   0
   0   8 -13    2.87    5.58   0
   1  -8  13    0.23    4.79   0
  -1   8 -13    0.79    4.90   0
  -3  -7  13    1.09    3.76   0
   3   7 -13    2.10    4.78   0
   3   7 -13   -0.93    4.49   0
   3   7 -13    1.17    5.35   0
  -2  -7  13    0.94    4.41   0
   2   7 -13    0.42    5.92   0
   2   7 -13    2.99    6.62   0
   2   7 -13    0.38    4.86   0
  -1  -7  13   -0.64    5.73   0
   1   7 -13    0.11    6.68   0
   1   7 -13   -0.25    5.95   0
   0   7 -13    2.38    5.94   0
   1  -7  13   -0.28    5.05   0
  -1   7 -13    0.74    5.16   0
  -2   7 -13    1.12    4.53   0
   2  -7  13    1.26    4.58   0
  -4  -6  13    1.69    3.55   0
   4   6 -13    2.68    4.77   0
   4   6 -13    4.30    4.17   0
   4   6 -13   -2.16    4.80   0
   3   6 -13    0.96    4.60   0
  -3  -6  13   -2.29    3.44   0
   3   6 -13    4.86    3.95   0
   3   6 -13   -0.76    6.09   0
   2   6 -13    1.14    6.10   0
  -2  -6  13    1.18    3.47   0
   2   6 -13    2.09    7.29   0
   2   6 -13   -2.38    4.87   0
   1   6 -13    2.31    4.23   0
  -1  -6  13    2.17    4.08   0
  -1   6 -13    0.74    4.82   0
   2  -6  13    1.98    4.29   0
   3  -6  13   -0.03    4.96   0
   5   5 -13   -4.22    4.17   0
  -5  -5  13    1.51    3.91   0
   5   5 -13    2.59    4.22   0
   5   5 -13    1.88    4.86   0
   4   5 -13   -0.22    4.13   0
   4   5 -13    1.63    4.58   0
  -4  -5  13    0.63    3.43   0
   4   5 -13    1.81    4.65   0
   3   5 -13   -0.33    4.47   0
  -3  -5  13   -0.02    3.23   0
   3   5 -13   -0.78    3.80   0
   3   5 -13    0.72    5.55   0
  -2  -5  13   -0.86    3.35   0
   2   5 -13    6.69    4.68   0
   1   5 -13    0.70    4.29   0
  -1  -5  13    0.96    3.23   0
   0   5 -13    4.89    4.48   0
   0  -5  13    2.34    4.52   0
   2  -5  13    1.48    4.89   0
   3  -5  13    2.18    3.81   0
   4  -5  13   -3.07    4.13   0
   5   4 -13    0.88    4.27   0
   5   4 -13    0.62    5.00   0
  -5  -4  13   -1.79    2.62   0
   5   4 -13   -0.10    4.64   0
   4   4 -13    3.89    4.19   0
   4   4 -13    0.38    4.68   0
  -4  -4  13    2.25    2.31   0
   4   4 -13    3.12    4.30   0
   3   4 -13    1.86    5.32   0
   3   4 -13   -1.34    3.90   0
  -3  -4  13    3.58    3.31   0
   3   4 -13    2.39    5.02   0
  -2  -4  13    4.38    3.34   0
   2   4 -13    2.52    3.77   0
  -1  -4  13    1.47    3.24   0
   1   4 -13    3.42    3.50   0
   0  -4  13   -0.84    4.07   0
   0   4 -13    2.37    3.79   0
  -1   4 -13   -0.34    4.34   0
   1  -4  13    0.83    5.11   0
   2  -4  13    2.48    4.61   0
   3  -4  13    3.98    3.81   0
   4  -4  13    1.94    5.10   0
   5  -4  13    3.84    5.21   0
   5   3 -13    2.37    4.10   0
   5   3 -13    2.60    3.87   0
  -5  -3  13    4.76    3.58   0
   5   3 -13    0.17    3.44   0
   4   3 -13    5.54    3.97   0
   4   3 -13    1.53    4.55   0
  -4  -3  13    2.21    3.42   0
   4   3 -13    0.23    3.30   0
   3   3 -13   -1.81    2.77   0
   3   3 -13    0.65    4.76   0
  -3  -3  13    1.27    3.39   0
   3   3 -13    2.43    3.89   0
   2   3 -13    6.23    3.68   0
  -2  -3  13    4.46    3.25   0
  -1  -3  13    3.31    3.46   0
   1   3 -13    2.80    3.47   0
   0   3 -13    4.43    3.82   0
   0  -3  13    3.97    3.87   0
   1  -3  13   11.82    4.83   0
  -1   3 -13   11.10    3.67   0
   2  -3  13    0.51    4.85   0
   2  -3  13    1.01    3.72   0
   2  -3  13    0.88    5.79   0
   3  -3  13    1.89    4.84   0
   3  -3  13    0.98    3.87   0
   3  -3  13    2.50    4.77   0
   4  -3  13    3.16    5.77   0
   4  -3  13    1.53    4.75   0
   4  -3  13    1.64    4.38   0
   5  -3  13    3.75    4.11   0
   5  -3  13    2.69    5.85   0
   5  -3  13    0.12    5.65   0
   5   2 -13    4.72    2.87   0
   5   2 -13    4.21    4.16   0
  -5  -2  13    3.75    3.53   0
   4   2 -13   -3.14    3.67   0
   4   2 -13    0.80    3.78   0
  -4  -2  13    9.08    3.38   0
   3   2 -13   -0.86    4.02   0
   3   2 -13   -0.98    4.85   0
  -3  -2  13    8.46    3.57   0
   3   2 -13    0.28    4.34   0
   2   2 -13    1.07    2.50   0
  -2  -2  13    0.90    3.30   0
  -1  -2  13   37.09    2.88   0
   1   2 -13   45.94    3.75   0
   0   2 -13   58.52    4.32   0
   0  -2  13   51.41    4.26   0
   1  -2  13  113.03    5.70   0
  -1   2 -13  152.03    4.28   0
   2  -2  13   11.82    4.94   0
   2  -2  13    5.47    6.94   0
   2  -2  13    5.99    5.86   0
   3  -2  13    1.99    3.56   0
   3  -2  13   -0.04    4.96   0
   3  -2  13    2.51    3.75   0
   4  -2  13    1.90    3.99   0
   4  -2  13   -0.17    4.08   0
   4  -2  13    4.22    4.47   0
   5  -2  13   -1.02    3.63   0
   5  -2  13    1.89    3.86   0
   5  -2  13    1.57    4.44   0
   6  -2  13    2.01    4.91   0
   6  -2  13    0.25    4.24   0
   6  -2  13   -1.89    5.19   0
  -6  -1  13    1.45    3.73   0
   5   1 -13    1.31    2.81   0
   5   1 -13    1.30    3.95   0
  -5  -1  13    3.51    3.54   0
   4   1 -13    1.36    3.70   0
   4   1 -13    3.40    5.07   0
  -4  -1  13    4.74    3.32   0
   3   1 -13   -0.22    2.53   0
   3   1 -13    2.27    5.02   0
  -3  -1  13    4.63    3.53   0
   2   1 -13    9.12    4.68   0
   2   1 -13    8.49    3.88   0
   2   1 -13    7.63    6.01   0
  -2  -1  13   12.48    3.53   0
   1   1 -13   32.22    3.73   0
  -1  -1  13   27.78    2.88   0
   0  -1  13   49.53    4.40   0
   0   1 -13   64.70    3.57   0
  -1   1 -13    1.98    2.61   0
   1  -1  13    0.53    3.79   0
   2  -1  13    5.08    3.76   0
   2  -1  13    2.49    7.05   0
   2  -1  13    2.20    5.47   0
  -2   1 -13    2.24    2.80   0
   3  -1  13    1.42    2.89   0
   3  -1  13    4.66    4.36   0
   3  -1  13   -0.89    3.48   0
   4  -1  13   13.24    3.51   0
   4  -1  13   12.34    3.14   0
   4  -1  13   14.62    4.53   0
   5  -1  13   -0.42    3.58   0
   5  -1  13    5.45    3.52   0
   5  -1  13    2.08    3.42   0
   6  -1  13   -1.88    3.80   0
   6  -1  13    3.73    4.60   0
   6  -1  13   -1.33    3.93   0
  -6   0  13   -0.40    2.73   0
   5   0 -13   -0.28    4.02   0
   5   0 -13    0.02    3.86   0
  -5   0  13    2.74    3.59   0
   4   0 -13    1.78    3.80   0
   4   0 -13    4.14    3.79   0
  -4   0  13   -2.76    3.51   0
   3   0 -13    1.20    2.62   0
   3   0 -13    0.52    3.99   0
  -3   0  13    4.67    3.54   0
   2   0 -13    0.08    4.61   0
   2   0 -13    4.51    3.66   0
  -2   0  13   -2.45    3.59   0
  -1   0  13   26.37    4.27   0
   1   0 -13   33.54    3.68   0
   0   0  13   40.78    4.84   0
   0   0 -13   50.93    3.69   0
  -1   0 -13    2.29    2.78   0
   1   0  13   -0.58    4.11   0
   2   0  13    6.57    5.40   0
   2   0  13    4.86    3.47   0
   2   0  13    5.98    5.29   0
  -2   0 -13    9.22    2.74   0
   3   0  13    1.01    2.78   0
   3   0  13   -0.46    3.45   0
   3   0  13    0.83    3.34   0
   3   0  13    0.05    2.83   0
   4   0  13   29.72    3.50   0
   4   0  13   25.51    3.14   0
   4   0  13   17.53    3.66   0
   5   0  13    2.70    3.17   0
   5   0  13    2.66    3.26   0
   5   0  13   -1.40    3.00   0
   6   0  13   -1.08    3.63   0
   6   0  13    2.44    3.62   0
   6   0  13    1.04    3.51   0
   5  -1 -13    0.75    2.80   0
   5  -1 -13    3.64    4.13   0
  -5   1  13   -0.53    2.58   0
   4  -1 -13   -0.84    3.78   0
   4  -1 -13    3.40    4.60   0
  -4   1  13    1.47    3.55   0
   3  -1 -13    1.22    4.71   0
   3  -1 -13    6.53    3.62   0
  -3   1  13    0.30    2.45   0
   2  -1 -13    1.78    4.78   0
   2  -1 -13   -1.07    2.51   0
  -2   1  13   -0.23    3.81   0
   1  -1 -13   -0.73    3.34   0
  -1   1  13   -1.20    2.93   0
  -1   1  13    0.34    4.25   0
   1  -1 -13    0.11    4.00   0
   0   1  13    5.42    4.28   0
   0   1  13    2.82    5.75   0
   0  -1 -13    3.68    2.21   0
  -1  -1 -13   -0.38    2.75   0
   1   1  13    0.45    4.82   0
   1   1  13    0.53    6.60   0
   1   1  13   -0.63    3.99   0
   2   1  13    2.95    3.82   0
  -2  -1 -13    9.51    2.85   0
   2   1  13    5.95    4.29   0
   2   1  13    7.78    3.53   0
   3   1  13   15.47    3.28   0
   3   1  13   16.10    2.79   0
   3   1  13    9.55    3.84   0
   3   1  13    8.99    3.10   0
   4   1  13    2.07    1.88   0
   4   1  13   -1.94    3.18   0
   4   1  13    0.01    2.94   0
   4   1  13    3.95    2.80   0
   5   1  13    8.44    3.25   0
   5   1  13   14.49    3.21   0
   5   1  13    7.74    3.22   0
   5   1  13   15.21    3.11   0
   6   1  13    1.54    3.77   0
   6   1  13    0.34    3.44   0
   6   1  13    3.66    3.49   0
   7   1  13    3.58    4.03   0
   7   1  13    0.23    3.92   0
   7   1  13    4.00    3.86   0
   5  -2 -13    1.21    4.09   0
   5  -2 -13    1.39    2.87   0
  -5   2  13    3.74    2.65   0
   4  -2 -13    1.81    3.75   0
   4  -2 -13    3.43    3.70   0
  -4   2  13    3.21    3.62   0
  -3   2  13   -1.75    2.97   0
   3  -2 -13    1.05    4.75   0
   3  -2 -13    1.33    2.68   0
  -3   2  13    3.18    3.73   0
  -2   2  13    1.96    3.79   0
   2  -2 -13    0.38    3.81   0
   2  -2 -13    3.21    2.59   0
  -2   2  13    1.04    4.17   0
   1  -2 -13   12.28    3.38   0
  -1   2  13   13.18    4.32   0
  -1   2  13   13.95    4.33   0
   1  -2 -13   11.15    3.67   0
   0   2  13   99.03    3.40   0
   0   2  13  105.80    5.89   0
   0  -2 -13  136.60    3.80   0
   0  -2 -13  115.27    4.93   0
  -1  -2 -13    3.42    2.92   0
   1   2  13    2.77    4.48   0
   1   2  13   11.10    4.10   0
  -2  -2 -13    2.45    2.66   0
   2   2  13    2.61    4.36   0
   2   2  13    3.38    2.33   0
   3   2  13   -2.43    2.82   0
   3   2  13    4.39    3.11   0
   3   2  13    3.81    2.83   0
   3   2  13    2.69    2.77   0
   4   2  13    0.58    2.97   0
   4   2  13   -1.06    3.00   0
   4   2  13    2.47    3.17   0
   4   2  13    1.05    2.90   0
   5   2  13   26.90    3.31   0
   5   2  13   16.14    3.42   0
   5   2  13   31.05    2.48   0
   5   2  13   20.51    3.24   0
   6   2  13    4.55    3.38   0
   6   2  13    4.33    3.53   0
   6   2  13    3.86    3.49   0
   6   2  13    4.57    3.57   0
   7   2  13    1.14    3.87   0
   7   2  13    1.18    2.58   0
   7   2  13    3.84    3.87   0
   7   2  13    0.68    3.83   0
   5  -3 -13    3.45    2.90   0
   5  -3 -13    6.47    3.72   0
  -5   3  13    4.98    3.71   0
  -4   3  13    0.55    3.21   0
   4  -3 -13    5.49    3.85   0
   4  -3 -13   -0.16    2.69   0
  -4   3  13    8.88    3.78   0
  -3   3  13    3.37    3.09   0
   3  -3 -13   -1.74    3.83   0
   3  -3 -13    5.46    3.64   0
  -3   3  13    3.37    2.72   0
  -2   3  13    4.69    2.88   0
  -2   3  13    7.35    3.26   0
   2  -3 -13    5.47    3.75   0
   2  -3 -13    5.87    3.38   0
   1  -3 -13    7.38    2.34   0
  -1   3  13    6.53    2.87   0
  -1   3  13    4.90    3.39   0
   1  -3 -13    5.65    4.08   0
   0   3  13    3.77    4.20   0
   0   3  13   -0.76    4.16   0
   0  -3 -13    1.79    2.25   0
   0  -3 -13    3.31    3.02   0
  -1  -3 -13    1.70    2.67   0
   1   3  13   -0.42    3.97   0
   1   3  13   -6.61    3.63   0
  -2  -3 -13    6.72    2.59   0
   2   3  13    3.89    3.65   0
   2   3  13   10.21    3.21   0
   3   3  13   13.19    1.95   0
   3   3  13   15.13    3.06   0
   3   3  13   11.24    3.01   0
   4   3  13   10.30    2.87   0
   4   3  13    9.42    3.06   0
   4   3  13    4.63    2.74   0
   5   3  13    1.66    3.06   0
   5   3  13    1.68    3.08   0
   5   3  13    1.36    3.13   0
   5   3  13    5.28    3.01   0
   6   3  13    4.50    3.61   0
   6   3  13   13.38    3.42   0
   6   3  13    8.55    3.35   0
   6   3  13    3.30    3.30   0
   7   3  13   -0.68    3.83   0
   7   3  13   -0.02    3.89   0
   7   3  13    1.45    2.88   0
   7   3  13    0.90    3.79   0
  -5   4  13   -1.59    3.91   0
   5  -4 -13    1.82    4.34   0
  -5   4  13    9.24    3.80   0
   5  -4 -13    1.14    3.95   0
  -4   4  13    3.04    3.65   0
   4  -4 -13   -4.26    3.85   0
  -4   4  13    0.46    3.78   0
   4  -4 -13   -1.08    2.74   0
  -3   4  13   -1.71    3.11   0
   3  -4 -13    0.08    3.81   0
   3  -4 -13    2.42    2.40   0
  -3   4  13    2.75    3.85   0
  -2   4  13    1.82    3.85   0
   2  -4 -13   -0.95    3.17   0
  -2   4  13   -0.91    3.30   0
[truncated: 89,835 more chars]
