# Supplementary material for: Crystal structure and Hirshfeld surface analysis of 4-(4-methyl­benz­yl)-6-phenyl­pyridazin-3(2H)-one
Source: Acta Crystallogr E Crystallogr Commun. 2019 Aug 23;75(Pt 9):1352–6. doi: 10.1107/S2056989019011551 (PMC6727051; doi:10.1107/S2056989019011551)
Supplement: Supplementary file 2 [file e-75-01352-Isup3.hkl]

data_I                                                                          
_shelx_title ' shelxt_a.res in P-1'                                             
_shelx_refln_list_code          4                                               
_shelx_F_calc_maximum      105.87                                               
_exptl_crystal_F_000       292.00                                               
_reflns_d_resolution_high  0.8107                                               
                                                                                
loop_                                                                           
 _space_group_symop_operation_xyz                                               
 'x, y, z'                                                                      
 '-x, -y, -z'                                                                   
                                                                                
_cell_length_a     5.8479                                                       
_cell_length_b     8.5738                                                       
_cell_length_c    15.2439                                                       
_cell_angle_alpha  80.693                                                       
_cell_angle_beta   83.147                                                       
_cell_angle_gamma  78.164                                                       
                                                                                
_shelx_F_squared_multiplier     1.000                                           
                                                                                
loop_                                                                           
 _refln_index_h                                                                 
 _refln_index_k                                                                 
 _refln_index_l                                                                 
 _refln_F_squared_calc                                                          
 _refln_F_squared_meas                                                          
 _refln_F_squared_sigma                                                         
 _refln_observed_status                                                         
   1   0   0       1576.03       1549.07        32.97 o                         
   2   0   0        335.68        316.32         5.21 o                         
   3   0   0        172.92        181.48         4.28 o                         
   4   0   0          2.44          2.85         2.19 o                         
   5   0   0          4.53          6.08         2.06 o                         
   6   0   0          0.20          1.97         1.49 o                         
   7   0   0          3.75          5.45         2.06 o                         
  -6   1   0          0.41          2.34         2.13 o                         
  -5   1   0          0.35          3.08         1.68 o                         
  -4   1   0          0.03          0.63         1.60 o                         
  -3   1   0          1.83          3.93         1.58 o                         
  -2   1   0        295.33        301.86         5.58 o                         
  -1   1   0       1675.69       1775.36        42.12 o                         
   0   1   0        683.03        722.51        40.14 o                         
   1   1   0        780.73        768.50        54.70 o                         
   2   1   0        130.93        141.54         3.80 o                         
   3   1   0        182.01        207.44         2.81 o                         
   4   1   0        186.87        214.57         2.59 o                         
   5   1   0          6.74         12.16         1.99 o                         
   6   1   0         21.02         24.93         2.14 o                         
   7   1   0          0.42          4.17         1.93 o                         
  -6   2   0          0.56          0.23         1.94 o                         
  -5   2   0          0.81          2.35         1.80 o                         
  -4   2   0          6.50          5.53         1.96 o                         
  -3   2   0         72.19         85.39         3.54 o                         
  -2   2   0         49.21         70.40         2.55 o                         
  -1   2   0         29.70         25.38         3.37 o                         
   0   2   0       1633.83       1671.29        93.19 o                         
   1   2   0       1887.30       1878.25        42.05 o                         
   2   2   0         13.57          9.38         2.32 o                         
   3   2   0        818.16        889.38         5.21 o                         
   4   2   0         53.06         53.96         1.75 o                         
   5   2   0          0.23          2.66         1.43 o                         
   6   2   0          1.97          3.57         1.97 o                         
   7   2   0          6.15          3.68         1.94 o                         
  -6   3   0          0.44          1.81         2.15 o                         
  -5   3   0          0.12          2.80         1.77 o                         
  -4   3   0          5.74          5.93         1.81 o                         
  -3   3   0         36.12         35.17         2.38 o                         
  -2   3   0          1.90          2.46         2.44 o                         
  -1   3   0          8.94          6.83         2.42 o                         
   0   3   0        133.73        158.60         7.03 o                         
   1   3   0        746.13        756.12         9.02 o                         
   2   3   0        198.24        184.90         2.84 o                         
   3   3   0          3.98          6.09         2.62 o                         
   4   3   0         12.47         10.04         1.95 o                         
   5   3   0          0.64          3.13         1.70 o                         
   6   3   0         15.38         22.15         2.02 o                         
   7   3   0          7.90          4.63         1.85 o                         
  -5   4   0          6.36          5.29         2.14 o                         
  -4   4   0          0.82          1.90         2.09 o                         
  -3   4   0         21.14         20.31         2.09 o                         
  -2   4   0         19.04         17.02         2.18 o                         
  -1   4   0        134.41        107.70         6.48 o                         
   0   4   0          7.71          4.90         2.07 o                         
   1   4   0        352.86        332.02         7.74 o                         
   2   4   0         47.95         51.40         1.87 o                         
   3   4   0          0.48          1.66         1.54 o                         
   4   4   0          1.69         -1.12         1.55 o                         
   5   4   0          9.14         11.52         3.04 o                         
   6   4   0         16.00         14.38         2.15 o                         
   7   4   0          0.17          0.41         1.69 o                         
  -5   5   0          5.35          6.21         1.97 o                         
  -4   5   0          0.00          1.05         1.90 o                         
  -3   5   0          6.21          9.48         1.77 o                         
  -2   5   0         13.93         13.65         3.04 o                         
  -1   5   0         66.68         64.52         3.91 o                         
   0   5   0         17.20         13.78         2.21 o                         
   1   5   0          9.71         11.68         1.73 o                         
   2   5   0         70.03         60.21         2.27 o                         
   3   5   0         28.46         25.41         1.76 o                         
   4   5   0         10.03          5.60         1.85 o                         
   5   5   0          0.96          0.30         1.62 o                         
   6   5   0          0.14          0.03         1.54 o                         
  -4   6   0          3.83          3.61         2.04 o                         
  -3   6   0          0.90          2.37         1.81 o                         
  -2   6   0         20.76         26.67         2.28 o                         
  -1   6   0          0.00          1.44         2.11 o                         
   0   6   0          0.94          1.94         1.98 o                         
   1   6   0          1.68          3.05         1.53 o                         
   2   6   0          1.52          3.10         1.38 o                         
   3   6   0         13.37         15.57         1.73 o                         
   4   6   0         18.03         16.81         1.35 o                         
   5   6   0          3.35          4.06         1.58 o                         
   6   6   0          0.81          1.46         1.75 o                         
  -4   7   0          0.52          2.17         1.87 o                         
  -3   7   0          0.14          1.97         2.19 o                         
  -2   7   0          1.95          3.10         1.84 o                         
  -1   7   0          1.64          0.32         2.19 o                         
   0   7   0          0.19          1.84         1.76 o                         
   1   7   0         12.04         13.40         1.72 o                         
   2   7   0        259.14        268.16        11.13 o                         
   3   7   0         30.97         27.85         3.07 o                         
   4   7   0          2.77          3.30         1.87 o                         
   5   7   0          1.88         -0.10         1.65 o                         
   6   7   0          1.44          1.02         1.79 o                         
  -3   8   0          0.09          1.06         2.20 o                         
  -2   8   0          3.02          2.51         2.09 o                         
  -1   8   0          5.62          5.39         1.95 o                         
   0   8   0          5.44          7.40         2.02 o                         
   1   8   0         74.63         74.55         3.08 o                         
   2   8   0          6.30          9.42         1.51 o                         
   3   8   0         21.69         22.78         3.31 o                         
   4   8   0          0.60          2.58         1.98 o                         
   5   8   0          0.14          1.66         2.64 o                         
  -2   9   0          0.91         -1.20         2.35 o                         
  -1   9   0          0.00         -0.60         2.14 o                         
   0   9   0          0.34         -0.22         2.05 o                         
   1   9   0          0.55         -0.72         2.06 o                         
   2   9   0          0.66          0.16         1.73 o                         
   3   9   0          0.58         -0.25         2.02 o                         
   4   9   0          2.83          4.31         2.09 o                         
   0  10   0          1.73          2.75         2.18 o                         
   1  10   0          0.01          0.54         1.70 o                         
   2  10   0          0.63          2.82         1.88 o                         
   3  10   0          0.78          3.56         2.23 o                         
  -3 -10   1          0.00          0.62         2.11 o                         
  -2 -10   1          0.77          0.72         1.79 o                         
  -1 -10   1          1.66          0.24         1.69 o                         
   0 -10   1          0.16          1.00         2.40 o                         
  -4  -9   1          1.47          2.27         1.92 o                         
  -3  -9   1          2.02          4.31         2.04 o                         
  -2  -9   1          0.00          1.97         1.76 o                         
  -1  -9   1          4.08          4.20         1.68 o                         
   0  -9   1          1.52          1.05         2.14 o                         
   1  -9   1          0.18          2.46         2.07 o                         
   2  -9   1          0.51         -0.54         2.31 o                         
  -5  -8   1          6.37          9.59         2.17 o                         
  -4  -8   1          1.45          2.65         1.75 o                         
  -3  -8   1         16.68         19.99         2.09 o                         
  -2  -8   1          1.57          3.76         1.56 o                         
  -1  -8   1         11.38         14.06         1.86 o                         
   0  -8   1          0.43         -1.10         2.11 o                         
   1  -8   1          0.04          3.02         2.27 o                         
   2  -8   1          0.48          0.71         2.40 o                         
   3  -8   1          0.00          1.17         2.26 o                         
  -6  -7   1          0.66          5.30         2.12 o                         
  -5  -7   1          0.95          2.17         1.57 o                         
  -4  -7   1          0.08         -0.18         1.71 o                         
  -3  -7   1         49.11         45.76         2.65 o                         
  -2  -7   1          3.52          5.31         1.45 o                         
  -1  -7   1         17.85         18.03         1.99 o                         
   0  -7   1          5.03          5.33         1.86 o                         
   1  -7   1          3.08          0.50         1.91 o                         
   2  -7   1          1.94          5.45         2.15 o                         
   3  -7   1          0.58          3.62         1.83 o                         
   4  -7   1          0.07          0.82         1.81 o                         
  -6  -6   1          0.26          2.43         2.07 o                         
  -5  -6   1          0.08          2.10         1.84 o                         
  -4  -6   1          4.05          4.74         1.36 o                         
  -3  -6   1        186.58        192.05         3.64 o                         
  -2  -6   1         23.04         23.21         2.68 o                         
  -1  -6   1         49.19         50.76         2.19 o                         
   0  -6   1          4.19          4.90         1.88 o                         
   1  -6   1         32.28         30.78         2.58 o                         
   2  -6   1          4.36          6.21         2.13 o                         
   3  -6   1          0.11          0.86         1.78 o                         
   4  -6   1          0.09         -1.43         1.85 o                         
  -6  -5   1          5.58          5.30         1.55 o                         
  -5  -5   1          6.49          4.53         1.69 o                         
  -4  -5   1         37.92         43.13         2.42 o                         
  -3  -5   1        131.48        127.99         2.14 o                         
  -2  -5   1         72.64         73.01         1.82 o                         
  -1  -5   1         18.07         19.54         1.68 o                         
   0  -5   1          2.55          2.09         2.00 o                         
   1  -5   1         18.77         19.35         2.55 o                         
   2  -5   1          3.46          4.64         2.40 o                         
   3  -5   1          0.17          2.61         1.83 o                         
   4  -5   1          0.00          2.56         1.94 o                         
   5  -5   1          0.05          1.23         2.71 o                         
  -6  -4   1         13.75         13.80         2.05 o                         
  -5  -4   1         12.88         12.10         2.90 o                         
  -4  -4   1          3.31          3.59         1.65 o                         
  -3  -4   1          2.17          3.27         1.62 o                         
  -2  -4   1        517.95        519.58         7.50 o                         
  -1  -4   1        465.61        484.26        11.63 o                         
   0  -4   1        318.78        370.92        14.67 o                         
   1  -4   1          6.66          7.56         2.49 o                         
   2  -4   1         62.01         65.24         2.50 o                         
   3  -4   1          6.29          2.91         1.89 o                         
   4  -4   1          8.05          5.45         2.98 o                         
   5  -4   1          0.01         -0.63         1.56 o                         
  -7  -3   1          0.02          1.24         3.12 o                         
  -6  -3   1          5.95          7.13         1.99 o                         
  -5  -3   1          9.81         11.19         1.95 o                         
  -4  -3   1          0.59          3.51         2.83 o                         
  -3  -3   1        197.20        202.34        11.22 o                         
  -2  -3   1          0.89          2.94         1.91 o                         
  -1  -3   1          5.59          4.52         1.74 o                         
   0  -3   1        514.23        513.89        29.03 o                         
   1  -3   1          0.07          1.20         2.81 o                         
   2  -3   1        111.12        131.33         4.71 o                         
   3  -3   1         12.56         13.02         2.08 o                         
   4  -3   1         13.25         21.07         1.95 o                         
   5  -3   1          1.71          1.44         1.65 o                         
   6  -3   1          1.29          3.91         1.97 o                         
  -7  -2   1          1.01          2.06         1.72 o                         
  -6  -2   1          0.84          1.22         1.97 o                         
  -5  -2   1          6.80          7.72         1.73 o                         
  -4  -2   1          4.64          8.70         1.77 o                         
  -3  -2   1         62.87         64.42         2.40 o                         
  -2  -2   1         39.83         46.55         2.36 o                         
  -1  -2   1       5926.67       5819.01       110.67 o                         
   0  -2   1       1491.58       1390.36        65.62 o                         
   1  -2   1          7.08          3.88         2.86 o                         
   2  -2   1        845.35        756.18        17.19 o                         
   3  -2   1         55.11         59.18         2.00 o                         
   4  -2   1         21.56         21.65         1.79 o                         
   5  -2   1          0.30          2.16         1.55 o                         
   6  -2   1          0.36          1.22         2.24 o                         
  -7  -1   1          0.01          1.26         2.05 o                         
  -6  -1   1          0.00          2.63         2.88 o                         
  -5  -1   1         30.60         36.41         1.81 o                         
  -4  -1   1          0.93         -0.01         2.13 o                         
  -3  -1   1         59.17         60.41         2.35 o                         
  -2  -1   1         20.09         19.84         3.41 o                         
  -1  -1   1       1420.27       1383.90        37.47 o                         
   0  -1   1        819.07        715.19        26.19 o                         
   1  -1   1       2047.28       2134.91        31.62 o                         
   2  -1   1        187.60        173.13         2.86 o                         
   3  -1   1        361.39        388.22         7.81 o                         
   4  -1   1          2.31          3.75         1.56 o                         
   5  -1   1          3.04          2.80         1.87 o                         
   6  -1   1          8.34          6.48         1.80 o                         
  -6   0   1          0.30          4.66         1.79 o                         
  -5   0   1          9.24          8.56         1.96 o                         
  -4   0   1          6.70          3.35         1.81 o                         
  -3   0   1        160.92        181.88         5.14 o                         
  -2   0   1         10.30          6.57         2.27 o                         
  -1   0   1       1550.14       1605.50        50.58 o                         
   1   0   1        141.53        163.86         3.39 o                         
   2   0   1        345.20        369.33        20.22 o                         
   3   0   1          0.37          2.50         2.02 o                         
   4   0   1         11.14         10.66         2.12 o                         
   5   0   1          3.03          5.00         2.05 o                         
   6   0   1          5.73         10.62         2.17 o                         
   7   0   1          4.11          4.40         2.04 o                         
  -6   1   1          1.30          3.80         1.71 o                         
  -5   1   1          3.88          6.52         1.89 o                         
  -4   1   1          5.12          8.04         1.61 o                         
  -3   1   1          0.01          3.35         1.90 o                         
  -2   1   1         38.49         47.92         2.53 o                         
  -1   1   1        263.12        211.23         9.10 o                         
   0   1   1        727.06        745.36        41.72 o                         
   1   1   1       1354.91       1392.42         9.90 o                         
   2   1   1         69.44         61.80         2.83 o                         
   3   1   1         28.66         25.01         2.11 o                         
   4   1   1         30.97         35.92         2.09 o                         
   5   1   1          0.13          3.58         1.96 o                         
   6   1   1          1.25          3.48         1.96 o                         
   7   1   1          2.24          3.10         2.17 o                         
  -6   2   1          0.22          2.29         2.59 o                         
  -5   2   1          0.05          3.32         1.63 o                         
  -4   2   1          1.88          1.34         1.78 o                         
  -3   2   1         39.26         30.60         1.87 o                         
  -2   2   1        498.95        483.60        21.07 o                         
  -1   2   1       1114.68       1075.68        26.79 o                         
   0   2   1       3620.95       3238.87       186.00 o                         
   1   2   1        222.70        221.14         3.98 o                         
   2   2   1        104.38        108.35         4.50 o                         
   3   2   1         26.44         24.94         2.49 o                         
   4   2   1        110.85        109.35         3.38 o                         
   5   2   1          0.50          4.47         1.63 o                         
   6   2   1          3.48          3.71         2.39 o                         
   7   2   1          0.31          3.76         2.04 o                         
  -6   3   1          0.14          1.39         1.74 o                         
  -5   3   1          1.72         -0.12         1.64 o                         
  -4   3   1         14.83         14.47         2.03 o                         
  -3   3   1         29.84         25.54         2.27 o                         
  -2   3   1         34.73         55.68         2.59 o                         
  -1   3   1          9.35          7.83         2.37 o                         
   0   3   1        285.27        253.94        14.04 o                         
   1   3   1         40.56         35.46         1.93 o                         
   2   3   1        152.50        146.33         8.66 o                         
   3   3   1         16.41         15.30         2.24 o                         
   4   3   1         80.16         88.70         2.65 o                         
   5   3   1          2.55         -0.72         1.62 o                         
   6   3   1          0.97         -0.55         1.90 o                         
   7   3   1          2.14          3.72         1.63 o                         
  -5   4   1          1.99          4.30         1.90 o                         
  -4   4   1          7.97         13.74         2.81 o                         
  -3   4   1          1.87          0.66         2.05 o                         
  -2   4   1          9.06          5.74         2.26 o                         
  -1   4   1         84.68         81.08         5.82 o                         
   0   4   1          5.86          4.29         2.14 o                         
   1   4   1         16.78         13.57         1.62 o                         
   2   4   1        402.58        439.73        10.95 o                         
   3   4   1         42.82         43.92         1.97 o                         
   4   4   1          0.54          1.96         1.41 o                         
   5   4   1          9.79          8.89         1.86 o                         
   6   4   1          0.78          0.82         1.54 o                         
   7   4   1          1.55          2.69         1.88 o                         
  -5   5   1          1.44          2.54         1.75 o                         
  -4   5   1          0.44          0.29         1.93 o                         
  -3   5   1          0.09          3.09         2.00 o                         
  -2   5   1         28.32         27.69         2.61 o                         
  -1   5   1        129.30        138.39         7.94 o                         
   0   5   1         20.64         28.00         1.81 o                         
   1   5   1         10.87         12.20         1.68 o                         
   2   5   1          7.61          4.80         1.53 o                         
   3   5   1          0.57          1.01         1.59 o                         
   4   5   1         46.18         44.00         2.33 o                         
   5   5   1         17.43         16.58         1.94 o                         
   6   5   1          0.13          1.92         1.28 o                         
  -4   6   1          0.03          0.90         2.05 o                         
  -3   6   1          1.31          1.70         2.05 o                         
  -2   6   1         59.34         63.07         2.40 o                         
  -1   6   1          9.32         11.98         2.02 o                         
   0   6   1          0.55          0.88         1.96 o                         
   1   6   1          9.02          8.92         1.51 o                         
   2   6   1         65.45         61.13         1.86 o                         
   3   6   1         11.00         11.00         1.99 o                         
   4   6   1          0.74          1.43         1.54 o                         
   5   6   1         29.05         26.58         1.75 o                         
   6   6   1          1.45          3.18         1.57 o                         
  -4   7   1          0.03         -0.13         2.00 o                         
  -3   7   1          0.04          1.70         1.92 o                         
  -2   7   1          0.01          3.83         1.83 o                         
  -1   7   1          3.29          5.12         1.88 o                         
   0   7   1          7.38          9.49         1.96 o                         
   1   7   1         92.35         93.31         3.82 o                         
   2   7   1        400.88        423.49        21.49 o                         
   3   7   1          0.14          0.89         1.85 o                         
   4   7   1          0.82         -2.35         2.35 o                         
   5   7   1          0.02         -0.17         1.75 o                         
   6   7   1          0.24         -0.02         1.52 o                         
  -3   8   1          0.05          0.88         1.77 o                         
  -2   8   1          0.17          1.95         2.08 o                         
  -1   8   1          6.47          7.75         1.87 o                         
   0   8   1          0.79          0.66         1.56 o                         
   1   8   1         31.31         30.23         3.16 o                         
   2   8   1         16.74         15.62         1.59 o                         
   3   8   1          0.86          1.26         1.87 o                         
   4   8   1          0.47         -0.53         1.71 o                         
   5   8   1          0.13          1.50         1.80 o                         
  -2   9   1          0.75          3.38         2.21 o                         
  -1   9   1          4.49          6.49         1.92 o                         
   0   9   1          2.98          4.32         1.59 o                         
   1   9   1          0.77          1.74         1.92 o                         
   2   9   1          1.85          4.71         1.71 o                         
   3   9   1          4.07          4.21         2.44 o                         
   4   9   1          4.03          5.96         2.07 o                         
   0  10   1          0.50          1.74         2.17 o                         
   1  10   1          0.01         -0.85         1.79 o                         
   2  10   1          0.02          2.74         1.86 o                         
   3  10   1          2.24          4.62         2.17 o                         
  -2 -10   2          0.05         -0.13         1.80 o                         
  -1 -10   2          0.08          2.16         1.98 o                         
   0 -10   2          1.03          2.36         2.84 o                         
  -4  -9   2          4.45          4.51         2.20 o                         
  -3  -9   2          0.00          1.17         2.12 o                         
  -2  -9   2          1.45          0.11         1.63 o                         
  -1  -9   2          2.18          2.57         1.91 o                         
   0  -9   2          1.60          1.99         2.35 o                         
   1  -9   2          0.05          2.80         2.20 o                         
   2  -9   2          0.01         -0.98         2.29 o                         
  -5  -8   2          4.95          5.75         2.20 o                         
  -4  -8   2          0.01          2.12         2.64 o                         
  -3  -8   2          1.41          1.10         2.07 o                         
  -2  -8   2         13.94         13.91         1.58 o                         
  -1  -8   2          0.10          0.63         1.51 o                         
   0  -8   2         12.50         10.84         2.25 o                         
   1  -8   2          3.50          3.21         2.87 o                         
   2  -8   2          0.72          5.15         2.85 o                         
   3  -8   2          0.46          6.37         2.83 o                         
  -5  -7   2          2.87          1.33         2.38 o                         
  -4  -7   2          4.00          3.91         1.79 o                         
  -3  -7   2          1.75          2.39         1.90 o                         
  -2  -7   2         53.45         52.58         1.76 o                         
  -1  -7   2         16.87         20.65         1.91 o                         
   0  -7   2          0.05          0.92         2.31 o                         
   1  -7   2          1.55          0.65         2.27 o                         
   2  -7   2          0.00          4.80         2.33 o                         
   3  -7   2          0.47          0.77         1.86 o                         
   4  -7   2          0.11          0.87         1.78 o                         
  -6  -6   2          0.55          0.70         1.73 o                         
  -5  -6   2          0.66          1.52         2.62 o                         
  -4  -6   2         25.13         23.46         1.57 o                         
  -3  -6   2        540.74        558.21         9.97 o                         
  -2  -6   2        436.01        427.36         7.52 o                         
  -1  -6   2          2.65          5.04         1.80 o                         
   0  -6   2         42.38         43.50         2.39 o                         
   1  -6   2          2.90          1.75         2.72 o                         
   2  -6   2          0.75          2.31         2.72 o                         
   3  -6   2          0.06          0.53         1.65 o                         
   4  -6   2          3.66          0.81         1.79 o                         
  -6  -5   2          0.51          1.11         1.51 o                         
  -5  -5   2         18.86         16.90         2.01 o                         
  -4  -5   2          7.73          7.16         1.49 o                         
  -3  -5   2        138.91        127.10         2.70 o                         
  -2  -5   2          0.07          1.25         1.84 o                         
  -1  -5   2          2.73          2.82         1.54 o                         
   0  -5   2          0.48          0.70         1.91 o                         
   1  -5   2        300.57        306.92         6.47 o                         
   2  -5   2          0.10          1.24         2.33 o                         
   3  -5   2          9.96          7.90         2.58 o                         
   4  -5   2          5.05          6.34         2.00 o                         
   5  -5   2          0.46          2.89         2.54 o                         
  -6  -4   2          1.14         -0.09         3.36 o                         
  -5  -4   2          4.90          4.08         1.38 o                         
  -4  -4   2          5.83          5.25         1.81 o                         
  -3  -4   2          3.20          3.82         1.87 o                         
  -2  -4   2        353.91        335.44         6.89 o                         
  -1  -4   2        703.08        677.54        19.17 o                         
   0  -4   2        401.22        399.81        24.90 o                         
   1  -4   2        502.31        466.37        12.80 o                         
   2  -4   2          6.27          9.23         2.56 o                         
   3  -4   2          1.22          2.57         2.13 o                         
   4  -4   2         15.68         16.54         2.03 o                         
   5  -4   2          0.74          5.91         3.04 o                         
  -6  -3   2          1.67          4.53         1.70 o                         
  -5  -3   2          0.98         -1.59         1.90 o                         
  -4  -3   2         12.42         11.64         2.59 o                         
  -3  -3   2        149.18        139.13         3.19 o                         
  -2  -3   2         13.05         11.68         1.95 o                         
  -1  -3   2        109.68        117.54         2.40 o                         
   0  -3   2        102.36        106.54         4.78 o                         
   1  -3   2        190.67        183.23        10.02 o                         
   2  -3   2          2.38          3.38         2.31 o                         
   3  -3   2          8.75         14.64         1.76 o                         
   4  -3   2         50.73         52.91         2.20 o                         
   5  -3   2         11.34          9.84         1.88 o                         
   6  -3   2          0.00          1.77         2.23 o                         
  -7  -2   2          2.16          5.39         2.17 o                         
  -6  -2   2          0.26          0.87         1.70 o                         
  -5  -2   2          0.22          3.09         1.66 o                         
  -4  -2   2         54.87         48.39         1.82 o                         
  -3  -2   2         86.19         80.43         2.50 o                         
  -2  -2   2        725.11        774.31         5.65 o                         
  -1  -2   2        739.28        726.04         8.88 o                         
   0  -2   2        363.47        343.59        15.07 o                         
   1  -2   2         96.07         94.13         3.82 o                         
   2  -2   2        178.78        160.58         3.96 o                         
   3  -2   2        105.76        106.61         4.21 o                         
   4  -2   2          9.74          7.76         1.63 o                         
   5  -2   2          0.90          2.90         1.59 o                         
   6  -2   2          1.16         -1.39         2.20 o                         
  -7  -1   2          2.63          2.65         2.00 o                         
  -6  -1   2          1.06          1.97         1.50 o                         
  -5  -1   2          9.01         11.07         2.08 o                         
  -4  -1   2         43.86         41.16         2.73 o                         
  -3  -1   2         38.74         36.72         2.05 o                         
  -2  -1   2          7.92         12.60         2.51 o                         
  -1  -1   2        213.98        236.97         6.36 o                         
   0  -1   2       2260.67       1978.54        58.67 o                         
   1  -1   2         37.74         45.08         3.53 o                         
   2  -1   2        248.69        268.10         6.23 o                         
   3  -1   2          2.51          7.66         1.55 o                         
   4  -1   2         11.22         11.50         1.95 o                         
   5  -1   2          5.49          7.72         3.00 o                         
   6  -1   2          1.81          3.76         1.75 o                         
  -6   0   2          0.24         -0.60         1.82 o                         
  -5   0   2         11.10         11.38         2.27 o                         
  -4   0   2         42.17         53.12         3.77 o                         
  -3   0   2         54.46         53.47         2.25 o                         
  -2   0   2         52.15         58.95         2.29 o                         
  -1   0   2        802.81        731.27        38.18 o                         
   0   0   2         46.85         47.41         4.90 o                         
   1   0   2          2.67          3.18         3.06 o                         
   2   0   2        137.06        122.53         2.95 o                         
   3   0   2          4.92          5.73         1.75 o                         
   4   0   2          3.02          6.41         1.73 o                         
   5   0   2          1.59          3.99         2.01 o                         
   6   0   2          7.85          7.94         2.79 o                         
   7   0   2          5.09          2.83         2.24 o                         
  -6   1   2          0.16         -1.46         1.88 o                         
  -5   1   2          3.87          6.25         1.69 o                         
  -4   1   2          1.67          2.15         1.92 o                         
  -3   1   2         12.97         16.71         1.81 o                         
  -2   1   2         11.25         16.45         2.45 o                         
  -1   1   2      11207.51      10090.60       460.70 o                         
   0   1   2       1889.77       1890.51       102.75 o                         
   1   1   2        249.85        230.24         4.32 o                         
   2   1   2          8.50         15.36         2.37 o                         
   3   1   2          2.61          9.20         1.72 o                         
   4   1   2         20.66         27.20         2.01 o                         
   5   1   2          6.45          7.56         1.95 o                         
   6   1   2          2.07          5.28         2.01 o                         
   7   1   2          0.02          1.97         1.87 o                         
  -6   2   2          0.31          3.63         2.26 o                         
  -5   2   2          0.14          1.14         1.69 o                         
  -4   2   2         23.01         22.61         1.94 o                         
  -3   2   2          0.97          7.28         2.05 o                         
  -2   2   2        252.15        256.34         7.50 o                         
  -1   2   2       2637.79       2507.62        59.45 o                         
   0   2   2        418.67        399.52        18.62 o                         
   1   2   2         89.40         83.63         2.46 o                         
   2   2   2         66.54         73.93         2.99 o                         
   3   2   2        214.91        234.87         3.35 o                         
   4   2   2         66.89         70.94         2.11 o                         
   5   2   2         36.61         34.33         1.66 o                         
   6   2   2          6.12          5.70         1.65 o                         
   7   2   2          0.30          0.65         2.12 o                         
  -6   3   2          0.08          3.00         1.73 o                         
  -5   3   2          1.87          2.98         1.51 o                         
  -4   3   2          3.94          2.59         2.01 o                         
  -3   3   2         36.27         16.53         1.86 o                         
  -2   3   2         53.94         73.09         3.99 o                         
  -1   3   2        192.55        146.69         4.79 o                         
   0   3   2         88.88         84.11         4.11 o                         
   1   3   2          0.00          1.10         1.93 o                         
   2   3   2        704.60        750.20         4.67 o                         
   3   3   2        180.74        215.25        15.86 o                         
   4   3   2         17.66         19.40         2.00 o                         
   5   3   2          0.56          2.00         1.40 o                         
   6   3   2         16.14         15.09         1.97 o                         
   7   3   2          1.23          2.95         2.40 o                         
  -5   4   2          1.42          3.14         2.18 o                         
  -4   4   2          0.00          2.22         1.81 o                         
  -3   4   2         24.31         30.40         2.21 o                         
  -2   4   2          0.47         -0.79         2.48 o                         
  -1   4   2         78.11         85.42         5.86 o                         
   0   4   2          8.53          8.74         2.02 o                         
   1   4   2         72.54         82.55         3.28 o                         
   2   4   2        236.24        258.09         9.66 o                         
   3   4   2         12.12         10.85         1.82 o                         
   4   4   2          0.01          0.15         1.41 o                         
   5   4   2         25.73         22.31         5.71 o                         
   6   4   2          9.25          9.51         2.54 o                         
   7   4   2          0.69          0.90         1.68 o                         
  -5   5   2          0.00          0.06         1.89 o                         
  -4   5   2          1.24          1.56         1.81 o                         
  -3   5   2          7.18          8.52         2.11 o                         
  -2   5   2          0.79          4.13         2.10 o                         
  -1   5   2         29.33         26.98         2.15 o                         
   0   5   2          3.08          2.98         1.82 o                         
   1   5   2        154.90        151.74         6.58 o                         
   2   5   2          3.77          2.03         1.51 o                         
   3   5   2          0.10          2.96         2.28 o                         
   4   5   2         16.65         16.23         1.62 o                         
   5   5   2         77.19         69.07         3.43 o                         
   6   5   2          3.30          5.43         1.55 o                         
  -4   6   2          0.42          2.25         1.80 o                         
  -3   6   2          7.27          6.92         1.77 o                         
  -2   6   2          9.02          7.44         2.11 o                         
  -1   6   2          0.91          3.20         2.30 o                         
   0   6   2          0.05          0.94         1.91 o                         
   1   6   2          0.08          1.55         1.59 o                         
   2   6   2         31.07         27.47         1.47 o                         
   3   6   2         16.45         16.86         1.86 o                         
   4   6   2          1.17          3.90         2.21 o                         
   5   6   2          7.83          9.65         1.83 o                         
   6   6   2          1.66          4.18         1.77 o                         
  -4   7   2          0.35          1.51         1.83 o                         
  -3   7   2          0.26          2.07         1.79 o                         
  -2   7   2         14.98         10.68         2.02 o                         
  -1   7   2         26.51         32.78         2.38 o                         
   0   7   2          2.88          3.89         1.88 o                         
   1   7   2          0.38          1.77         1.55 o                         
   2   7   2         19.35         21.92         1.70 o                         
   3   7   2          5.33          7.31         1.62 o                         
   4   7   2          5.39          4.04         1.94 o                         
   5   7   2          0.25          1.89         2.86 o                         
   6   7   2          0.09          6.86         2.53 o                         
  -3   8   2          0.20         -1.66         2.09 o                         
  -2   8   2          3.31          4.71         1.81 o                         
  -1   8   2          0.20         -0.07         2.02 o                         
   0   8   2          0.07         -1.03         2.04 o                         
   1   8   2         16.67         16.05         1.59 o                         
   2   8   2         33.92         33.39         2.99 o                         
   3   8   2          8.57         11.42         1.93 o                         
   4   8   2          0.74          3.07         1.47 o                         
   5   8   2          9.82         12.05         1.78 o                         
  -2   9   2          2.42          3.27         1.66 o                         
  -1   9   2         10.19          8.62         2.09 o                         
   0   9   2         24.91         22.45         2.63 o                         
   1   9   2          2.91          3.27         1.79 o                         
   2   9   2         39.14         37.95         2.76 o                         
   3   9   2          0.08          3.77         1.97 o                         
   4   9   2          5.67          5.61         1.82 o                         
   0  10   2          0.84          3.25         1.99 o                         
   1  10   2          0.00          2.64         2.01 o                         
   2  10   2          0.56          1.53         1.81 o                         
   3  10   2          1.13          0.20         2.16 o                         
  -1 -10   3          0.03          1.31         2.41 o                         
  -4  -9   3          0.09         -0.80         2.20 o                         
  -3  -9   3          7.53         12.60         2.25 o                         
  -2  -9   3          0.09          3.17         1.93 o                         
  -1  -9   3          0.58          3.72         2.35 o                         
   0  -9   3          0.01         -1.26         2.20 o                         
   1  -9   3          1.36          3.83         2.79 o                         
  -5  -8   3          0.24          3.25         1.93 o                         
  -4  -8   3          5.49          5.50         1.81 o                         
  -3  -8   3         10.31         10.03         1.92 o                         
  -2  -8   3         10.63         10.76         1.69 o                         
  -1  -8   3          7.17          8.21         2.02 o                         
   0  -8   3          0.26         -0.99         2.13 o                         
   1  -8   3          3.98          0.45         2.84 o                         
   2  -8   3          0.04          1.85         2.82 o                         
   3  -8   3          0.50         -0.68         2.44 o                         
  -5  -7   3          0.00          2.08         1.67 o                         
  -4  -7   3          2.21          4.06         2.05 o                         
  -3  -7   3          2.03          2.99         1.96 o                         
  -2  -7   3         61.80         64.96         3.87 o                         
  -1  -7   3          0.02          2.56         1.65 o                         
   0  -7   3         19.91         17.36         2.51 o                         
   1  -7   3          1.93          3.29         2.69 o                         
   2  -7   3          0.09          0.88         2.98 o                         
   3  -7   3          0.51          2.41         2.97 o                         
   4  -7   3          9.81          8.76         3.35 o                         
  -6  -6   3          0.02          2.18         1.48 o                         
  -5  -6   3          3.02          2.46         1.96 o                         
  -4  -6   3         33.24         30.18         3.27 o                         
  -3  -6   3          1.42          7.12         2.02 o                         
  -2  -6   3         89.01         81.29         2.03 o                         
  -1  -6   3          0.20          0.00         1.75 o                         
   0  -6   3          2.96          4.84         2.41 o                         
   1  -6   3          7.94         11.61         7.07 o                         
   2  -6   3          0.66          2.61         2.53 o                         
   3  -6   3          0.52         -1.48         2.94 o                         
   4  -6   3         10.46          5.31         2.35 o                         
  -6  -5   3          1.42          1.02         1.64 o                         
  -5  -5   3          2.89          4.09         1.70 o                         
  -4  -5   3         70.73         66.94         2.15 o                         
  -3  -5   3         12.01         13.51         1.96 o                         
  -2  -5   3         42.11         40.71         3.58 o                         
  -1  -5   3         48.51         42.21         1.74 o                         
   0  -5   3         94.60        100.75         4.91 o                         
   1  -5   3         12.24         12.78         3.23 o                         
   2  -5   3          9.77         11.62         2.71 o                         
   3  -5   3          4.06          6.29         2.21 o                         
   4  -5   3          7.60          8.41         2.12 o                         
   5  -5   3          1.03          0.94         2.03 o                         
  -6  -4   3          1.20          0.86         2.10 o                         
  -5  -4   3         31.63         25.30         2.39 o                         
  -4  -4   3        141.62        159.54         6.43 o                         
  -3  -4   3         20.93         21.84         2.24 o                         
  -2  -4   3        353.67        350.67         6.83 o                         
  -1  -4   3         42.96         41.63         2.05 o                         
   0  -4   3          4.76          3.52         2.41 o                         
   1  -4   3          9.28          8.39         2.74 o                         
   2  -4   3          0.14          3.68         2.42 o                         
   3  -4   3          0.03          0.53         2.08 o                         
   4  -4   3          4.81          7.47         1.88 o                         
   5  -4   3          0.75          0.83         1.46 o                         
  -6  -3   3          0.29          2.18         2.11 o                         
  -5  -3   3          1.37          3.06         1.68 o                         
  -4  -3   3          8.63         10.15         1.61 o                         
  -3  -3   3         55.74         48.50         2.71 o                         
  -2  -3   3         84.65         74.49         2.37 o                         
  -1  -3   3        731.05        752.07        10.09 o                         
   0  -3   3        276.59        265.14         5.64 o                         
   1  -3   3        198.57        199.31        13.52 o                         
   2  -3   3        124.99        129.50         5.35 o                         
   3  -3   3         14.92         13.52         1.93 o                         
   4  -3   3          1.35          2.15         1.55 o                         
   5  -3   3          0.77          1.92         1.83 o                         
   6  -3   3          0.00          1.64         2.19 o                         
  -6  -2   3          0.70          3.09         2.35 o                         
  -5  -2   3          0.01          2.77         2.28 o                         
  -4  -2   3         22.40         28.76         2.14 o                         
  -3  -2   3         23.46         22.72         2.11 o                         
  -2  -2   3         23.84         25.65         2.38 o                         
  -1  -2   3       1914.30       1945.85        27.37 o                         
   0  -2   3          3.58          7.09         3.03 o                         
   1  -2   3         20.33         18.86         3.34 o                         
   2  -2   3        117.93        107.96         2.63 o                         
   3  -2   3          0.04         -1.69         1.87 o                         
   4  -2   3          0.73         -0.20         1.81 o                         
   5  -2   3          6.86          7.02         2.07 o                         
   6  -2   3          0.92         -1.92         1.92 o                         
  -6  -1   3          0.08          3.04         2.11 o                         
  -5  -1   3          0.30          1.20         1.80 o                         
  -4  -1   3         91.49         87.74         3.89 o                         
  -3  -1   3          0.04         -1.28         1.64 o                         
  -2  -1   3         75.64         62.78         2.75 o                         
  -1  -1   3         17.94          9.94         5.28 o                         
   0  -1   3         82.79         84.34         5.64 o                         
   1  -1   3        478.56        534.26         8.40 o                         
   2  -1   3        176.18        192.16         3.13 o                         
   3  -1   3         88.39         82.64         2.02 o                         
   4  -1   3          0.01         -1.13         1.77 o                         
   5  -1   3          1.35          2.87         2.03 o                         
   6  -1   3          3.10          4.14         1.83 o                         
  -6   0   3          2.33          3.86         2.10 o                         
  -5   0   3         10.94         11.48         1.93 o                         
  -4   0   3         12.11         15.54         2.40 o                         
  -3   0   3          2.13         -0.47         2.08 o                         
  -2   0   3         55.88         45.06         2.32 o                         
  -1   0   3        303.14        297.97        14.42 o                         
   0   0   3       3217.73       2898.48       111.23 o                         
   1   0   3        177.01        189.33         3.96 o                         
   2   0   3        743.64        791.55         9.08 o                         
   3   0   3          0.67          2.35         1.66 o                         
   4   0   3          2.52          2.23         1.66 o                         
   5   0   3          5.54          2.22         2.05 o                         
   6   0   3         28.62         30.69         3.12 o                         
   7   0   3          0.07          3.83         2.64 o                         
  -6   1   3          0.90         -0.65         1.97 o                         
  -5   1   3          0.34          0.10         1.66 o                         
  -4   1   3          0.96          1.38         1.64 o                         
  -3   1   3          7.66          3.28         2.08 o                         
  -2   1   3          0.59          7.95         1.82 o                         
  -1   1   3      10945.78       9686.04       453.74 o                         
   0   1   3        162.17        157.18         6.31 o                         
   1   1   3         20.96         15.07         2.41 o                         
   2   1   3         17.40         18.82         3.81 o                         
   3   1   3          8.13          7.04         1.65 o                         
   4   1   3          5.04          3.48         1.66 o                         
   5   1   3          9.09         12.87         1.74 o                         
   6   1   3         57.01         57.58         3.14 o                         
   7   1   3          0.16          2.37         1.72 o                         
  -6   2   3          0.02          5.05         2.26 o                         
  -5   2   3          0.10          0.49         1.55 o                         
  -4   2   3          6.63          6.20         1.59 o                         
  -3   2   3         70.40         83.33         2.18 o                         
  -2   2   3         24.12         37.55         2.33 o                         
  -1   2   3        524.11        559.04        14.32 o                         
   0   2   3          1.30          5.42         2.89 o                         
   1   2   3         75.33         82.57         2.48 o                         
   2   2   3          5.09          4.46         2.48 o                         
   3   2   3        206.99        212.49         8.88 o                         
   4   2   3         17.63         18.03         1.88 o                         
   5   2   3        108.94        122.44         2.46 o                         
   6   2   3          0.31          0.78         1.65 o                         
   7   2   3          0.01          1.68         1.65 o                         
  -6   3   3          0.01         -1.70         1.70 o                         
  -5   3   3          0.07          3.33         1.89 o                         
  -4   3   3          1.05          2.01         1.75 o                         
  -3   3   3          1.11          7.03         2.06 o                         
  -2   3   3         17.86         16.26         2.40 o                         
  -1   3   3         30.76         12.92         2.59 o                         
   0   3   3        216.70        225.49        14.40 o                         
   1   3   3         15.60         14.21         1.76 o                         
   2   3   3        433.60        461.07        14.13 o                         
   3   3   3        123.93        136.22         5.18 o                         
   4   3   3          1.54          1.86         2.23 o                         
   5   3   3          2.83          2.06         1.80 o                         
   6   3   3         12.18         10.76         1.50 o                         
   7   3   3          0.78         -1.92         2.09 o                         
  -5   4   3          2.16          1.34         1.58 o                         
  -4   4   3          6.63          4.84         1.75 o                         
  -3   4   3          0.77          4.76         2.35 o                         
  -2   4   3          0.71          5.91         2.18 o                         
  -1   4   3          7.09          8.77         1.96 o                         
   0   4   3         30.56         30.83         2.03 o                         
   1   4   3         62.73         60.01         1.96 o                         
   2   4   3          8.32          9.60         1.43 o                         
   3   4   3        109.14        100.79         7.66 o                         
   4   4   3         21.77         21.79         1.88 o                         
   5   4   3          2.31          2.16         1.57 o                         
   6   4   3         35.51         34.73         2.05 o                         
   7   4   3          0.67          1.05         2.13 o                         
  -5   5   3          0.10          1.19         1.76 o                         
  -4   5   3          0.29          3.11         1.71 o                         
  -3   5   3         37.70         30.85         2.47 o                         
  -2   5   3         44.59         43.88         3.47 o                         
  -1   5   3          4.19          3.78         2.22 o                         
   0   5   3        107.60        118.26         6.83 o                         
   1   5   3         22.63         23.58         2.09 o                         
   2   5   3         29.96         27.89         1.22 o                         
   3   5   3         53.80         57.72         2.01 o                         
   4   5   3         32.09         29.96         1.62 o                         
   5   5   3         19.63         17.94         1.53 o                         
   6   5   3          4.93          5.01         1.63 o                         
  -4   6   3          0.37          1.28         1.81 o                         
  -3   6   3          0.20          0.47         2.07 o                         
  -2   6   3         14.08         17.18         1.99 o                         
  -1   6   3          2.36          4.47         2.36 o                         
   0   6   3          2.10          5.20         1.92 o                         
   1   6   3        106.87        104.80         5.59 o                         
   2   6   3          1.63          4.11         1.53 o                         
   3   6   3         38.89         36.57         2.13 o                         
   4   6   3          0.18          0.31         1.50 o                         
   5   6   3          3.68          5.22         1.90 o                         
   6   6   3          1.55          3.63         1.77 o                         
  -4   7   3          0.33          2.76         1.79 o                         
  -3   7   3         12.65         11.73         2.04 o                         
  -2   7   3         34.92         35.17         3.15 o                         
  -1   7   3          9.92         10.04         1.79 o                         
   0   7   3          8.64          7.65         1.89 o                         
   1   7   3         11.61         11.71         1.77 o                         
   2   7   3          1.85          1.99         1.41 o                         
   3   7   3         13.12         13.74         1.89 o                         
   4   7   3         28.12         25.53         1.66 o                         
   5   7   3          2.43          4.02         1.64 o                         
   6   7   3          0.19          0.79         1.73 o                         
  -3   8   3          0.85         -0.64         2.07 o                         
  -2   8   3          0.04          1.11         1.75 o                         
  -1   8   3          3.10          2.40         2.02 o                         
   0   8   3          3.59          5.75         1.89 o                         
   1   8   3        195.07        199.47        12.57 o                         
   2   8   3          0.11          1.93         1.37 o                         
   3   8   3          0.04          1.49         1.90 o                         
   4   8   3          3.79          3.61         1.93 o                         
   5   8   3          0.63          3.22         1.97 o                         
  -2   9   3          1.68          1.14         1.90 o                         
  -1   9   3          3.41          1.71         4.45 o                         
   0   9   3         18.15         16.19         1.75 o                         
   1   9   3         24.69         25.99         1.73 o                         
   2   9   3          2.80          2.83         1.40 o                         
   3   9   3          0.01          1.06         1.52 o                         
   4   9   3          0.12          1.92         1.72 o                         
   0  10   3          3.96          4.84         1.67 o                         
   1  10   3          0.97          2.90         1.59 o                         
   2  10   3          3.39          2.65         1.82 o                         
   3  10   3          0.21          1.40         1.61 o                         
  -3  -9   4          1.07          1.24         2.32 o                         
  -2  -9   4          0.01          2.99         2.07 o                         
  -1  -9   4          0.04          1.45         1.77 o                         
   0  -9   4          0.05          1.31         2.67 o                         
   1  -9   4          2.19          2.65         2.91 o                         
  -4  -8   4          1.18          3.18         1.89 o                         
  -3  -8   4         19.30         20.70         2.79 o                         
  -2  -8   4          0.48          2.14         1.53 o                         
  -1  -8   4          1.43          3.02         2.08 o                         
   0  -8   4          1.75         -3.38         3.38 o                         
   1  -8   4          2.98          4.27         2.71 o                         
   2  -8   4          0.26         -0.08         2.75 o                         
   3  -8   4          0.75          1.34         2.91 o                         
  -5  -7   4          0.06          1.99         1.82 o                         
  -4  -7   4          0.71          0.66         2.05 o                         
  -3  -7   4         17.77         13.13         2.08 o                         
  -2  -7   4         33.15         34.43         1.94 o                         
  -1  -7   4         32.07         29.88         2.10 o                         
   0  -7   4         10.35          5.66         3.55 o                         
   1  -7   4          6.86          4.47         2.81 o                         
   2  -7   4          1.01          3.60         4.18 o                         
   3  -7   4         10.92         10.75         4.16 o                         
  -6  -6   4          1.60          2.05         1.49 o                         
  -5  -6   4          0.45          0.75         2.06 o                         
  -4  -6   4          0.44          1.87         1.98 o                         
  -3  -6   4          8.95          9.28         2.65 o                         
  -2  -6   4          4.31          5.13         2.10 o                         
  -1  -6   4          4.47          7.56         1.98 o                         
   0  -6   4         13.76          9.66         2.62 o                         
   1  -6   4          0.11          4.84         3.08 o                         
   2  -6   4          3.99          3.47         2.86 o                         
   3  -6   4          0.48          3.66         4.31 o                         
   4  -6   4          5.65          3.57         2.31 o                         
  -6  -5   4          0.10          1.57         1.81 o                         
  -5  -5   4          1.55          5.46         2.07 o                         
  -4  -5   4        126.63        121.85         8.32 o                         
  -3  -5   4        260.68        262.69         2.92 o                         
  -2  -5   4         21.63         24.24         2.15 o                         
  -1  -5   4          2.13          3.60         1.84 o                         
   0  -5   4          5.98          8.32         2.52 o                         
   1  -5   4         30.09         31.61         3.29 o                         
   2  -5   4          0.09          1.73         2.69 o                         
   3  -5   4          1.59          3.37         2.39 o                         
   4  -5   4          0.42          2.64         2.18 o                         
   5  -5   4          0.20          3.37         1.89 o                         
  -6  -4   4          0.57          5.41         2.26 o                         
  -5  -4   4          1.28          0.20         1.72 o                         
  -4  -4   4        134.39        148.37         3.03 o                         
  -3  -4   4         19.59         21.77         1.98 o                         
  -2  -4   4         50.05         44.95         2.00 o                         
  -1  -4   4          5.06          6.61         1.92 o                         
   0  -4   4        176.37        184.25         9.77 o                         
   1  -4   4          0.02          0.33         2.52 o                         
   2  -4   4         29.06         30.47         6.84 o                         
   3  -4   4         20.20         22.43         2.45 o                         
   4  -4   4          4.63          4.92         2.04 o                         
   5  -4   4          2.01          3.42         2.20 o                         
  -6  -3   4          3.23          3.58         1.87 o                         
  -5  -3   4          0.06          2.62         1.69 o                         
  -4  -3   4         22.58         19.37         3.18 o                         
  -3  -3   4          0.85          2.21         1.86 o                         
  -2  -3   4         82.78         93.33         2.45 o                         
  -1  -3   4         72.29         87.59         2.27 o                         
   0  -3   4        909.84        938.58        32.88 o                         
   1  -3   4         19.52         14.30         3.44 o                         
   2  -3   4          7.91         10.91         2.43 o                         
   3  -3   4         35.91         29.93         2.09 o                         
   4  -3   4          1.22          3.75         1.86 o                         
   5  -3   4          0.63          0.32         1.72 o                         
   6  -3   4          0.75          3.71         2.29 o                         
  -6  -2   4          2.19          4.72         1.74 o                         
  -5  -2   4          0.08          4.90         1.60 o                         
  -4  -2   4         19.30         18.82         1.97 o                         
  -3  -2   4          3.09          6.61         1.68 o                         
  -2  -2   4          5.99          3.19         2.06 o                         
  -1  -2   4        409.94        463.38         7.65 o                         
   0  -2   4          0.06          1.63         2.86 o                         
   1  -2   4         38.67         41.21         2.93 o                         
   2  -2   4         11.28         13.25         2.40 o                         
   3  -2   4        144.13        166.79         2.74 o                         
   4  -2   4          8.61          8.42         1.81 o                         
   5  -2   4          0.29          0.38         2.08 o                         
   6  -2   4          0.05          0.86         1.81 o                         
  -6  -1   4          0.17          0.78         2.33 o                         
  -5  -1   4          0.12          1.22         1.88 o                         
  -4  -1   4         16.96         15.16         2.11 o                         
  -3  -1   4         15.81         17.28         1.97 o                         
  -2  -1   4        206.90        183.42         8.99 o                         
  -1  -1   4         44.18         48.96         4.22 o                         
   0  -1   4          0.09         -0.46         3.76 o                         
   1  -1   4       1101.87       1201.39        27.54 o                         
   2  -1   4        368.51        398.75         5.61 o                         
   3  -1   4        184.58        213.08         2.51 o                         
   4  -1   4          0.33          2.37         1.76 o                         
   5  -1   4          0.70          2.00         1.97 o                         
   6  -1   4          9.10          8.50         1.92 o                         
  -6   0   4          3.05          3.67         1.62 o                         
  -5   0   4          8.05          5.82         1.80 o                         
  -4   0   4         10.59         13.10         2.27 o                         
  -3   0   4          2.10          3.81         2.43 o                         
  -2   0   4         16.04          7.48         2.14 o                         
  -1   0   4        270.76        261.78        13.35 o                         
   0   0   4        772.94        712.38        34.90 o                         
   1   0   4         79.20         70.53         2.90 o                         
   2   0   4        386.22        420.25         4.66 o                         
   3   0   4         75.77         85.54         2.47 o                         
   4   0   4          2.42          1.57         1.60 o                         
   5   0   4          0.31          1.73         1.68 o                         
   6   0   4         49.16         51.83         3.35 o                         
   7   0   4          1.28          2.95         4.93 o                         
  -6   1   4          1.77          0.01         3.01 o                         
  -5   1   4          0.17          1.34         1.95 o                         
  -4   1   4         26.36         31.38         2.05 o                         
  -3   1   4          0.04          2.44         1.87 o                         
  -2   1   4         29.82         36.54         2.03 o                         
  -1   1   4         19.29         15.37         3.00 o                         
   0   1   4        238.74        230.76        13.92 o                         
   1   1   4          1.31          1.84         2.12 o                         
   2   1   4         22.62         26.82         2.53 o                         
   3   1   4          0.01          0.48         1.40 o                         
   4   1   4         16.73         13.40         1.51 o                         
   5   1   4         23.53         23.80         1.99 o                         
   6   1   4         62.96         50.20         4.39 o                         
   7   1   4          0.82          2.42         2.21 o                         
  -6   2   4          1.90          2.04         2.27 o                         
  -5   2   4          1.65          1.40         1.86 o                         
  -4   2   4          2.53          0.59         1.68 o                         
  -3   2   4          1.70          4.80         1.73 o                         
  -2   2   4        407.12        314.19        14.40 o                         
  -1   2   4         49.74         27.47         2.87 o                         
   0   2   4        587.82        506.75        26.46 o                         
   1   2   4         28.76         26.87         2.12 o                         
   2   2   4         48.90         43.82         3.16 o                         
   3   2   4        150.34        158.36         3.41 o                         
   4   2   4          8.39          6.63         1.47 o                         
   5   2   4          0.65          0.29         1.35 o                         
   6   2   4          9.38         13.22         1.93 o                         
   7   2   4          1.10          1.44         2.11 o                         
  -6   3   4          0.08          2.58         2.02 o                         
  -5   3   4          0.51          0.50         1.74 o                         
  -4   3   4         30.53         17.37         2.33 o                         
  -3   3   4        168.67        135.52         7.16 o                         
  -2   3   4        621.96        639.02        22.39 o                         
  -1   3   4        666.38        483.99        22.16 o                         
   0   3   4        180.00        185.61        11.78 o                         
   1   3   4        132.89        142.32         6.54 o                         
   2   3   4          6.76          8.30         1.89 o                         
   3   3   4        178.45        167.51        16.89 o                         
   4   3   4         16.09         15.04         1.88 o                         
   5   3   4         24.23         22.34         1.90 o                         
   6   3   4          1.37          2.30         1.83 o                         
   7   3   4          0.59         -0.35         1.74 o                         
  -5   4   4          0.76          1.09         1.70 o                         
  -4   4   4          0.05          1.15         1.87 o                         
  -3   4   4         25.18         38.24         2.37 o                         
  -2   4   4         45.25         48.46         2.52 o                         
  -1   4   4          8.62          5.68         1.91 o                         
   0   4   4         88.30         70.76         4.20 o                         
   1   4   4        178.61        192.85         6.51 o                         
   2   4   4        314.76        359.64        16.25 o                         
   3   4   4         12.01         13.38         1.80 o                         
   4   4   4         38.62         40.85         2.90 o                         
   5   4   4         44.18         37.82         2.17 o                         
   6   4   4          0.78         -1.23         1.49 o                         
   7   4   4          1.48          3.17         1.63 o                         
  -5   5   4          1.82          1.97         1.73 o                         
  -4   5   4          3.84          3.00         2.41 o                         
  -3   5   4         15.23         19.05         1.82 o                         
  -2   5   4         52.78         59.40         3.58 o                         
  -1   5   4          2.74          1.42         2.32 o                         
   0   5   4        132.53        131.55         6.29 o                         
   1   5   4        339.66        369.66        14.20 o                         
   2   5   4          6.43          5.14         1.29 o                         
   3   5   4         10.44         12.29         1.86 o                         
   4   5   4         18.43         17.01         1.90 o                         
   5   5   4          7.13          8.25         2.45 o                         
   6   5   4         11.04         10.66         1.72 o                         
  -4   6   4          0.02          2.84         2.03 o                         
  -3   6   4          0.05          1.86         1.84 o                         
  -2   6   4          2.42          4.22         2.12 o                         
  -1   6   4          5.77          9.31         2.65 o                         
   0   6   4         27.90         18.80         2.57 o                         
   1   6   4          0.91          0.24         2.10 o                         
   2   6   4          3.42          5.14         1.27 o                         
   3   6   4          0.94          0.57         1.57 o                         
   4   6   4        171.82        148.79         5.40 o                         
   5   6   4         14.47         11.89         1.62 o                         
   6   6   4         14.85         15.92         2.94 o                         
  -4   7   4          0.10          2.26         2.05 o                         
  -3   7   4          0.49          1.66         1.80 o                         
  -2   7   4          4.63          4.56         2.02 o                         
  -1   7   4          0.88          2.07         1.73 o                         
   0   7   4          1.39          3.38         1.69 o                         
   1   7   4         17.65         23.72         1.72 o                         
   2   7   4         12.05         11.77         1.67 o                         
   3   7   4          2.42          2.34         1.81 o                         
   4   7   4         39.42         36.95         1.83 o                         
   5   7   4         10.02         11.69         2.24 o                         
   6   7   4          2.68          4.09         1.75 o                         
  -3   8   4          0.19          0.14         1.82 o                         
  -2   8   4          6.07          6.51         1.85 o                         
  -1   8   4          1.42          1.08         1.95 o                         
   0   8   4          5.34          6.61         1.80 o                         
   1   8   4         23.68         25.33         3.73 o                         
   2   8   4          0.23          2.20         1.68 o                         
   3   8   4          1.94          3.32         2.71 o                         
   4   8   4          4.91          6.64         1.53 o                         
   5   8   4          1.02          1.28         1.44 o                         
  -2   9   4          0.32          3.02         2.09 o                         
  -1   9   4          0.28          0.78         1.95 o                         
   0   9   4          0.29          1.72         1.71 o                         
   1   9   4          6.78          8.44         1.63 o                         
   2   9   4          3.74          5.82         1.57 o                         
   3   9   4          0.02          2.03         1.77 o                         
   4   9   4          5.47          8.29         2.53 o                         
   0  10   4          1.65          4.85         1.79 o                         
   1  10   4         12.18          9.06         1.74 o                         
   2  10   4          0.18          1.28         1.80 o                         
   3  10   4          4.61          5.48         1.83 o                         
  -3  -9   5          8.53          9.98         2.06 o                         
  -2  -9   5          0.03          3.56         2.97 o                         
  -1  -9   5          5.17          5.34         2.34 o                         
   0  -9   5          3.83          3.82         2.71 o                         
   1  -9   5          0.01          2.55         2.79 o                         
  -4  -8   5         15.80         15.25         2.27 o                         
  -3  -8   5          2.87          2.32         2.18 o                         
  -2  -8   5          0.92         -1.69         2.18 o                         
  -1  -8   5          3.50          3.76         2.04 o                         
   0  -8   5          0.68          0.15         2.57 o                         
   1  -8   5          0.98          1.72         2.76 o                         
   2  -8   5          0.33         -0.88         4.56 o                         
  -5  -7   5          0.25          0.46         1.55 o                         
  -4  -7   5          0.98          2.77         1.77 o                         
  -3  -7   5          1.85          0.77         2.07 o                         
  -2  -7   5          1.07          2.08         2.30 o                         
  -1  -7   5          1.05         -0.68         2.03 o                         
   0  -7   5          3.49          3.63         2.68 o                         
   1  -7   5          1.24          3.40         2.69 o                         
   2  -7   5          2.52          4.51         2.84 o                         
   3  -7   5          1.46          2.80         2.79 o                         
  -5  -6   5          0.01          0.67         2.06 o                         
  -4  -6   5          0.64          1.94         1.49 o                         
  -3  -6   5         85.22         87.59         2.90 o                         
  -2  -6   5          4.99          5.80         2.05 o                         
  -1  -6   5          8.36          5.96         2.26 o                         
   0  -6   5          5.37          3.92         2.82 o                         
   1  -6   5          0.03          7.75         2.88 o                         
   2  -6   5          0.86          0.85         2.33 o                         
   3  -6   5         24.22         27.54         3.38 o                         
   4  -6   5          9.12          6.67         2.88 o                         
  -6  -5   5          0.30          1.34         1.84 o                         
  -5  -5   5          8.25          7.80         1.42 o                         
  -4  -5   5         48.56         45.58         2.12 o                         
  -3  -5   5         11.13         12.43         2.05 o                         
  -2  -5   5         23.22         22.96         2.31 o                         
  -1  -5   5          0.03          0.81         1.92 o                         
   0  -5   5          3.30          6.85         2.52 o                         
   1  -5   5          0.45          4.26         3.16 o                         
   2  -5   5          0.62          3.91         4.26 o                         
   3  -5   5         79.16         86.51        12.91 o                         
   4  -5   5          6.68          6.48         1.78 o                         
   5  -5   5          0.01          2.28         2.21 o                         
  -6  -4   5          2.98          4.77         2.15 o                         
  -5  -4   5         15.93         18.75         2.04 o                         
  -4  -4   5         10.16         13.57         2.33 o                         
  -3  -4   5          0.03          0.40         1.93 o                         
  -2  -4   5         18.37         15.34         2.16 o                         
  -1  -4   5         37.76         39.25         2.20 o                         
   0  -4   5        177.15        174.04         7.91 o                         
   1  -4   5         13.02          8.21         3.32 o                         
   2  -4   5         29.19         29.42         4.49 o                         
   3  -4   5          5.03          6.56         2.04 o                         
   4  -4   5          4.32          4.99         2.41 o                         
   5  -4   5          0.11         -0.24         1.66 o                         
  -6  -3   5          3.59          5.58         2.12 o                         
  -5  -3   5          9.14         10.34         1.72 o                         
  -4  -3   5          2.35         -0.66         1.95 o                         
  -3  -3   5          0.96          0.35         2.80 o                         
  -2  -3   5         11.96         14.48         2.16 o                         
  -1  -3   5         39.78         47.44         2.72 o                         
   0  -3   5        253.55        244.72         9.05 o                         
   1  -3   5         29.83         29.45         3.93 o                         
   2  -3   5          2.22          4.03         2.54 o                         
   3  -3   5         38.81         44.88         3.40 o                         
   4  -3   5          0.70         -0.69         1.71 o                         
   5  -3   5          0.10          2.72         1.90 o                         
   6  -3   5          2.07          2.70         3.18 o                         
  -6  -2   5          0.04          1.19         1.74 o                         
  -5  -2   5          0.30          0.00         1.75 o                         
  -4  -2   5         12.41         11.96         3.47 o                         
  -3  -2   5          1.13          2.55         2.09 o                         
  -2  -2   5          6.17          7.51         3.11 o                         
  -1  -2   5         10.87         11.26         2.38 o                         
   0  -2   5         13.07          9.38         2.60 o                         
   1  -2   5        108.48         99.91         4.47 o                         
   2  -2   5         53.34         50.31         2.28 o                         
   3  -2   5        102.64        111.58         4.16 o                         
   4  -2   5         10.28         11.71         1.66 o                         
   5  -2   5          0.18          1.05         2.07 o                         
   6  -2   5          0.95          1.51         1.89 o                         
  -6  -1   5          0.21         -0.65         2.00 o                         
  -5  -1   5         11.05          8.07         1.96 o                         
  -4  -1   5         13.81         10.91         1.83 o                         
  -3  -1   5         28.01         36.26         2.48 o                         
  -2  -1   5         13.51         16.44         2.02 o                         
  -1  -1   5         63.28         57.46         5.10 o                         
   0  -1   5         24.46         27.93         4.21 o                         
   1  -1   5        486.93        519.37         9.81 o                         
   2  -1   5         41.64         42.89         1.91 o                         
   3  -1   5         33.81         33.14         1.92 o                         
   4  -1   5          0.06          1.70         1.94 o                         
   5  -1   5          0.00         -0.28         1.63 o                         
   6  -1   5          7.19          5.69         2.07 o                         
  -6   0   5          0.00         -0.50         2.20 o                         
  -5   0   5          1.40          2.33         2.19 o                         
  -4   0   5          0.60          0.30         2.40 o                         
  -3   0   5          0.28          0.25         2.24 o                         
  -2   0   5        116.96        142.84         5.00 o                         
  -1   0   5        265.14        241.70        10.35 o                         
   0   0   5         45.69         32.23         3.64 o                         
   1   0   5        191.81        183.76         3.43 o                         
   2   0   5         13.57         15.88         1.89 o                         
   3   0   5          7.86         10.00         1.88 o                         
   4   0   5         15.86         14.57         1.72 o                         
   5   0   5         48.18         45.92         1.88 o                         
   6   0   5         16.49         16.88         2.51 o                         
  -6   1   5          0.50          2.45         2.28 o                         
  -5   1   5         25.59         24.43         1.78 o                         
  -4   1   5         49.35         39.13         2.00 o                         
  -3   1   5         14.86         20.52         1.89 o                         
  -2   1   5        183.84        135.45         4.95 o                         
  -1   1   5         24.61         28.75         2.58 o                         
   0   1   5         25.61         27.00         2.76 o                         
   1   1   5        650.61        709.39        34.04 o                         
   2   1   5          0.10          1.83         1.61 o                         
   3   1   5          0.24          0.97         1.79 o                         
   4   1   5          4.61          5.69         1.81 o                         
   5   1   5          0.22          0.67         1.85 o                         
   6   1   5         14.10         10.89         1.82 o                         
   7   1   5          1.41          1.21         1.67 o                         
  -6   2   5          0.18          0.22         1.66 o                         
  -5   2   5          1.69          3.70         1.68 o                         
  -4   2   5          1.86          3.59         2.00 o                         
  -3   2   5          8.06         12.09         2.31 o                         
  -2   2   5       1269.33       1041.13        20.61 o                         
  -1   2   5        681.61        609.97        24.41 o                         
   0   2   5         48.09         40.18         2.70 o                         
   1   2   5         29.26         26.99         2.00 o                         
   2   2   5        158.46        189.42         9.09 o                         
   3   2   5         79.72         75.93         2.47 o                         
   4   2   5         17.45         16.19         1.38 o                         
   5   2   5         27.21         24.27         1.99 o                         
   6   2   5          4.65          6.24         1.70 o                         
   7   2   5          0.21          0.43         1.81 o                         
  -5   3   5          0.00          0.44         1.55 o                         
  -4   3   5         44.95         44.88         4.70 o                         
  -3   3   5          8.58         11.59         2.01 o                         
  -2   3   5        457.41        472.81        15.42 o                         
  -1   3   5         40.42         54.41         2.58 o                         
   0   3   5        110.98        108.00         7.65 o                         
   1   3   5         36.09         45.28         1.83 o                         
   2   3   5        266.03        269.90         8.86 o                         
   3   3   5        106.30        100.19         4.35 o                         
   4   3   5        201.57        174.12         3.44 o                         
   5   3   5         89.34         91.26         4.42 o                         
   6   3   5          2.45          1.85         1.47 o                         
   7   3   5          0.88          1.35         1.84 o                         
  -5   4   5          0.04          1.27         1.96 o                         
  -4   4   5          1.61          2.50         1.52 o                         
  -3   4   5         18.65         25.45         2.76 o                         
  -2   4   5         90.18         62.44         3.13 o                         
  -1   4   5         20.11         34.62         2.66 o                         
   0   4   5         57.19         73.77         5.05 o                         
   1   4   5        272.67        249.95        16.24 o                         
   2   4   5         63.61         72.74         2.79 o                         
   3   4   5        267.03        269.25        10.69 o                         
   4   4   5          1.59          4.10         1.89 o                         
   5   4   5          5.82          2.63         1.78 o                         
   6   4   5         21.07         20.88         2.63 o                         
   7   4   5          0.01          1.68         2.12 o                         
  -5   5   5          0.61          1.94         1.77 o                         
  -4   5   5          0.25         -0.85         1.97 o                         
  -3   5   5         18.50         10.07         1.92 o                         
  -2   5   5          4.93          4.91         2.31 o                         
  -1   5   5          7.77          7.53         2.05 o                         
   0   5   5          8.98          9.82         1.74 o                         
   1   5   5         50.20         60.96         4.15 o                         
   2   5   5         19.32         18.34         1.31 o                         
   3   5   5         19.86         18.60         1.86 o                         
   4   5   5          0.90          1.01         1.70 o                         
   5   5   5         62.98         63.70         3.98 o                         
   6   5   5         10.97         11.68         4.10 o                         
  -4   6   5          0.05          0.42         1.63 o                         
  -3   6   5          5.70          7.19         1.97 o                         
  -2   6   5         20.09         14.33         1.93 o                         
  -1   6   5          0.33          6.26         1.92 o                         
   0   6   5          4.51          8.79         1.75 o                         
   1   6   5         27.07         28.49         1.82 o                         
   2   6   5         34.04         33.23         2.05 o                         
   3   6   5         92.07         86.70         2.21 o                         
   4   6   5         21.16         19.24         1.59 o                         
   5   6   5         34.79         32.44         2.86 o                         
   6   6   5          0.32          1.36         1.73 o                         
  -4   7   5          0.21          3.58         2.54 o                         
  -3   7   5          0.05         -1.96         1.96 o                         
  -2   7   5          4.95          5.26         1.80 o                         
  -1   7   5          0.10         -0.45         1.92 o                         
   0   7   5          4.52          7.85         1.66 o                         
   1   7   5          3.86          4.98         3.16 o                         
   2   7   5          4.35          3.73         1.41 o                         
   3   7   5          0.23          0.07         1.27 o                         
   4   7   5         38.52         43.45         3.78 o                         
   5   7   5          0.59          2.79         1.93 o                         
   6   7   5          4.19          5.21         1.77 o                         
  -3   8   5          0.33          0.00         2.09 o                         
  -2   8   5          0.51          0.83         1.97 o                         
  -1   8   5          1.03          2.03         1.66 o                         
   0   8   5          8.26          6.19         1.74 o                         
   1   8   5          1.51          1.54         1.67 o                         
   2   8   5          7.28          5.02         1.40 o                         
   3   8   5          3.69          7.01         2.84 o                         
   4   8   5          4.21          5.17         1.89 o                         
   5   8   5          0.37          1.06         1.96 o                         
  -2   9   5          0.01          3.80         2.09 o                         
  -1   9   5          0.00          1.53         1.96 o                         
   0   9   5         11.53         10.95         1.98 o                         
   1   9   5          0.19          2.68         1.86 o                         
   2   9   5          1.48          2.48         1.73 o                         
   3   9   5          2.57          4.27         2.26 o                         
   4   9   5          0.99         -0.41         2.08 o                         
   0  10   5          6.35          4.52         1.84 o                         
   1  10   5          2.03          0.57         1.72 o                         
   2  10   5          0.18          0.59         1.74 o                         
   3  10   5          0.63          0.45         1.64 o                         
  -2  -9   6          0.78          1.33         2.73 o                         
  -1  -9   6          0.55          2.49         2.77 o                         
   0  -9   6          0.00         -0.20         2.75 o                         
  -4  -8   6          0.62         -0.18         1.89 o                         
  -3  -8   6          0.36          1.58         2.24 o                         
  -2  -8   6          0.75          1.23         2.42 o                         
  -1  -8   6          0.43          1.22         2.20 o                         
   0  -8   6          3.39          1.19         2.76 o                         
   1  -8   6          7.11          4.24         2.78 o                         
   2  -8   6          0.67          2.97         2.81 o                         
  -5  -7   6          0.08         -2.03         2.03 o                         
  -4  -7   6          4.43          3.18         1.87 o                         
  -3  -7   6          0.32          3.17         2.28 o                         
  -2  -7   6          3.87          4.51         2.21 o                         
  -1  -7   6          3.14          3.14         2.00 o                         
   0  -7   6         24.24         19.01         2.74 o                         
   1  -7   6          3.99          5.92         2.62 o                         
   2  -7   6          1.38          1.69         2.67 o                         
   3  -7   6          0.88          3.52         2.71 o                         
  -5  -6   6          0.30          0.28         1.81 o                         
  -4  -6   6          0.30          3.21         1.89 o                         
  -3  -6   6         36.53         34.67         2.20 o                         
  -2  -6   6         15.48         11.21         2.25 o                         
  -1  -6   6          0.58          0.61         1.96 o                         
   0  -6   6          2.31          2.68         2.70 o                         
   1  -6   6          1.40          3.96         2.56 o                         
   2  -6   6         13.74         13.05         2.87 o                         
   3  -6   6          8.84          8.75         3.23 o                         
   4  -6   6          5.83          4.84         2.86 o                         
  -5  -5   6          0.66          3.34         1.62 o                         
  -4  -5   6          6.24          5.00         1.67 o                         
  -3  -5   6          9.65          9.91         2.43 o                         
  -2  -5   6         11.87         13.51         2.21 o                         
  -1  -5   6          3.94          3.41         1.94 o                         
   0  -5   6          1.69          4.15         2.49 o                         
   1  -5   6         10.93         12.27         3.18 o                         
   2  -5   6          3.72          4.43         2.95 o                         
   3  -5   6         68.20         65.42         3.04 o                         
   4  -5   6          3.18          4.09         2.05 o                         
   5  -5   6          0.34         -0.02         1.94 o                         
  -6  -4   6          0.02          2.21         1.81 o                         
  -5  -4   6         16.58         11.47         1.77 o                         
  -4  -4   6         36.03         34.43         1.77 o                         
  -3  -4   6          0.03          3.60         2.04 o                         
  -2  -4   6         12.34          9.47         2.13 o                         
  -1  -4   6          7.74          9.76         2.68 o                         
   0  -4   6         51.59         51.21         2.84 o                         
   1  -4   6          3.46          4.31         3.43 o                         
   2  -4   6          0.43          0.89         3.09 o                         
   3  -4   6         13.68         12.18         2.56 o                         
   4  -4   6          0.23          1.60         2.02 o                         
   5  -4   6          1.30          1.88         1.79 o                         
  -6  -3   6          3.07          2.57         1.85 o                         
  -5  -3   6         74.44         78.77         1.95 o                         
  -4  -3   6          7.32         11.66         2.10 o                         
  -3  -3   6         23.27         22.35         1.93 o                         
  -2  -3   6         27.69         29.45         1.89 o                         
  -1  -3   6         19.15         19.37         2.59 o                         
   0  -3   6          5.91          6.50         2.59 o                         
   1  -3   6         14.30         14.54         3.66 o                         
   2  -3   6         26.95         24.60         2.69 o                         
   3  -3   6         12.75         14.02         1.78 o                         
   4  -3   6          1.50          1.91         1.86 o                         
   5  -3   6          0.58          5.15         2.64 o                         
   6  -3   6          0.25          3.78         3.05 o                         
  -6  -2   6          1.52          4.28         1.96 o                         
  -5  -2   6         19.46         23.39         2.23 o                         
  -4  -2   6          2.93          1.29         2.14 o                         
  -3  -2   6          1.92          0.39         1.59 o                         
  -2  -2   6        112.11         98.87         6.93 o                         
  -1  -2   6        602.21        613.49        27.94 o                         
   0  -2   6         57.65         48.68         3.23 o                         
   1  -2   6         38.67         40.21         2.67 o                         
   2  -2   6         14.21         14.68         2.14 o                         
   3  -2   6          0.90          1.48         1.76 o                         
   4  -2   6         24.47         25.83         4.19 o                         
   5  -2   6          0.25          1.89         1.82 o                         
   6  -2   6          1.93          2.59         2.23 o                         
  -6  -1   6          0.87          3.24         2.88 o                         
  -5  -1   6         13.89         20.91         2.24 o                         
  -4  -1   6         19.48         26.25         2.61 o                         
  -3  -1   6         11.09         16.58         2.53 o                         
  -2  -1   6        626.71        672.36        44.71 o                         
  -1  -1   6         97.13        107.21         6.75 o                         
   0  -1   6         16.84         21.22         3.59 o                         
   1  -1   6          2.99          4.15         2.46 o                         
   2  -1   6         74.94         82.53         2.62 o                         
   3  -1   6          0.33          1.80         1.89 o                         
   4  -1   6         17.74         19.17         2.72 o                         
   5  -1   6         13.35         12.17         1.99 o                         
   6  -1   6          0.63         -0.97         2.08 o                         
  -6   0   6          0.12          1.52         2.16 o                         
  -5   0   6          8.27          7.12         3.85 o                         
  -4   0   6          1.39          5.34         2.37 o                         
  -3   0   6         11.99          6.82         2.32 o                         
  -2   0   6          3.32          6.59         1.82 o                         
  -1   0   6         19.35         22.34         2.42 o                         
   0   0   6        369.17        302.13         6.17 o                         
   1   0   6       1026.55       1147.69        68.19 o                         
   2   0   6       1509.34       1754.94        42.98 o                         
   3   0   6          1.57          4.13         1.48 o                         
   4   0   6        102.65         99.12         3.49 o                         
   5   0   6          0.01         -0.07         1.75 o                         
   6   0   6          1.91         -0.30         2.51 o                         
  -6   1   6          0.00          3.02         2.72 o                         
  -5   1   6          5.23          7.09         1.93 o                         
  -4   1   6         16.52         18.67         2.47 o                         
  -3   1   6          0.69          1.98         1.79 o                         
  -2   1   6         72.98         90.26         5.87 o                         
  -1   1   6        721.33        679.37        27.38 o                         
   0   1   6        267.46        271.05        18.42 o                         
   1   1   6        862.08        927.51        35.58 o                         
   2   1   6         71.52         77.57         2.61 o                         
   3   1   6          0.59          0.77         1.67 o                         
   4   1   6         27.55         25.77         2.36 o                         
   5   1   6        269.94        283.22        11.99 o                         
   6   1   6         10.68          9.37         1.76 o                         
  -6   2   6          0.10          4.23         2.25 o                         
  -5   2   6          0.55          0.98         1.57 o                         
  -4   2   6          5.19          5.61         1.96 o                         
  -3   2   6          1.76          5.11         2.18 o                         
  -2   2   6        261.83        170.25        10.75 o                         
  -1   2   6        106.24        120.63         4.41 o                         
   0   2   6         25.26         20.46         2.18 o                         
   1   2   6         25.09         30.52         1.79 o                         
   2   2   6        490.02        544.60        32.36 o                         
   3   2   6         83.76         91.94         2.31 o                         
   4   2   6         77.81         80.80         4.54 o                         
   5   2   6        562.25        567.62        31.56 o                         
   6   2   6          0.29          2.28         1.93 o                         
   7   2   6          0.15          1.57         2.17 o                         
  -5   3   6          0.68          1.50         1.67 o                         
  -4   3   6          2.92          1.73         2.39 o                         
  -3   3   6          2.23          3.16         1.92 o                         
  -2   3   6          2.88          7.93         2.47 o                         
  -1   3   6          2.76          2.13         2.13 o                         
   0   3   6          3.48          0.47         1.76 o                         
   1   3   6          9.59         11.29         1.65 o                         
   2   3   6        287.52        284.15        25.37 o                         
   3   3   6         18.55         19.22         1.32 o                         
   4   3   6        104.09         94.12         8.75 o                         
   5   3   6         28.70         28.64         2.33 o                         
   6   3   6         14.46         12.81         2.59 o                         
   7   3   6          1.64          0.06         2.23 o                         
  -5   4   6          0.13          1.47         1.79 o                         
  -4   4   6         11.23          5.56         1.65 o                         
  -3   4   6         85.27         75.42         3.64 o                         
  -2   4   6          9.19          8.82         2.22 o                         
  -1   4   6         54.74         48.64         3.13 o                         
   0   4   6         65.01         66.93         4.48 o                         
   1   4   6         51.39         52.83         2.47 o                         
   2   4   6        275.75        281.66        10.15 o                         
   3   4   6         27.28         23.39         1.83 o                         
   4   4   6         17.32         13.60         1.91 o                         
   5   4   6         18.21         19.93         3.85 o                         
   6   4   6          4.79          1.56         1.92 o                         
  -5   5   6          0.17          0.47         1.62 o                         
  -4   5   6          5.68          8.45         2.34 o                         
  -3   5   6         24.10         29.65         1.92 o                         
  -2   5   6          0.30          0.56         2.10 o                         
  -1   5   6          0.03          0.92         1.92 o                         
   0   5   6          0.20          0.51         1.96 o                         
   1   5   6         55.21         52.35         2.14 o                         
   2   5   6         34.14         36.47         2.19 o                         
   3   5   6         51.69         54.41         4.60 o                         
   4   5   6          0.73          2.24         1.75 o                         
   5   5   6          0.06          1.08         1.84 o                         
   6   5   6         19.61         19.49         1.81 o                         
  -4   6   6          1.00         -0.29         1.67 o                         
  -3   6   6          1.14          1.25         1.70 o                         
  -2   6   6          5.63          7.90         1.92 o                         
  -1   6   6          3.49          2.37         1.78 o                         
   0   6   6         73.71         68.47         4.20 o                         
   1   6   6          0.10          2.87         1.34 o                         
   2   6   6         20.94         21.03         1.50 o                         
   3   6   6          0.03          1.87         1.75 o                         
   4   6   6          0.10          1.64         1.80 o                         
   5   6   6          6.09          6.16         1.47 o                         
   6   6   6          0.00         -0.93         1.54 o                         
  -3   7   6          1.86          1.63         1.81 o                         
  -2   7   6          0.34          2.81         1.63 o                         
  -1   7   6          1.70          4.78         1.82 o                         
   0   7   6         15.50         20.50         1.94 o                         
   1   7   6          1.77         -0.39         1.52 o                         
   2   7   6          0.16          3.07         1.63 o                         
   3   7   6         41.77         39.24         2.75 o                         
   4   7   6         14.22         15.38         1.70 o                         
   5   7   6          8.63          9.11         1.75 o                         
   6   7   6          4.54          5.86         2.09 o                         
  -3   8   6          0.81          0.96         1.97 o                         
  -2   8   6          0.24         -0.02         1.61 o                         
  -1   8   6          0.84          3.12         1.99 o                         
   0   8   6          0.15          3.04         1.54 o                         
   1   8   6          9.66         10.87         2.44 o                         
   2   8   6          2.36          4.93         1.56 o                         
   3   8   6         44.78         45.45         2.96 o                         
   4   8   6          4.79          5.06         1.50 o                         
   5   8   6          0.04          3.31         1.97 o                         
  -2   9   6          0.00         -0.14         1.84 o                         
  -1   9   6          0.85          2.57         1.67 o                         
   0   9   6         16.84         12.94         1.96 o                         
   1   9   6          0.16          0.76         1.37 o                         
   2   9   6          0.71          2.91         1.66 o                         
   3   9   6          0.60          0.07         1.45 o                         
   4   9   6          0.54          5.49         2.09 o                         
   0  10   6          2.66          3.40         1.75 o                         
   1  10   6          0.03          4.13         1.89 o                         
   2  10   6          0.17         -0.78         1.53 o                         
   3  10   6          0.44          0.75         1.69 o                         
  -1  -9   7          0.24          3.37         2.66 o                         
  -3  -8   7          0.02          0.66         2.41 o                         
  -2  -8   7          1.14          4.70         2.63 o                         
  -1  -8   7          5.13          5.83         2.27 o                         
   0  -8   7          0.43         -1.78         2.56 o                         
   1  -8   7          0.32          1.70         3.21 o                         
   2  -8   7          0.00         -0.11         2.75 o                         
  -4  -7   7          0.05         -0.69         2.19 o                         
  -3  -7   7          0.42          1.92         2.15 o                         
  -2  -7   7          6.00          5.70         2.30 o                         
  -1  -7   7          1.70          1.69         2.06 o                         
   0  -7   7          0.00          0.97         2.66 o                         
   1  -7   7          0.16          2.09         2.66 o                         
   2  -7   7          0.15          3.69         2.68 o                         
   3  -7   7          0.28          2.78         3.59 o                         
  -5  -6   7          0.08          1.40         1.61 o                         
  -4  -6   7          2.04          3.47         2.09 o                         
  -3  -6   7          8.95         11.13         2.14 o                         
  -2  -6   7         16.74         12.10         2.44 o                         
  -1  -6   7          4.57          3.31         1.96 o                         
   0  -6   7          2.85          3.84         3.29 o                         
   1  -6   7          3.14          6.20         2.60 o                         
   2  -6   7         23.16         22.93         2.83 o                         
   3  -6   7          0.01          3.80         2.64 o                         
   4  -6   7          2.68          1.83         2.79 o                         
  -5  -5   7          0.09         -0.74         1.52 o                         
  -4  -5   7          1.13          3.23         1.77 o                         
  -3  -5   7          1.43         -0.77         1.63 o                         
  -2  -5   7          7.17          7.27         2.21 o                         
  -1  -5   7          4.52          5.12         2.79 o                         
   0  -5   7          1.86          3.89         2.67 o                         
   1  -5   7          0.89          2.72         2.83 o                         
   2  -5   7         27.93         27.53         3.76 o                         
   3  -5   7          0.07         -0.67         2.70 o                         
   4  -5   7          0.01          5.28         4.48 o                         
  -6  -4   7          0.11          1.63         1.65 o                         
  -5  -4   7         11.39         10.06         1.52 o                         
  -4  -4   7         46.68         43.98         3.09 o                         
  -3  -4   7          0.54         -0.37         1.75 o                         
  -2  -4   7          3.01          3.78         2.22 o                         
  -1  -4   7          0.02         -1.41         2.64 o                         
   0  -4   7          5.86          3.83         2.11 o                         
   1  -4   7         15.99         15.65         3.39 o                         
   2  -4   7         68.36         69.97         8.33 o                         
   3  -4   7          1.23          0.35         2.69 o                         
   4  -4   7          3.64          5.14         2.17 o                         
   5  -4   7          0.55          1.17         1.80 o                         
  -6  -3   7          7.58          6.97         3.38 o                         
  -5  -3   7          6.75          8.82         1.79 o                         
  -4  -3   7         10.21         11.51         2.11 o                         
  -3  -3   7         31.79         35.64         1.97 o                         
  -2  -3   7          1.75          2.80         1.78 o                         
  -1  -3   7        102.73         97.24         3.27 o                         
   0  -3   7          2.18          6.99         2.60 o                         
   1  -3   7         62.04         59.74         3.50 o                         
   2  -3   7        116.26        112.68         3.43 o                         
   3  -3   7          6.34          7.79         2.22 o                         
   4  -3   7          4.49          4.52         1.94 o                         
   5  -3   7          0.02          3.83         2.39 o                         
  -6  -2   7          1.33          1.90         1.72 o                         
  -5  -2   7          8.15          4.52         1.79 o                         
  -4  -2   7          1.42          1.66         2.15 o                         
  -3  -2   7         23.22         32.32         2.53 o                         
  -2  -2   7          1.43          2.90         2.05 o                         
  -1  -2   7        372.58        364.23        11.21 o                         
   0  -2   7        248.58        227.98         7.63 o                         
   1  -2   7         50.88         59.90         3.63 o                         
   2  -2   7         54.04         57.15         2.41 o                         
   3  -2   7         95.44         92.17         4.44 o                         
   4  -2   7         23.31         26.51         2.18 o                         
   5  -2   7          7.71          9.13         2.51 o                         
   6  -2   7          0.68          1.57         1.90 o                         
  -6  -1   7          0.58          0.85         2.03 o                         
  -5  -1   7          4.66          5.59         1.87 o                         
  -4  -1   7          0.00          1.81         2.33 o                         
  -3  -1   7         14.92          8.20         3.08 o                         
  -2  -1   7          2.15          3.26         2.46 o                         
  -1  -1   7         24.97         30.39         3.16 o                         
   0  -1   7         12.49         11.76         4.18 o                         
   1  -1   7        122.84        116.79         5.44 o                         
   2  -1   7        154.68        186.18         5.02 o                         
   3  -1   7         83.73         88.68         2.95 o                         
   4  -1   7         61.99         61.61         3.47 o                         
   5  -1   7          0.54          3.25         2.01 o                         
   6  -1   7          0.31         -0.91         2.60 o                         
  -6   0   7          0.17          2.32         2.25 o                         
  -5   0   7          6.64          9.41         2.26 o                         
  -4   0   7          1.98          0.99         2.46 o                         
  -3   0   7          5.71          5.58         2.41 o                         
  -2   0   7        103.14        103.35         5.65 o                         
  -1   0   7         36.98         25.63         2.70 o                         
   0   0   7        553.17        494.28        28.17 o                         
   1   0   7        117.14        130.35         6.09 o                         
   2   0   7         70.18         90.02         2.40 o                         
   3   0   7         14.99         17.47         1.87 o                         
   4   0   7         34.12         35.25         2.94 o                         
   5   0   7         17.46         18.38         1.70 o                         
   6   0   7          5.12          5.05         2.63 o                         
  -6   1   7          0.03          1.37         1.83 o                         
  -5   1   7          3.78          1.38         1.90 o                         
  -4   1   7         11.96         10.63         1.84 o                         
  -3   1   7          5.05         11.60         2.15 o                         
  -2   1   7          8.13         18.75         2.11 o                         
  -1   1   7         27.72         22.33         2.73 o                         
   0   1   7        192.26        199.01        12.97 o                         
   1   1   7        379.61        445.33        16.02 o                         
   2   1   7         23.24         26.07         3.45 o                         
   3   1   7          0.74          1.73         1.59 o                         
   4   1   7        242.25        236.68         7.02 o                         
   5   1   7          8.18         12.18         1.64 o                         
   6   1   7         13.66         17.08         4.97 o                         
  -5   2   7          0.70          0.19         1.48 o                         
  -4   2   7         11.64         13.67         2.40 o                         
  -3   2   7          0.18         -2.09         2.18 o                         
  -2   2   7         17.42         13.91         2.13 o                         
  -1   2   7          8.32          8.02         2.42 o                         
   0   2   7         85.63         77.20         3.80 o                         
   1   2   7         80.66         75.10         3.59 o                         
   2   2   7        146.87        159.99         8.61 o                         
   3   2   7         18.16         18.44         2.23 o                         
   4   2   7          2.15          3.43         1.54 o                         
   5   2   7        155.04        136.01        11.71 o                         
   6   2   7          7.71          6.73         1.77 o                         
  -5   3   7          0.66          0.92         1.74 o                         
  -4   3   7          3.55          1.80         1.93 o                         
  -3   3   7         54.01         36.52         2.85 o                         
  -2   3   7         43.49         33.99         2.52 o                         
  -1   3   7         34.96         38.93         2.40 o                         
   0   3   7         39.64         50.33         2.26 o                         
   1   3   7          0.16          0.39         1.55 o                         
   2   3   7        136.91        140.29         6.03 o                         
   3   3   7          3.08          2.65         1.73 o                         
   4   3   7          0.99          2.54         1.51 o                         
   5   3   7         42.79         43.39         1.91 o                         
   6   3   7         16.32         12.06         1.94 o                         
  -5   4   7          0.11         -1.44         1.59 o                         
  -4   4   7          0.02         -1.21         1.70 o                         
  -3   4   7         40.82         44.82         3.27 o                         
  -2   4   7          1.62          0.55         2.34 o                         
  -1   4   7          7.20         10.70         2.03 o                         
   0   4   7          7.77          6.68         1.77 o                         
   1   4   7         55.46         66.53         3.82 o                         
   2   4   7          0.24          0.30         1.37 o                         
   3   4   7         97.32         96.76         4.62 o                         
   4   4   7        110.05        113.75         5.87 o                         
   5   4   7          5.90          7.40         1.69 o                         
   6   4   7          1.47          2.60         1.65 o                         
  -4   5   7          1.77          3.97         1.86 o                         
  -3   5   7         15.43         17.09         2.02 o                         
  -2   5   7          0.29          2.43         2.30 o                         
  -1   5   7          0.01          5.89         2.00 o                         
   0   5   7         17.56         14.90         2.11 o                         
   1   5   7        100.07         99.26         6.75 o                         
   2   5   7        125.05        121.53         5.33 o                         
   3   5   7         13.63         10.93         1.60 o                         
   4   5   7         13.78         13.87         1.55 o                         
   5   5   7         29.25         29.93         2.19 o                         
   6   5   7          0.27         -0.20         1.98 o                         
  -4   6   7          0.00          1.87         2.05 o                         
  -3   6   7          0.89          3.38         1.97 o                         
  -2   6   7          0.02          4.09         1.81 o                         
  -1   6   7          3.78          3.93         2.05 o                         
   0   6   7         39.36         40.05         2.74 o                         
   1   6   7          2.33          3.56         1.53 o                         
   2   6   7          4.75          4.94         1.52 o                         
   3   6   7          0.25          2.90         1.62 o                         
   4   6   7         22.73         20.40         2.45 o                         
   5   6   7          0.21          2.02         1.81 o                         
   6   6   7          0.26         -0.70         1.69 o                         
  -3   7   7          0.43          2.26         1.95 o                         
  -2   7   7          0.13          0.51         1.71 o                         
  -1   7   7          0.12          0.27         1.73 o                         
   0   7   7         12.04         14.06         1.77 o                         
   1   7   7          3.84          2.26         1.62 o                         
   2   7   7          7.80          5.89         1.31 o                         
   3   7   7         43.70         39.20         3.40 o                         
   4   7   7         55.17         45.63         1.67 o                         
   5   7   7          1.96          0.69         1.96 o                         
   6   7   7          0.02          0.70         1.86 o                         
  -2   8   7          0.11          1.24         1.79 o                         
  -1   8   7          0.00          3.87         1.84 o                         
   0   8   7          0.09          4.26         1.53 o                         
   1   8   7          0.10          1.43         1.52 o                         
   2   8   7          1.05          2.73         1.73 o                         
   3   8   7         35.72         38.82         2.58 o                         
   4   8   7          0.57          2.08         1.50 o                         
   5   8   7          0.45          0.14         1.41 o                         
  -1   9   7          1.09         -0.39         1.83 o                         
   0   9   7          2.77          2.87         1.93 o                         
   1   9   7          1.56         -0.04         1.82 o                         
   2   9   7          0.13          3.29         1.83 o                         
   3   9   7          0.28          4.17         1.78 o                         
   4   9   7          4.27          2.71         1.83 o                         
   0  10   7          0.68          4.82         2.38 o                         
   1  10   7          2.31          2.57         1.90 o                         
   2  10   7          0.62          0.70         1.64 o                         
   3  10   7          2.21          1.07         1.53 o                         
  -3  -8   8          0.49          1.29         2.48 o                         
  -2  -8   8          0.00          1.17         3.52 o                         
  -1  -8   8          0.02          2.11         2.42 o                         
   0  -8   8          2.19          2.15         2.80 o                         
   1  -8   8          0.31          2.20         2.85 o                         
  -4  -7   8          3.59          5.17         2.29 o                         
  -3  -7   8          1.17          2.78         2.18 o                         
  -2  -7   8          0.18          2.07         2.42 o                         
  -1  -7   8          0.03         -0.09         2.18 o                         
   0  -7   8          3.33          2.31         3.17 o                         
   1  -7   8          1.39          5.44         2.67 o                         
   2  -7   8          0.76          0.46         2.63 o                         
   3  -7   8          0.00          1.31         2.75 o                         
  -4  -6   8          0.03         -0.05         2.13 o                         
  -3  -6   8          0.29          3.57         2.08 o                         
  -2  -6   8          3.15          4.80         2.27 o                         
  -1  -6   8         42.46         25.93         2.91 o                         
   0  -6   8         29.49         26.02         4.98 o                         
   1  -6   8          6.29          5.86         2.72 o                         
   2  -6   8          2.02          1.97         2.70 o                         
   3  -6   8          0.01         -0.32         2.66 o                         
  -5  -5   8          0.05          1.86         1.83 o                         
  -4  -5   8         25.51         27.63         1.91 o                         
  -3  -5   8          0.26          0.04         2.03 o                         
  -2  -5   8          4.15          4.31         2.12 o                         
  -1  -5   8          6.06          3.40         2.64 o                         
   0  -5   8          0.06          2.53         2.29 o                         
   1  -5   8          9.74         10.75         2.81 o                         
   2  -5   8         43.19         50.00         3.08 o                         
   3  -5   8         52.01         46.72         7.54 o                         
   4  -5   8          0.28          0.47         2.10 o                         
  -5  -4   8          5.52          6.04         1.70 o                         
  -4  -4   8          0.00          1.76         1.47 o                         
  -3  -4   8         32.01         34.40         2.02 o                         
  -2  -4   8          0.09          1.07         2.39 o                         
  -1  -4   8         15.93         14.42         2.82 o                         
   0  -4   8         56.42         57.97         2.66 o                         
   1  -4   8         28.33         28.21         3.41 o                         
   2  -4   8        428.60        433.67        41.09 o                         
   3  -4   8         87.02         88.51         8.06 o                         
   4  -4   8          0.40          0.11         2.28 o                         
   5  -4   8          0.10         -0.39         2.97 o                         
  -5  -3   8          0.20          1.72         1.82 o                         
  -4  -3   8          1.17          4.49         1.76 o                         
  -3  -3   8          0.07          1.84         1.75 o                         
  -2  -3   8         10.35         12.40         2.06 o                         
  -1  -3   8         44.37         44.14         3.13 o                         
   0  -3   8          4.12          2.81         2.54 o                         
   1  -3   8         37.00         40.66         2.80 o                         
   2  -3   8          1.48          3.70         2.36 o                         
   3  -3   8         79.72         81.94         3.57 o                         
   4  -3   8          1.74          4.31         2.46 o                         
   5  -3   8          3.66          3.86         2.62 o                         
  -6  -2   8          9.03          5.10         1.89 o                         
  -5  -2   8          5.45          9.78         2.30 o                         
  -4  -2   8          2.25          0.90         2.54 o                         
  -3  -2   8         14.58         18.08         2.47 o                         
  -2  -2   8          7.40         11.23         2.19 o                         
  -1  -2   8         49.27         53.17         2.87 o                         
   0  -2   8         13.57         13.55         3.57 o                         
   1  -2   8         53.53         57.82         4.49 o                         
   2  -2   8         70.85         72.78         3.05 o                         
   3  -2   8          6.10          5.77         2.29 o                         
   4  -2   8          1.60          0.59         2.09 o                         
   5  -2   8          8.33          9.46         2.30 o                         
   6  -2   8          0.91          2.42         2.44 o                         
  -6  -1   8          7.94          9.19         2.40 o                         
  -5  -1   8          7.16          5.79         2.03 o                         
  -4  -1   8          0.08          2.52         2.36 o                         
  -3  -1   8          0.36          2.47         2.20 o                         
  -2  -1   8         47.29         47.86         2.88 o                         
  -1  -1   8         16.06         14.91         3.15 o                         
   0  -1   8         18.46         21.05         3.47 o                         
   1  -1   8         22.54         28.31         2.68 o                         
   2  -1   8         69.68         68.98         2.78 o                         
   3  -1   8        134.54        136.57         6.19 o                         
   4  -1   8         67.79         67.38         2.27 o                         
   5  -1   8          2.30         -0.18         1.79 o                         
   6  -1   8          5.12          4.67         2.22 o                         
  -6   0   8          0.08         -0.07         2.08 o                         
  -5   0   8          3.52          0.95         3.35 o                         
  -4   0   8          2.15          6.72         2.11 o                         
  -3   0   8         65.90         65.77         2.49 o                         
  -2   0   8         88.25         99.80         7.17 o                         
  -1   0   8         12.66          5.58         2.21 o                         
   0   0   8          0.01          2.47         3.25 o                         
   1   0   8        126.17        139.41         7.48 o                         
   2   0   8         42.73         45.66         4.68 o                         
   3   0   8         14.49         15.95         1.87 o                         
   4   0   8         11.39          8.62         1.89 o                         
   5   0   8          5.11          4.18         1.91 o                         
   6   0   8          0.03          3.86         2.05 o                         
  -5   1   8          2.24          4.25         2.10 o                         
  -4   1   8          0.30         -1.20         1.51 o                         
  -3   1   8         26.25         32.17         1.94 o                         
  -2   1   8         14.23         16.94         2.30 o                         
  -1   1   8          2.58          2.99         2.10 o                         
   0   1   8        166.19        192.21        12.21 o                         
   1   1   8        762.17        824.48        36.17 o                         
   2   1   8         99.52         98.72         5.34 o                         
   3   1   8         85.45         96.31         3.30 o                         
   4   1   8         32.92         32.57         2.10 o                         
   5   1   8         31.20         32.10         3.64 o                         
   6   1   8          3.85          4.21         2.22 o                         
  -5   2   8          0.00          1.60         1.96 o                         
  -4   2   8          1.98          2.60         1.94 o                         
  -3   2   8          9.75          2.94         2.00 o                         
  -2   2   8         81.10        104.54         4.87 o                         
  -1   2   8          9.83          8.32         2.41 o                         
   0   2   8        340.24        326.82        17.07 o                         
   1   2   8         77.49         91.90         2.25 o                         
   2   2   8          4.70          4.26         1.79 o                         
   3   2   8          0.60          0.37         1.70 o                         
   4   2   8         69.92         70.76         6.37 o                         
   5   2   8          7.53          7.09         1.86 o                         
   6   2   8          4.58          6.06         1.71 o                         
  -5   3   8          0.18          1.14         1.75 o                         
  -4   3   8          0.47          1.90         1.99 o                         
  -3   3   8         51.69         38.27         2.29 o                         
  -2   3   8         16.21         18.14         2.36 o                         
  -1   3   8         37.87         34.14         2.55 o                         
   0   3   8         31.84         30.34         2.27 o                         
   1   3   8         59.80         57.95         4.68 o                         
   2   3   8          9.87         10.93         1.60 o                         
   3   3   8          0.83          2.77         2.05 o                         
   4   3   8        765.76        756.12        39.82 o                         
   5   3   8         11.63         12.38         1.58 o                         
   6   3   8          0.79          1.59         1.91 o                         
  -5   4   8          1.08          0.04         1.95 o                         
  -4   4   8          0.17          0.23         1.78 o                         
  -3   4   8         31.82         33.82         2.78 o                         
  -2   4   8          1.69          6.00         2.39 o                         
  -1   4   8          0.73          1.39         2.22 o                         
   0   4   8          1.65          3.42         1.97 o                         
   1   4   8         42.99         47.60         2.52 o                         
   2   4   8         16.91         16.47         1.30 o                         
   3   4   8        228.22        215.94        13.68 o                         
   4   4   8        104.10        102.73         8.37 o                         
   5   4   8         32.85         32.77         1.76 o                         
   6   4   8          0.26          1.09         1.34 o                         
  -4   5   8          0.11          1.89         1.76 o                         
  -3   5   8          4.04          4.89         2.08 o                         
  -2   5   8          1.08          2.08         1.90 o                         
  -1   5   8          0.85          5.71         2.58 o                         
   0   5   8         38.84         36.01         3.65 o                         
   1   5   8         31.91         30.38         3.36 o                         
   2   5   8         20.65         22.80         2.96 o                         
   3   5   8          5.22          6.85         1.41 o                         
   4   5   8         18.78         16.77         1.33 o                         
   5   5   8          8.32          7.07         1.89 o                         
   6   5   8          0.44          0.77         1.68 o                         
  -4   6   8          0.00          1.15         1.76 o                         
  -3   6   8          0.50          1.33         1.67 o                         
  -2   6   8          0.02          0.91         1.65 o                         
  -1   6   8          2.28          3.52         2.14 o                         
   0   6   8          1.68          4.11         2.01 o                         
   1   6   8         13.35         19.29         1.58 o                         
   2   6   8          0.00          1.37         2.32 o                         
   3   6   8          2.34          3.38         1.60 o                         
   4   6   8         15.26         14.19         1.61 o                         
   5   6   8          1.39         -0.12         1.48 o                         
   6   6   8          3.19          4.73         1.94 o                         
  -3   7   8          0.12          1.68         1.75 o                         
  -2   7   8          0.43          0.61         1.76 o                         
  -1   7   8          2.87          4.97         1.73 o                         
   0   7   8          0.86          2.64         1.64 o                         
   1   7   8          8.58          5.89         1.34 o                         
   2   7   8         18.06         19.33         2.48 o                         
   3   7   8          2.25          4.20         1.90 o                         
   4   7   8          9.62          9.49         1.89 o                         
   5   7   8          2.03          1.65         1.72 o                         
  -2   8   8          0.84          5.26         1.78 o                         
  -1   8   8          3.89          6.97         1.68 o                         
   0   8   8          0.47          3.27         1.77 o                         
   1   8   8          0.47          2.45         1.57 o                         
   2   8   8          1.77          5.34         1.73 o                         
   3   8   8          3.18          2.83         1.86 o                         
   4   8   8          6.24          7.11         1.81 o                         
   5   8   8          0.14         -1.71         1.80 o                         
  -1   9   8          0.11          3.87         1.68 o                         
   0   9   8          3.55          7.66         1.78 o                         
   1   9   8          0.08          0.83         2.21 o                         
   2   9   8          3.97          7.41         1.83 o                         
   3   9   8         10.35         11.18         1.50 o                         
   4   9   8          4.90          4.67         1.66 o                         
   1  10   8          0.67          3.27         1.72 o                         
   2  10   8          1.25          1.58         1.79 o                         
  -2  -8   9          0.71          2.51         3.54 o                         
  -1  -8   9          2.34          1.72         4.59 o                         
   0  -8   9          0.08          1.26         2.84 o                         
  -3  -7   9          0.01          2.22         2.27 o                         
  -2  -7   9          0.95          2.04         2.53 o                         
  -1  -7   9          1.87          2.87         3.99 o                         
   0  -7   9          2.45          3.90         2.85 o                         
   1  -7   9          1.85          4.77         2.86 o                         
   2  -7   9          0.05          0.10         2.92 o                         
  -4  -6   9          0.81          1.11         1.90 o                         
  -3  -6   9          3.81          4.01         2.23 o                         
  -2  -6   9          3.78          3.06         2.36 o                         
  -1  -6   9          0.02          1.17         2.53 o                         
   0  -6   9          0.04          1.43         3.14 o                         
   1  -6   9          3.81          2.21         2.61 o                         
   2  -6   9          8.01          6.29         2.71 o                         
   3  -6   9          4.71          5.43         2.63 o                         
  -5  -5   9          0.14          0.62         1.91 o                         
  -4  -5   9          4.21          3.08         1.71 o                         
  -3  -5   9         14.01         14.44         1.90 o                         
  -2  -5   9          1.79          1.35         2.23 o                         
  -1  -5   9          0.49          0.75         2.62 o                         
   0  -5   9          7.07          5.09         2.20 o                         
   1  -5   9         36.42         39.18         3.62 o                         
   2  -5   9          6.85          8.97         2.98 o                         
   3  -5   9          2.42          3.96         2.79 o                         
   4  -5   9          1.99          3.13         2.12 o                         
  -5  -4   9          0.22          0.71         1.63 o                         
  -4  -4   9          0.08          0.36         1.76 o                         
  -3  -4   9          2.48          2.97         1.64 o                         
  -2  -4   9          0.26          1.23         2.42 o                         
  -1  -4   9         15.46         11.99         2.82 o                         
   0  -4   9         16.43         15.99         2.57 o                         
   1  -4   9         51.61         50.76         5.28 o                         
   2  -4   9         18.13         18.85         4.96 o                         
   3  -4   9          0.02          0.04         2.57 o                         
   4  -4   9          1.32          1.04         2.44 o                         
   5  -4   9          0.54          2.15         3.15 o                         
  -5  -3   9          8.73          7.90         2.30 o                         
  -4  -3   9          0.00          3.36         2.26 o                         
  -3  -3   9          0.05          1.33         1.65 o                         
  -2  -3   9          0.20          2.90         2.08 o                         
  -1  -3   9          0.01          0.83         2.45 o                         
   0  -3   9         90.44         88.20         3.43 o                         
   1  -3   9         77.38         86.83         4.86 o                         
   2  -3   9          8.67         11.22         2.47 o                         
   3  -3   9         67.86         59.67         3.33 o                         
   4  -3   9          9.37          9.52         2.60 o                         
   5  -3   9          2.96          4.89         2.39 o                         
  -5  -2   9          1.75          4.14         1.92 o                         
  -4  -2   9          0.86         -0.67         3.36 o                         
  -3  -2   9          1.57          3.07         2.35 o                         
  -2  -2   9         15.43         20.88         2.26 o                         
  -1  -2   9         17.50         16.19         2.61 o                         
   0  -2   9        175.02        170.30         8.77 o                         
   1  -2   9        230.33        239.45        26.87 o                         
   2  -2   9          0.24          0.27         2.24 o                         
   3  -2   9          2.94          5.18         2.44 o                         
   4  -2   9          1.46          2.00         2.17 o                         
   5  -2   9          0.79          3.54         2.31 o                         
  -5  -1   9          0.38         -0.99         2.01 o                         
  -4  -1   9          0.11          2.91         2.13 o                         
  -3  -1   9          1.06          1.54         2.64 o                         
  -2  -1   9        113.14        107.12         3.36 o                         
  -1  -1   9         45.85         42.72         2.50 o                         
   0  -1   9         16.84         15.06         3.16 o                         
   1  -1   9         88.92         91.83         6.13 o                         
   2  -1   9         70.14         62.00         4.13 o                         
   3  -1   9         76.90         80.01         2.64 o                         
   4  -1   9         54.27         58.49         6.21 o                         
   5  -1   9          4.49          6.75         2.17 o                         
   6  -1   9          0.94          2.07         2.12 o                         
  -5   0   9          0.20          0.11         2.08 o                         
  -4   0   9          0.19         -0.34         1.86 o                         
  -3   0   9         12.62         14.68         2.11 o                         
  -2   0   9         16.76         25.05         3.22 o                         
  -1   0   9         11.44          8.41         2.78 o                         
   0   0   9          0.27          5.43         2.28 o                         
   1   0   9        134.32        143.81         6.98 o                         
   2   0   9          5.10          5.92         2.04 o                         
   3   0   9          7.38          7.37         1.86 o                         
   4   0   9          7.97          4.97         1.85 o                         
   5   0   9          2.35          3.50         1.93 o                         
   6   0   9          1.48          0.81         1.86 o                         
  -5   1   9          0.04          2.29         2.44 o                         
  -4   1   9          1.00          3.28         2.19 o                         
  -3   1   9          8.60         10.92         1.81 o                         
  -2   1   9          8.69          6.85         2.20 o                         
  -1   1   9         55.96         30.64         2.51 o                         
   0   1   9          1.96          4.05         2.28 o                         
   1   1   9        267.11        306.59        28.69 o                         
   2   1   9          0.37          0.14         1.70 o                         
   3   1   9          7.06          6.12         1.73 o                         
   4   1   9         21.73         19.84         1.65 o                         
   5   1   9         15.10         15.86         2.02 o                         
   6   1   9          6.43          7.21         2.09 o                         
  -5   2   9          0.42          1.18         2.34 o                         
  -4   2   9          2.15          1.03         1.59 o                         
  -3   2   9          1.03          3.04         1.88 o                         
  -2   2   9         10.93         15.43         2.00 o                         
  -1   2   9         98.49        121.37         4.54 o                         
   0   2   9        118.49        119.30         7.07 o                         
   1   2   9          0.32          1.62         1.82 o                         
   2   2   9          1.53          2.29         1.86 o                         
   3   2   9         18.64         15.08         1.63 o                         
   4   2   9         73.07         73.00         1.87 o                         
   5   2   9         17.22         18.44         2.46 o                         
   6   2   9          0.89          2.06         2.00 o                         
  -5   3   9          0.14         -1.69         1.69 o                         
  -4   3   9          0.25          0.02         1.78 o                         
  -3   3   9          7.64          1.97         2.08 o                         
  -2   3   9          0.35          3.20         2.04 o                         
  -1   3   9          7.84          5.80         2.35 o                         
   0   3   9          4.04          4.75         2.13 o                         
   1   3   9         14.06         14.83         1.83 o                         
   2   3   9         26.87         30.51         2.08 o                         
   3   3   9          0.60          0.17         1.36 o                         
   4   3   9        580.02        599.31        42.06 o                         
   5   3   9          4.54          5.89         1.37 o                         
   6   3   9          2.13          3.56         1.49 o                         
  -4   4   9          0.25          2.18         1.66 o                         
  -3   4   9          0.94          1.45         1.84 o                         
  -2   4   9          4.04          1.69         2.07 o                         
  -1   4   9          0.80          3.42         2.05 o                         
   0   4   9          7.75          9.06         2.02 o                         
   1   4   9          3.75          6.23         1.48 o                         
   2   4   9          0.10          3.29         1.89 o                         
   3   4   9         39.37         43.06         4.00 o                         
   4   4   9         13.37         12.80         1.62 o                         
   5   4   9          0.32          3.56         1.82 o                         
   6   4   9          3.33          1.74         1.50 o                         
  -4   5   9          7.53          5.97         2.01 o                         
  -3   5   9          0.09          1.68         2.93 o                         
  -2   5   9          0.38          0.21         1.97 o                         
  -1   5   9          0.19          4.03         2.13 o                         
   0   5   9          0.04          0.53         1.84 o                         
   1   5   9         16.92         11.70         1.81 o                         
   2   5   9         16.22         18.11         2.37 o                         
   3   5   9         16.69         18.57         1.89 o                         
   4   5   9          1.96          5.07         1.50 o                         
   5   5   9          0.84          1.60         1.42 o                         
   6   5   9          2.17          0.48         1.73 o                         
  -4   6   9          4.17          2.23         1.55 o                         
  -3   6   9          0.02          0.81         1.61 o                         
  -2   6   9          0.07         -0.95         1.64 o                         
  -1   6   9          0.78          2.46         2.05 o                         
   0   6   9         17.66         14.06         1.74 o                         
   1   6   9         11.26         14.75         1.41 o                         
   2   6   9         54.39         57.36         4.23 o                         
   3   6   9          4.27          6.29         1.81 o                         
   4   6   9          1.25          2.55         1.77 o                         
   5   6   9          7.02          6.71         1.37 o                         
   6   6   9          2.85          2.88         1.77 o                         
  -3   7   9          0.55         -0.12         1.77 o                         
  -2   7   9          0.02          0.20         1.65 o                         
  -1   7   9          2.17          3.80         1.99 o                         
   0   7   9          0.11          1.06         2.05 o                         
   1   7   9          2.92          2.19         1.50 o                         
   2   7   9         29.85         31.07         4.20 o                         
   3   7   9          1.05          4.13         1.93 o                         
   4   7   9          4.18          2.87         2.08 o                         
   5   7   9          2.07          1.85         1.73 o                         
  -2   8   9          0.28          0.13         1.95 o                         
  -1   8   9          3.56          5.84         2.46 o                         
   0   8   9          0.33          0.43         1.55 o                         
   1   8   9          0.10          0.76         1.76 o                         
   2   8   9         22.01         23.18         1.86 o                         
   3   8   9         65.99         66.20         1.80 o                         
   4   8   9          0.19          0.67         1.79 o                         
   5   8   9          3.06          5.53         2.10 o                         
  -1   9   9          0.63          1.12         1.76 o                         
   0   9   9          0.37         -0.27         1.85 o                         
   1   9   9          2.04          5.04         1.89 o                         
   2   9   9         27.81         26.17         1.92 o                         
   3   9   9          2.98          2.06         1.76 o                         
   4   9   9          0.33          2.52         1.87 o                         
  -3  -7  10          0.02          3.53         2.54 o                         
  -2  -7  10          0.54          3.17         2.77 o                         
  -1  -7  10          5.51          4.08         3.87 o                         
   0  -7  10          0.03          1.53         2.80 o                         
   1  -7  10          3.69          4.86         3.32 o                         
   2  -7  10          4.30          1.81         3.79 o                         
  -4  -6  10          1.58          2.26         1.93 o                         
  -3  -6  10          0.04          0.15         2.29 o                         
  -2  -6  10          1.16          2.64         2.38 o                         
  -1  -6  10          4.71          7.47         2.87 o                         
   0  -6  10          1.66          1.51         3.15 o                         
   1  -6  10          0.27         -1.75         2.88 o                         
   2  -6  10          0.25          2.93         2.88 o                         
   3  -6  10          0.57          0.86         3.19 o                         
  -4  -5  10          0.68          0.77         1.79 o                         
  -3  -5  10          3.64          4.65         1.81 o                         
  -2  -5  10         15.62         12.31         2.34 o                         
  -1  -5  10         37.39         30.74         2.78 o                         
   0  -5  10          0.06          0.53         2.25 o                         
   1  -5  10          3.61          6.27         2.81 o                         
   2  -5  10         25.01         26.76         2.96 o                         
   3  -5  10          7.57          8.49         2.67 o                         
   4  -5  10          1.18          2.16         2.79 o                         
  -5  -4  10          1.38          3.43         1.69 o                         
  -4  -4  10          1.19          2.02         1.69 o                         
  -3  -4  10          5.58          5.32         1.78 o                         
  -2  -4  10         19.01         15.83         2.10 o                         
  -1  -4  10         11.76         12.37         2.77 o                         
   0  -4  10          0.11          0.26         2.95 o                         
   1  -4  10         17.02         18.33         2.59 o                         
   2  -4  10         15.72         14.43         2.92 o                         
   3  -4  10          6.43          5.83         2.63 o                         
   4  -4  10          0.27          4.14         4.04 o                         
  -5  -3  10          3.17          3.72         2.30 o                         
  -4  -3  10          2.41          2.75         1.82 o                         
  -3  -3  10          0.79          1.90         1.92 o                         
  -2  -3  10          1.76          5.64         2.22 o                         
  -1  -3  10         15.88         16.63         2.86 o                         
   0  -3  10         46.49         60.19         4.00 o                         
   1  -3  10        334.74        349.37        30.47 o                         
   2  -3  10        257.76        245.01         7.13 o                         
   3  -3  10         12.15         12.64         2.87 o                         
   4  -3  10          0.01          1.49         2.91 o                         
   5  -3  10          0.01          3.54         2.68 o                         
  -5  -2  10          1.11          2.80         1.87 o                         
  -4  -2  10          0.02         -2.06         2.24 o                         
  -3  -2  10          3.36          5.96         2.45 o                         
  -2  -2  10          4.99          8.43         2.10 o                         
  -1  -2  10          7.86          4.63         3.41 o                         
   0  -2  10          4.15          4.52         3.21 o                         
   1  -2  10        209.63        215.57        17.79 o                         
   2  -2  10          9.74          8.92         2.53 o                         
   3  -2  10          3.90          5.44         2.52 o                         
   4  -2  10          1.43         -0.18         2.40 o                         
   5  -2  10         10.72         10.25         2.23 o                         
  -5  -1  10          0.31          1.84         2.02 o                         
  -4  -1  10          0.00          1.09         1.79 o                         
  -3  -1  10          0.60         -0.48         2.18 o                         
  -2  -1  10         40.78         40.17         3.11 o                         
  -1  -1  10         17.98         21.01         3.43 o                         
   0  -1  10         35.75         39.48         5.48 o                         
   1  -1  10          1.67          2.35         2.66 o                         
   2  -1  10          0.11         -0.06         3.34 o                         
   3  -1  10          3.54          2.16         2.11 o                         
   4  -1  10          8.43          9.81         1.91 o                         
   5  -1  10         13.71         11.01         2.11 o                         
   6  -1  10          0.24          2.53         2.18 o                         
  -5   0  10          0.15          1.47         2.03 o                         
  -4   0  10          0.50         -0.59         1.99 o                         
  -3   0  10          0.00         -0.20         2.43 o                         
  -2   0  10          9.45         18.12         2.67 o                         
  -1   0  10          0.17          1.85         3.06 o                         
   0   0  10         18.84         16.17         3.05 o                         
   1   0  10         86.78         91.47         6.01 o                         
   2   0  10          0.05          0.00         1.68 o                         
   3   0  10          2.49          3.70         1.89 o                         
   4   0  10         42.45         37.69         3.58 o                         
   5   0  10          0.13          1.40         1.95 o                         
   6   0  10          1.33          2.94         2.17 o                         
  -5   1  10          0.11          0.71         3.53 o                         
  -4   1  10          3.49          3.12         1.79 o                         
  -3   1  10          1.90          6.26         2.01 o                         
  -2   1  10          0.38          1.82         2.86 o                         
  -1   1  10         20.35          9.31         2.20 o                         
   0   1  10          5.49          7.21         2.41 o                         
   1   1  10         52.57         53.54         5.44 o                         
   2   1  10         11.38         11.05         1.54 o                         
   3   1  10         15.55         17.04         1.97 o                         
   4   1  10          2.11          2.94         1.80 o                         
   5   1  10          3.38          5.68         1.89 o                         
   6   1  10          9.26          8.20         1.81 o                         
  -5   2  10          0.50          2.39         2.09 o                         
  -4   2  10          2.68          2.69         2.30 o                         
  -3   2  10          5.51          7.61         1.88 o                         
  -2   2  10          0.07          3.73         2.14 o                         
  -1   2  10         29.08         53.06         3.05 o                         
   0   2  10          0.45          3.70         1.95 o                         
   1   2  10          1.03          0.72         2.33 o                         
   2   2  10         11.70          9.96         1.74 o                         
   3   2  10         24.44         20.35         1.81 o                         
   4   2  10         21.17         16.47         1.63 o                         
   5   2  10         22.85         20.00         2.05 o                         
   6   2  10          0.08          1.75         3.22 o                         
  -5   3  10          0.21          3.31         2.54 o                         
  -4   3  10          0.57         -0.81         1.80 o                         
  -3   3  10          1.13          3.49         2.74 o                         
  -2   3  10          2.18         10.39         2.46 o                         
  -1   3  10         38.83         34.35         2.42 o                         
   0   3  10          0.05          0.77         2.06 o                         
   1   3  10        100.34         95.58         6.71 o                         
   2   3  10          3.56          4.43         1.65 o                         
   3   3  10         11.27         13.15         1.60 o                         
   4   3  10         31.06         32.67         1.70 o                         
   5   3  10          4.32          6.45         1.48 o                         
   6   3  10          0.63          0.37         1.58 o                         
  -4   4  10          2.36          6.47         1.98 o                         
  -3   4  10          5.96          3.00         1.61 o                         
  -2   4  10          3.42          8.17         2.12 o                         
  -1   4  10         16.23         16.66         2.06 o                         
   0   4  10          1.57          3.57         2.03 o                         
   1   4  10         56.48         56.70         3.21 o                         
   2   4  10         22.83         22.97         2.38 o                         
   3   4  10        144.05        148.88         9.91 o                         
   4   4  10          5.59          2.93         1.58 o                         
   5   4  10         23.21         20.32         2.09 o                         
   6   4  10          0.01          0.88         1.44 o                         
  -4   5  10          2.15          3.60         1.81 o                         
  -3   5  10          0.02         -1.55         1.63 o                         
  -2   5  10          1.67          3.34         1.68 o                         
  -1   5  10          5.32          3.39         1.99 o                         
   0   5  10          5.18          9.43         1.60 o                         
   1   5  10         28.47         24.74         1.64 o                         
   2   5  10        155.77        168.04         8.92 o                         
   3   5  10        225.14        208.51        26.41 o                         
   4   5  10         43.48         45.44         4.78 o                         
   5   5  10          0.14          2.67         1.64 o                         
   6   5  10          3.80          5.15         2.04 o                         
  -3   6  10          0.22          2.88         1.76 o                         
  -2   6  10          0.01          2.90         1.68 o                         
  -1   6  10          5.15          5.24         1.73 o                         
   0   6  10         13.92          9.91         1.61 o                         
   1   6  10         41.40         44.70         4.21 o                         
   2   6  10          1.06          1.21         1.37 o                         
   3   6  10         13.13         16.36         1.71 o                         
   4   6  10         12.55         16.45         3.15 o                         
   5   6  10          6.30          8.44         1.71 o                         
  -3   7  10          0.17          1.13         1.66 o                         
  -2   7  10          1.44          0.45         1.81 o                         
  -1   7  10         12.58          9.94         1.92 o                         
   0   7  10          7.17         12.59         1.87 o                         
   1   7  10          4.33          5.77         1.49 o                         
   2   7  10          1.65          1.59         1.60 o                         
   3   7  10         15.10         17.85         2.55 o                         
   4   7  10          1.21          3.85         1.93 o                         
   5   7  10          0.49          3.39         1.74 o                         
  -2   8  10          0.03          2.84         1.81 o                         
  -1   8  10          0.02          2.30         1.95 o                         
   0   8  10          0.01          3.70         1.61 o                         
   1   8  10          2.33          1.82         1.77 o                         
   2   8  10          6.35          8.51         1.78 o                         
   3   8  10          0.28         -0.53         1.72 o                         
   4   8  10          4.10          4.66         1.79 o                         
   0   9  10          0.14         -1.41         1.62 o                         
   1   9  10          0.56          2.25         1.66 o                         
   2   9  10          1.31          2.18         1.58 o                         
   3   9  10          1.21          3.57         2.13 o                         
  -2  -7  11          1.01          0.86         2.65 o                         
  -1  -7  11          0.17          1.38         3.04 o                         
   0  -7  11          1.94          1.14         2.92 o                         
   1  -7  11         11.63         12.04         3.24 o                         
  -3  -6  11          0.16          3.85         2.00 o                         
  -2  -6  11          2.97          3.19         2.86 o                         
  -1  -6  11          2.94          4.00         2.79 o                         
   0  -6  11          0.95          3.17         4.89 o                         
   1  -6  11          1.91          2.87         2.84 o                         
   2  -6  11          0.34          0.69         2.70 o                         
  -4  -5  11          0.29          1.51         2.50 o                         
  -3  -5  11          0.47          1.96         2.01 o                         
  -2  -5  11          2.40          2.34         2.16 o                         
  -1  -5  11          0.18          2.96         2.54 o                         
   0  -5  11          0.15          1.11         2.92 o                         
   1  -5  11         10.32         11.42         3.30 o                         
   2  -5  11         15.13         15.29         3.28 o                         
   3  -5  11          0.00          1.79         3.41 o                         
  -4  -4  11          3.65          3.68         1.96 o                         
  -3  -4  11          1.33          1.97         2.02 o                         
  -2  -4  11          0.10          1.27         2.18 o                         
  -1  -4  11          0.54          2.22         2.40 o                         
   0  -4  11          7.63          8.79         3.01 o                         
   1  -4  11          0.37          1.24         2.78 o                         
   2  -4  11         18.70         17.59         2.65 o                         
   3  -4  11          0.01          0.62         5.11 o                         
   4  -4  11          3.00          5.34         4.72 o                         
  -5  -3  11          0.14          0.17         1.74 o                         
  -4  -3  11          3.18          3.20         1.86 o                         
  -3  -3  11          0.07          0.39         2.05 o                         
  -2  -3  11          0.33          1.81         2.27 o                         
  -1  -3  11          2.79          3.51         3.13 o                         
   0  -3  11         35.57         32.51         3.15 o                         
   1  -3  11        124.48        129.59        14.69 o                         
   2  -3  11         15.09         15.18         3.00 o                         
   3  -3  11          0.29          2.47         2.73 o                         
   4  -3  11          0.07         -0.59         2.79 o                         
   5  -3  11          0.43          1.24         2.74 o                         
  -5  -2  11          0.08         -0.41         2.28 o                         
  -4  -2  11          0.00          3.50         1.97 o                         
  -3  -2  11          0.00          1.74         2.07 o                         
  -2  -2  11          5.31          5.35         2.45 o                         
  -1  -2  11         13.20         13.48         3.33 o                         
   0  -2  11         14.40         14.45         3.12 o                         
   1  -2  11         20.47         26.55         3.04 o                         
   2  -2  11          0.27          1.03         2.47 o                         
   3  -2  11         22.30         19.87         2.51 o                         
   4  -2  11          0.12          2.23         2.22 o                         
   5  -2  11          5.69          3.71         2.41 o                         
  -5  -1  11          0.00         -0.88         2.49 o                         
  -4  -1  11          0.01          0.36         2.25 o                         
  -3  -1  11          0.54          0.52         2.80 o                         
  -2  -1  11          0.26          3.47         2.58 o                         
  -1  -1  11         11.77          9.12         2.81 o                         
   0  -1  11         15.22         17.28         3.24 o                         
   1  -1  11          1.22          4.99         2.71 o                         
   2  -1  11          4.35          7.56         2.52 o                         
   3  -1  11          0.00          0.83         2.07 o                         
   4  -1  11          5.25          6.23         2.04 o                         
   5  -1  11          6.45          6.99         2.32 o                         
  -5   0  11          0.00          0.84         3.73 o                         
  -4   0  11          0.15          2.04         2.60 o                         
  -3   0  11         12.70         11.40         2.72 o                         
  -2   0  11          0.71          5.02         2.63 o                         
  -1   0  11          9.03          9.45         2.93 o                         
   0   0  11         12.44         18.49         3.04 o                         
   1   0  11         42.53         45.42         7.34 o                         
   2   0  11          6.37          6.93         1.71 o                         
   3   0  11          1.23          1.83         1.90 o                         
   4   0  11          2.14          1.30         1.88 o                         
   5   0  11          0.43         -0.07         1.95 o                         
   6   0  11          9.48          6.86         2.20 o                         
  -5   1  11          0.12          0.89         1.83 o                         
  -4   1  11          2.19          3.13         3.25 o                         
  -3   1  11          4.97          6.60         1.86 o                         
  -2   1  11          6.95          3.01         2.06 o                         
  -1   1  11          7.65          6.94         2.15 o                         
   0   1  11         25.10         19.20         2.31 o                         
   1   1  11         39.00         36.79         3.91 o                         
   2   1  11         10.47         12.32         1.55 o                         
   3   1  11         16.71         12.16         1.59 o                         
   4   1  11          0.00          2.37         1.82 o                         
   5   1  11          0.38          2.51         1.58 o                         
   6   1  11          6.62          3.77         2.40 o                         
  -5   2  11          0.06          3.30         2.72 o                         
  -4   2  11          2.34          1.57         1.45 o                         
  -3   2  11          2.63          5.40         1.85 o                         
  -2   2  11          0.08          1.31         2.17 o                         
  -1   2  11          5.79          9.85         2.35 o                         
   0   2  11        263.13        254.20        17.21 o                         
   1   2  11         71.28         71.57         5.00 o                         
   2   2  11          6.41          9.36         1.92 o                         
   3   2  11         43.77         42.14         3.00 o                         
   4   2  11          3.29          2.82         1.52 o                         
   5   2  11          4.81          4.30         1.44 o                         
   6   2  11          1.82          2.59         1.78 o                         
  -4   3  11          1.08          2.32         1.44 o                         
  -3   3  11          0.07         -1.67         1.81 o                         
  -2   3  11         20.90         22.40         2.05 o                         
  -1   3  11         21.94         15.33         2.23 o                         
   0   3  11        105.48        104.89         4.69 o                         
   1   3  11         41.55         39.09         3.01 o                         
   2   3  11          0.38          2.16         2.01 o                         
   3   3  11         16.96         16.52         1.86 o                         
   4   3  11         25.85         24.81         1.85 o                         
   5   3  11          6.13          6.66         2.07 o                         
   6   3  11          6.60          9.60         1.60 o                         
  -4   4  11          1.25         -0.65         1.90 o                         
  -3   4  11          0.47          0.42         1.74 o                         
  -2   4  11          1.37          1.39         1.79 o                         
  -1   4  11         12.17         14.49         1.78 o                         
   0   4  11         19.18         23.29         2.01 o                         
   1   4  11         90.37         81.01         4.97 o                         
   2   4  11         54.28         53.88         4.67 o                         
   3   4  11        640.92        613.02        37.20 o                         
   4   4  11         53.02         59.05         3.10 o                         
   5   4  11          0.00          3.57         1.63 o                         
   6   4  11          0.08          0.62         1.82 o                         
  -4   5  11          1.05         -0.57         1.73 o                         
  -3   5  11          1.41          3.81         1.94 o                         
  -2   5  11          3.20         -0.62         1.96 o                         
  -1   5  11          7.00          5.39         1.99 o                         
   0   5  11          0.13          2.69         1.53 o                         
   1   5  11         40.84         44.04         1.75 o                         
   2   5  11         28.84         31.29         2.07 o                         
   3   5  11        120.00        128.32         9.46 o                         
   4   5  11         12.10         12.66         1.87 o                         
   5   5  11          1.82          2.38         1.71 o                         
   6   5  11          1.28          2.88         2.08 o                         
  -3   6  11          0.16          2.08         2.02 o                         
  -2   6  11          0.42         -0.41         1.64 o                         
  -1   6  11          0.01          2.73         1.74 o                         
   0   6  11          0.21          2.59         1.70 o                         
   1   6  11         20.73         20.57         1.51 o                         
   2   6  11         64.15         68.68         4.87 o                         
   3   6  11          4.92          7.05         1.91 o                         
   4   6  11          0.14          2.03         1.49 o                         
   5   6  11          0.00          0.46         1.99 o                         
  -2   7  11          0.30          2.14         2.00 o                         
  -1   7  11          2.43          1.65         1.81 o                         
   0   7  11          0.25          2.08         1.42 o                         
   1   7  11          0.07         -0.29         1.79 o                         
   2   7  11          0.16         -0.03         1.47 o                         
   3   7  11          2.82          3.81         1.69 o                         
   4   7  11          1.22          2.85         2.00 o                         
   5   7  11         10.80         12.34         2.48 o                         
  -1   8  11          0.13          2.09         1.59 o                         
   0   8  11          4.44          3.02         1.66 o                         
   1   8  11          2.54          5.76         1.81 o                         
   2   8  11         10.08          8.80         1.87 o                         
   3   8  11         14.81         13.52         2.13 o                         
   4   8  11          3.21          4.14         1.64 o                         
   0   9  11          0.35         -0.69         1.78 o                         
   1   9  11          0.29          3.19         1.93 o                         
   2   9  11          3.82          3.15         2.36 o                         
   3   9  11          0.01          3.78         1.85 o                         
  -2  -6  12          1.38          2.17         2.21 o                         
  -1  -6  12          1.79          1.94         2.82 o                         
   0  -6  12          0.00          1.23         5.25 o                         
   1  -6  12          6.55          5.40         3.28 o                         
   2  -6  12          0.33          1.42         3.24 o                         
  -3  -5  12          0.02          1.03         2.09 o                         
  -2  -5  12          4.07          4.06         2.27 o                         
  -1  -5  12          0.20          0.49         2.43 o                         
   0  -5  12          0.13          1.14         2.91 o                         
   1  -5  12          1.07          1.41         3.46 o                         
   2  -5  12          0.54          0.95         3.13 o                         
   3  -5  12          3.66         -1.97         4.19 o                         
  -4  -4  12          0.99         -0.19         2.14 o                         
  -3  -4  12          1.36          2.48         2.14 o                         
  -2  -4  12          2.76          4.62         2.40 o                         
  -1  -4  12          0.31          3.40         2.72 o                         
   0  -4  12          0.77          0.91         3.16 o                         
   1  -4  12          3.09          3.07         3.57 o                         
   2  -4  12         21.29         19.44         5.79 o                         
   3  -4  12          0.00          5.24         5.31 o                         
   4  -4  12          0.35          1.66         4.59 o                         
  -4  -3  12          2.22          1.47         1.80 o                         
  -3  -3  12          5.47          6.23         1.98 o                         
  -2  -3  12          0.01          1.40         2.40 o                         
  -1  -3  12          7.00          6.36         2.78 o                         
   0  -3  12          9.38         11.65         2.98 o                         
   1  -3  12          3.15          4.07         2.83 o                         
   2  -3  12          2.17          1.41         2.75 o                         
   3  -3  12          0.03          0.08         2.85 o                         
   4  -3  12          0.68          1.75         2.69 o                         
  -4  -2  12          0.80          2.51         1.90 o                         
  -3  -2  12          0.40          1.01         1.78 o                         
  -2  -2  12          0.05          2.07         2.40 o                         
  -1  -2  12          4.05          5.99         2.96 o                         
   0  -2  12        130.04        138.77        15.19 o                         
   1  -2  12         50.70         55.68         4.17 o                         
   2  -2  12          4.72          2.76         2.46 o                         
   3  -2  12          3.28          3.87         2.42 o                         
   4  -2  12          2.67          2.20         2.32 o                         
   5  -2  12          3.66          4.93         2.48 o                         
  -4  -1  12          0.24         -0.72         2.48 o                         
  -3  -1  12          0.05          3.74         2.56 o                         
  -2  -1  12          1.12         -0.51         2.74 o                         
  -1  -1  12         39.17         33.17         4.31 o                         
   0  -1  12        316.64        336.95        44.95 o                         
   1  -1  12          2.08          1.82         2.60 o                         
   2  -1  12          8.49          9.20         2.09 o                         
   3  -1  12          1.75          3.90         2.27 o                         
   4  -1  12          1.54          2.76         2.14 o                         
   5  -1  12          0.10         -1.61         2.11 o                         
  -4   0  12          0.02          0.53         1.84 o                         
  -3   0  12          8.05          6.46         2.50 o                         
  -2   0  12          7.24          7.04         2.28 o                         
  -1   0  12          1.54         -2.14         2.85 o                         
   0   0  12          9.06          9.84         2.98 o                         
   1   0  12          1.70          6.57         4.13 o                         
   2   0  12         39.07         41.42         2.30 o                         
   3   0  12         38.46         30.25         2.67 o                         
   4   0  12         24.08         22.64         2.12 o                         
   5   0  12          0.18          1.08         1.96 o                         
  -4   1  12          1.79          3.33         1.94 o                         
  -3   1  12         10.28         13.09         2.21 o                         
  -2   1  12          0.45          0.72         1.87 o                         
  -1   1  12          1.31          3.82         2.30 o                         
   0   1  12         97.58        107.04         9.21 o                         
   1   1  12          9.07          9.87         2.51 o                         
   2   1  12          0.01          0.62         1.70 o                         
   3   1  12         45.72         36.92         2.70 o                         
   4   1  12          0.35          3.35         1.57 o                         
   5   1  12          0.97          3.19         1.94 o                         
  -4   2  12          0.03          0.11         1.78 o                         
  -3   2  12          0.00          1.22         1.80 o                         
  -2   2  12          0.18          2.26         2.01 o                         
  -1   2  12         10.20          9.63         2.35 o                         
   0   2  12          0.51         -0.10         1.98 o                         
   1   2  12         65.88         70.84         6.80 o                         
   2   2  12         15.16         14.00         1.91 o                         
   3   2  12         14.08         12.32         1.86 o                         
   4   2  12         14.79         17.02         2.55 o                         
   5   2  12         19.10         22.66         3.83 o                         
   6   2  12         14.32         14.94         1.93 o                         
  -4   3  12          1.04          0.65         1.81 o                         
  -3   3  12          2.94          2.38         1.76 o                         
  -2   3  12          1.12          6.53         2.00 o                         
  -1   3  12          0.85          3.67         2.23 o                         
   0   3  12          2.73          5.52         1.73 o                         
   1   3  12          0.56          2.37         1.74 o                         
   2   3  12          3.91          4.18         1.45 o                         
   3   3  12         10.49         10.08         1.59 o                         
   4   3  12         21.06         18.25         2.73 o                         
   5   3  12          3.29          3.81         1.37 o                         
   6   3  12         10.50         10.75         1.70 o                         
  -4   4  12          0.10          1.07         1.79 o                         
  -3   4  12          1.03          6.95         1.99 o                         
  -2   4  12         10.06          3.08         2.18 o                         
  -1   4  12          0.86         -1.67         2.46 o                         
   0   4  12         51.45         50.17         3.15 o                         
   1   4  12         75.16         73.65         3.59 o                         
   2   4  12          1.03          1.70         1.99 o                         
   3   4  12         94.46         95.51        11.21 o                         
   4   4  12          0.03         -0.49         1.83 o                         
   5   4  12          0.72          3.60         1.95 o                         
  -3   5  12          0.02          2.16         2.25 o                         
  -2   5  12          5.59          6.62         1.76 o                         
  -1   5  12          0.00          1.92         1.64 o                         
   0   5  12          0.39          2.56         1.91 o                         
   1   5  12          4.91          6.73         1.82 o                         
   2   5  12          7.01          7.34         2.07 o                         
   3   5  12          8.67          7.82         1.84 o                         
   4   5  12         17.97         17.71         3.51 o                         
   5   5  12          3.55          3.83         1.98 o                         
  -3   6  12          0.17          2.96         2.04 o                         
  -2   6  12          0.59          0.48         1.55 o                         
  -1   6  12          3.31          3.30         1.51 o                         
   0   6  12          2.69          7.16         1.85 o                         
   1   6  12         44.52         37.38         3.12 o                         
   2   6  12        120.77        116.82         6.46 o                         
   3   6  12         14.91         13.36         1.75 o                         
   4   6  12          5.59          4.62         2.00 o                         
   5   6  12          3.70          5.48         2.00 o                         
  -2   7  12          0.01          1.22         1.81 o                         
  -1   7  12          0.78          1.56         1.67 o                         
   0   7  12          0.81          3.22         1.88 o                         
   1   7  12          6.23          8.78         1.88 o                         
   2   7  12          0.00          1.66         1.75 o                         
   3   7  12          1.23          3.24         2.08 o                         
   4   7  12          1.03          3.38         2.09 o                         
  -1   8  12          1.47          0.97         1.74 o                         
   0   8  12          0.00          4.40         1.73 o                         
   1   8  12          0.50          4.08         1.86 o                         
   2   8  12          5.61          4.06         1.68 o                         
   3   8  12          0.11          0.25         2.11 o                         
   4   8  12          0.11          4.35         2.19 o                         
   1   9  12          0.11         -0.54         1.80 o                         
   2   9  12          3.22          1.70         1.51 o                         
  -1  -6  13          0.52          2.51         3.29 o                         
   1  -6  13          1.27          0.83         5.40 o                         
  -3  -5  13          0.07         -0.18         2.25 o                         
  -2  -5  13          0.90          2.56         4.23 o                         
  -1  -5  13          0.01          0.95         2.89 o                         
   0  -5  13          2.72          4.06         3.56 o                         
   2  -5  13          0.47          1.66         5.48 o                         
  -3  -4  13          2.65          1.85         2.33 o                         
  -2  -4  13          6.29          3.93         2.80 o                         
  -1  -4  13          0.85          2.70         2.66 o                         
   0  -4  13          0.03          0.92         3.11 o                         
   1  -4  13          1.01          0.22         3.70 o                         
   2  -4  13          2.22          2.78         5.16 o                         
   3  -4  13          3.65          4.46         4.27 o                         
  -4  -3  13          0.35          2.57         2.08 o                         
  -3  -3  13          2.81          0.48         1.96 o                         
  -2  -3  13          8.00          5.92         2.73 o                         
  -1  -3  13          2.30          3.42         2.74 o                         
   0  -3  13          2.61          4.71         3.04 o                         
   1  -3  13         12.00         12.78         3.27 o                         
   2  -3  13          1.53          0.91         2.95 o                         
   3  -3  13          1.16          1.94         2.86 o                         
   4  -3  13          2.30          2.28         3.15 o                         
  -4  -2  13          0.04          2.75         3.66 o                         
  -3  -2  13          0.05          2.34         2.31 o                         
  -2  -2  13          1.64          1.12         2.23 o                         
  -1  -2  13         49.20         45.73         4.96 o                         
   0  -2  13         67.10         61.76         3.98 o                         
   1  -2  13        141.52        157.37        21.84 o                         
   2  -2  13          6.14          9.10         3.72 o                         
   3  -2  13          0.01          1.82         2.57 o                         
   4  -2  13          0.18          2.15         2.69 o                         
  -4  -1  13          0.50          3.59         2.49 o                         
  -3  -1  13          2.35          2.14         2.13 o                         
  -2  -1  13          9.16         11.03         2.39 o                         
  -1  -1  13         28.49         33.15         2.55 o                         
   0  -1  13         58.37         66.77         8.50 o                         
   1  -1  13          0.07          1.56         2.41 o                         
   2  -1  13          2.98          3.43         2.23 o                         
   3  -1  13          0.44          1.69         2.22 o                         
   4  -1  13         16.95         14.78         2.33 o                         
   5  -1  13          0.28          2.67         2.27 o                         
  -4   0  13          0.02          1.07         2.39 o                         
  -3   0  13          0.02          2.34         2.09 o                         
  -2   0  13          2.69          0.83         2.51 o                         
  -1   0  13         25.66         34.60         4.02 o                         
   0   0  13         59.10         53.43         5.68 o                         
   1   0  13          0.51          1.27         2.58 o                         
   2   0  13         12.69          7.86         2.09 o                         
   3   0  13          0.65          0.43         1.71 o                         
   4   0  13         28.80         28.53         3.23 o                         
   5   0  13          0.09          1.41         2.03 o                         
  -4   1  13          1.60          1.37         2.53 o                         
  -3   1  13          1.21          2.73         2.09 o                         
  -2   1  13          2.11         -0.15         2.15 o                         
  -1   1  13          2.15         -0.52         1.97 o                         
   0   1  13          2.60          4.46         2.08 o                         
   1   1  13          0.33         -0.14         2.19 o                         
   2   1  13          5.40          7.74         1.96 o                         
   3   1  13         17.01         15.28         2.11 o                         
   4   1  13          0.07          1.38         1.42 o                         
   5   1  13         12.16         13.74         2.19 o                         
  -4   2  13          0.29          3.16         2.39 o                         
  -3   2  13          1.93          0.92         1.84 o                         
  -2   2  13          0.74          2.05         1.91 o                         
  -1   2  13         16.33         14.07         2.16 o                         
   0   2  13        145.13        130.57         8.03 o                         
   1   2  13          4.61          6.22         2.76 o                         
   2   2  13          0.10          3.22         1.82 o                         
   3   2  13          5.84          2.31         1.61 o                         
   4   2  13          0.14          0.83         1.68 o                         
   5   2  13         25.74         29.47         3.44 o                         
  -4   3  13          0.21          3.61         2.26 o                         
  -3   3  13          1.49          3.08         1.81 o                         
  -2   3  13          3.10          6.52         1.83 o                         
  -1   3  13          5.59          7.05         1.67 o                         
   0   3  13          0.90          2.33         1.72 o                         
   1   3  13          0.04         -1.60         2.46 o                         
   2   3  13          5.56          7.95         1.98 o                         
   3   3  13         16.79         14.90         1.62 o                         
   4   3  13         11.12          9.17         1.86 o                         
   5   3  13          2.14          2.82         1.72 o                         
  -3   4  13          0.77          1.06         1.74 o                         
  -2   4  13          0.07          1.35         1.94 o                         
  -1   4  13          8.58         12.34         2.07 o                         
   0   4  13         13.02         11.54         1.87 o                         
   1   4  13         26.21         24.58         2.47 o                         
   2   4  13          1.10         -0.81         2.00 o                         
   3   4  13          1.24          1.69         2.45 o                         
   4   4  13          4.17          3.41         1.90 o                         
   5   4  13          2.20          3.06         1.70 o                         
  -3   5  13          0.56          2.08         1.59 o                         
  -2   5  13          1.22          2.35         2.10 o                         
  -1   5  13          0.01          1.63         1.90 o                         
   0   5  13          0.00          1.07         1.84 o                         
   1   5  13          6.61          3.87         1.75 o                         
   2   5  13         79.57         80.70         8.01 o                         
   3   5  13         16.72         18.60         1.77 o                         
   4   5  13          4.32          3.71         1.73 o                         
   5   5  13          2.43          3.50         1.64 o                         
  -2   6  13          0.95          3.78         1.80 o                         
  -1   6  13          2.53          4.59         2.30 o                         
   0   6  13          0.93          3.19         1.84 o                         
   1   6  13          1.34          3.16         1.59 o                         
   2   6  13         86.55         87.16         4.78 o                         
   3   6  13          7.88          7.18         3.49 o                         
   4   6  13          0.61          1.99         1.79 o                         
   5   6  13          2.99          3.00         1.69 o                         
  -1   7  13          0.10          2.21         1.70 o                         
   0   7  13          1.28          2.73         1.68 o                         
   1   7  13         11.39         12.92         1.67 o                         
   2   7  13          8.88          9.21         1.53 o                         
   3   7  13          0.49          0.90         2.60 o                         
   4   7  13          0.25          1.03         1.76 o                         
   0   8  13          0.29          0.97         1.59 o                         
   1   8  13          0.20          0.81         1.69 o                         
   2   8  13          0.31          2.21         1.49 o                         
   3   8  13          0.02          1.39         2.20 o                         
  -2  -5  14          3.88          6.91         2.96 o                         
  -1  -5  14          1.48         -0.21         2.87 o                         
   0  -5  14          4.57          3.54         3.23 o                         
  -3  -4  14          0.42          1.09         2.56 o                         
  -2  -4  14          1.12          4.46         3.35 o                         
  -1  -4  14          1.26          2.34         2.83 o                         
   0  -4  14          0.12         -1.30         2.63 o                         
   1  -4  14          5.87          8.00         3.24 o                         
   2  -4  14          2.53          2.90         5.71 o                         
   3  -4  14          0.31         -0.13         5.97 o                         
  -3  -3  14          0.11          2.01         2.47 o                         
  -2  -3  14          1.16          2.19         2.81 o                         
  -1  -3  14          2.14          3.08         2.69 o                         
   0  -3  14          0.01         -1.36         2.59 o                         
   1  -3  14         17.01         16.96         2.81 o                         
   2  -3  14          0.90          3.30         3.45 o                         
   3  -3  14          4.20          3.84         3.00 o                         
  -3  -2  14          0.07         -0.68         2.35 o                         
  -2  -2  14         14.59         13.62         2.94 o                         
  -1  -2  14          1.36          3.91         2.72 o                         
   0  -2  14         25.15         26.88         2.79 o                         
   1  -2  14          0.47          1.18         2.80 o                         
   2  -2  14          6.24          9.82         4.35 o                         
   3  -2  14          0.00          2.47         2.75 o                         
   4  -2  14          0.06          1.25         2.40 o                         
  -4  -1  14          1.12         -2.49         2.49 o                         
  -3  -1  14          0.13          1.96         2.19 o                         
  -2  -1  14          0.12          1.89         5.20 o                         
  -1  -1  14         12.67         16.57         2.98 o                         
   0  -1  14          0.16          5.01         2.62 o                         
   1  -1  14          1.84          4.82         2.53 o                         
   2  -1  14         17.85         19.38         2.72 o                         
   3  -1  14          0.96          2.20         2.16 o                         
   4  -1  14         10.74          9.71         2.35 o                         
  -4   0  14          0.30          1.31         2.51 o                         
  -3   0  14          0.14          4.40         2.32 o                         
  -2   0  14         15.08         11.45         2.70 o                         
  -1   0  14        152.45        146.55         3.18 o                         
   0   0  14         32.53         41.68         6.09 o                         
   1   0  14         13.15         11.16         2.25 o                         
   2   0  14         11.91         14.62         2.09 o                         
   3   0  14          0.61          1.95         1.90 o                         
   4   0  14          4.89          4.78         1.88 o                         
   5   0  14          0.09          1.12         2.21 o                         
  -4   1  14          0.05          1.37         2.18 o                         
  -3   1  14          0.65          1.18         2.59 o                         
  -2   1  14          1.85          7.10         3.98 o                         
  -1   1  14         10.56         17.52         2.20 o                         
   0   1  14          0.11          1.84         3.05 o                         
   1   1  14          0.89          0.68         2.58 o                         
   2   1  14          8.11          6.34         2.03 o                         
   3   1  14         19.78         17.82         1.88 o                         
   4   1  14          0.01          0.62         1.77 o                         
   5   1  14          0.01          1.60         1.61 o                         
  -3   2  14          0.37         -0.08         1.81 o                         
  -2   2  14          1.43          1.45         1.63 o                         
  -1   2  14         10.94         12.33         1.80 o                         
   0   2  14         23.81         26.60         1.79 o                         
   1   2  14          2.79          5.83         1.69 o                         
   2   2  14         37.62         42.28         4.33 o                         
   3   2  14          6.50          5.37         1.83 o                         
   4   2  14          0.39          1.51         1.70 o                         
   5   2  14          7.25          7.44         1.81 o                         
  -3   3  14          0.02          2.18         1.92 o                         
  -2   3  14          0.12          2.21         1.70 o                         
  -1   3  14         11.09         11.09         1.99 o                         
   0   3  14          1.98          2.95         1.77 o                         
   1   3  14          4.59          5.69         1.79 o                         
   2   3  14          6.68          8.23         2.10 o                         
   3   3  14          2.20          3.09         2.51 o                         
   4   3  14          3.55          6.32         1.94 o                         
   5   3  14         18.30         15.44         2.05 o                         
  -3   4  14          0.12          2.40         1.77 o                         
  -2   4  14          2.81          4.68         1.80 o                         
  -1   4  14          5.74          4.16         1.92 o                         
   0   4  14          2.04          2.34         1.85 o                         
   1   4  14          3.20          4.96         1.79 o                         
   2   4  14          0.60          2.59         1.72 o                         
   3   4  14         22.76         22.22         2.68 o                         
   4   4  14          8.20         12.02         1.77 o                         
   5   4  14         18.43         21.00         2.48 o                         
  -2   5  14          0.17          1.66         1.62 o                         
  -1   5  14          0.22          2.84         1.94 o                         
   0   5  14          0.29          3.15         1.59 o                         
   1   5  14          0.05          1.41         2.19 o                         
   2   5  14        112.18        115.68         9.21 o                         
   3   5  14          6.60          4.68         2.61 o                         
   4   5  14          1.70          1.81         2.02 o                         
   5   5  14          0.17          0.24         2.05 o                         
  -2   6  14          0.04         -0.24         1.97 o                         
  -1   6  14          0.02          1.68         1.93 o                         
   0   6  14          3.30          7.05         1.46 o                         
   1   6  14          1.15          1.34         1.49 o                         
   2   6  14         27.53         24.59         2.55 o                         
   3   6  14          0.15          2.37         1.81 o                         
   4   6  14          3.27          3.70         1.79 o                         
  -1   7  14          0.03          1.21         1.52 o                         
   0   7  14          0.08          1.67         1.86 o                         
   1   7  14          0.15          0.31         1.71 o                         
   2   7  14          3.44          4.70         1.85 o                         
   3   7  14          1.36         -1.27         2.24 o                         
   4   7  14          1.25          0.98         1.93 o                         
   1   8  14          0.52          3.30         1.74 o                         
   2   8  14          0.60          0.60         1.73 o                         
  -2  -4  15          3.25          6.21         2.78 o                         
  -1  -4  15          2.59          2.99         2.77 o                         
   0  -4  15          1.01          2.41         2.97 o                         
   1  -4  15          0.03         -0.15         3.62 o                         
   2  -4  15          5.98          5.12         5.23 o                         
  -2  -3  15          0.10          1.09         2.93 o                         
  -1  -3  15          0.29          4.46         2.91 o                         
   0  -3  15          2.21          4.60         2.66 o                         
   1  -3  15         11.96         10.76         2.85 o                         
   2  -3  15          4.16          2.50         4.50 o                         
   3  -3  15          0.04          1.02         2.92 o                         
  -3  -2  15          2.03          1.62         2.61 o                         
  -2  -2  15          6.22          4.49         2.77 o                         
  -1  -2  15         11.97         10.00         2.69 o                         
   0  -2  15          0.00         -0.58         2.90 o                         
   1  -2  15          0.08          2.06         2.57 o                         
   2  -2  15          0.78          1.96         4.40 o                         
   3  -2  15          1.13          0.19         2.51 o                         
  -3  -1  15          0.01         -1.40         1.87 o                         
  -2  -1  15          0.65          0.48         4.03 o                         
  -1  -1  15         13.05         13.75         3.09 o                         
   0  -1  15         39.67         37.69         2.91 o                         
   1  -1  15          2.05          2.77         2.64 o                         
   2  -1  15          0.16         -0.85         2.64 o                         
   3  -1  15          1.74          2.62         2.35 o                         
   4  -1  15          0.44          1.38         2.06 o                         
  -3   0  15          0.00         -1.69         4.17 o                         
  -2   0  15          4.40         10.42         3.49 o                         
  -1   0  15         15.96         15.13         3.02 o                         
   0   0  15          0.74         -1.18         2.53 o                         
   1   0  15          0.21          1.57         2.55 o                         
   2   0  15          0.01          1.26         2.49 o                         
   3   0  15          6.69          5.09         2.10 o                         
   4   0  15          0.01          2.07         2.06 o                         
  -3   1  15          1.16          0.66         2.50 o                         
  -2   1  15          0.15          1.10         2.68 o                         
  -1   1  15         19.09         23.59         2.72 o                         
   0   1  15          5.76          4.14         2.16 o                         
   1   1  15          0.70          3.00         2.19 o                         
   2   1  15          0.46          1.62         2.11 o                         
   3   1  15         25.22         25.96         2.04 o                         
   4   1  15          3.85          2.70         1.90 o                         
  -3   2  15          1.94          1.60         2.15 o                         
  -2   2  15          0.01         -0.08         1.82 o                         
  -1   2  15          0.23          1.54         1.79 o                         
   0   2  15          1.03          2.15         2.06 o                         
   1   2  15          1.21          2.44         2.23 o                         
   2   2  15         16.52         17.88         2.43 o                         
   3   2  15          3.84          4.97         2.18 o                         
   4   2  15          2.43          1.63         1.78 o                         
  -3   3  15          0.01         -0.20         1.84 o                         
  -2   3  15          0.12          2.01         2.05 o                         
  -1   3  15          4.53          3.57         1.63 o                         
   0   3  15          0.32          0.69         1.70 o                         
   1   3  15          2.94          1.88         2.25 o                         
   2   3  15          1.03          1.55         2.17 o                         
   3   3  15          0.00          0.84         2.52 o                         
   4   3  15         31.09         29.45         2.52 o                         
  -2   4  15          0.40          2.92         1.68 o                         
  -1   4  15          0.01          0.70         2.08 o                         
   0   4  15          0.68          3.15         2.01 o                         
   1   4  15          0.77          0.73         1.80 o                         
   2   4  15          2.94          3.93         2.07 o                         
   3   4  15          7.50          8.64         2.11 o                         
   4   4  15          6.89          9.04         2.10 o                         
  -2   5  15          0.58          3.66         1.80 o                         
  -1   5  15          2.14          2.48         1.78 o                         
   0   5  15          1.67          3.35         1.73 o                         
   1   5  15          0.01          0.48         1.62 o                         
   2   5  15          6.61          6.29         1.74 o                         
   3   5  15          0.30         -0.11         3.51 o                         
   4   5  15          0.01          2.34         3.23 o                         
  -1   6  15          0.17          2.35         1.69 o                         
   0   6  15          0.04         -0.60         2.28 o                         
   1   6  15          4.33          4.84         1.68 o                         
   2   6  15          0.51          0.74         1.91 o                         
   3   6  15          4.99          7.81         2.20 o                         
   4   6  15          0.60          0.74         1.86 o                         
   0   7  15          3.97          2.67         1.82 o                         
   1   7  15         32.44         24.29         2.01 o                         
   2   7  15          1.15          1.34         1.52 o                         
   3   7  15          0.55          1.57         1.73 o                         
   0  -4  16          3.00          3.47         3.20 o                         
  -2  -3  16          0.15          0.62         2.71 o                         
  -1  -3  16          0.79          3.04         2.98 o                         
   0  -3  16          0.22          2.14         3.05 o                         
   1  -3  16          0.60          2.76         3.06 o                         
   2  -3  16          2.59          1.58         3.58 o                         
  -2  -2  16          1.85          2.23         2.88 o                         
  -1  -2  16          1.11          2.30         2.48 o                         
   0  -2  16          6.60          6.99         2.71 o                         
   1  -2  16          0.00          0.63         2.85 o                         
   2  -2  16          3.73          4.61         4.46 o                         
   3  -2  16          2.76          5.68         3.63 o                         
  -2  -1  16          0.21          3.35         3.49 o                         
  -1  -1  16         15.00         15.89         2.43 o                         
   0  -1  16         15.63          9.02         2.67 o                         
   1  -1  16          2.82          3.25         2.67 o                         
   2  -1  16          0.03          2.54         2.71 o                         
   3  -1  16          0.87          3.45         3.41 o                         
  -3   0  16          0.35          2.86         2.52 o                         
  -2   0  16          1.46          1.26         2.91 o                         
  -1   0  16         12.83         11.13         3.40 o                         
   0   0  16          1.79          4.23         2.79 o                         
   1   0  16          2.96          6.16         2.53 o                         
   2   0  16          0.23          2.00         2.91 o                         
   3   0  16          9.55          8.35         2.21 o                         
   4   0  16          0.66          1.21         2.13 o                         
  -3   1  16          0.95          1.36         2.24 o                         
  -2   1  16          3.38          3.55         2.06 o                         
  -1   1  16          0.09          1.44         3.51 o                         
   0   1  16          0.18          2.86         2.76 o                         
   1   1  16          0.25         -1.23         2.56 o                         
   2   1  16          0.91          3.73         2.13 o                         
   3   1  16         20.86         15.92         2.18 o                         
   4   1  16          0.06          2.24         1.86 o                         
  -2   2  16          1.62          5.83         2.40 o                         
  -1   2  16          0.54          0.71         2.14 o                         
   0   2  16          0.07         -0.46         2.38 o                         
   1   2  16          0.00          3.62         2.49 o                         
   2   2  16          0.07          0.47         2.10 o                         
   3   2  16          0.06          2.00         2.49 o                         
   4   2  16          0.77          0.13         2.02 o                         
  -2   3  16          1.08          1.59         2.02 o                         
  -1   3  16          2.37          2.19         1.85 o                         
   0   3  16          0.09          1.24         1.95 o                         
   1   3  16          1.86          1.47         2.17 o                         
   2   3  16          0.91          4.53         2.24 o                         
   3   3  16          0.02         -1.32         2.80 o                         
   4   3  16          6.75          6.80         1.89 o                         
  -2   4  16          0.40          3.19         2.10 o                         
  -1   4  16          0.00          0.87         1.83 o                         
   0   4  16          0.55          1.75         2.05 o                         
   1   4  16          4.11          7.69         2.25 o                         
   2   4  16          1.38          4.60         1.84 o                         
   3   4  16          0.06          2.27         2.13 o                         
   4   4  16         12.35         12.47         1.91 o                         
  -1   5  16          1.11          0.10         1.98 o                         
   0   5  16          1.88          1.97         2.01 o                         
   1   5  16          0.06         -1.99         1.99 o                         
   2   5  16          1.74          4.52         1.91 o                         
   3   5  16          0.56          4.95         2.80 o                         
   4   5  16         12.11         11.88         2.77 o                         
   0   6  16          0.52          2.23         1.92 o                         
   1   6  16         10.93         13.13         2.02 o                         
   2   6  16          4.42          2.00         2.24 o                         
   3   6  16          6.01          5.06         2.84 o                         
  -1  -2  17          0.54         -0.86         2.28 o                         
   0  -2  17          5.66          4.46         2.77 o                         
   1  -2  17          4.02          3.36         3.00 o                         
   2  -2  17          0.49         -0.48         4.46 o                         
  -2  -1  17          0.46         -1.11         2.38 o                         
  -1  -1  17          0.48          1.92         4.18 o                         
   0  -1  17          0.02          1.82         2.82 o                         
   1  -1  17          2.42          4.57         2.84 o                         
   2  -1  17          0.49          2.77         3.41 o                         
  -2   0  17          2.47          0.87         2.34 o                         
  -1   0  17          3.26          2.72         2.01 o                         
   0   0  17          0.09          1.24         2.02 o                         
   1   0  17          0.39          0.55         2.71 o                         
   2   0  17          1.11          4.95         2.97 o                         
   3   0  17          0.41         -1.01         2.73 o                         
  -2   1  17         12.97         12.43         2.77 o                         
  -1   1  17          5.05          6.05         3.09 o                         
   0   1  17          1.19         -0.53         2.40 o                         
   1   1  17          0.65          2.43         2.59 o                         
   2   1  17          1.58          2.31         2.10 o                         
   3   1  17          0.07          0.15         2.40 o                         
  -2   2  17          5.23          7.08         2.49 o                         
  -1   2  17          0.45          0.96         2.48 o                         
   0   2  17          0.02         -4.23         4.33 o                         
   1   2  17          0.20          4.87         5.04 o                         
   2   2  17          7.54          6.85         1.92 o                         
   3   2  17          2.07          0.69         2.68 o                         
  -1   3  17          2.26          3.81         2.07 o                         
   0   3  17          0.06          0.97         2.58 o                         
   1   3  17          7.61          5.86         1.94 o                         
   2   3  17          4.10          4.71         2.39 o                         
   3   3  17          1.05          1.84         2.52 o                         
  -1   4  17          0.00          1.93         2.12 o                         
   0   4  17          0.55          1.02         1.91 o                         
   1   4  17          3.88          5.64         2.43 o                         
   2   4  17          1.07          0.52         1.90 o                         
   3   4  17         10.64         12.01         2.98 o                         
   0   5  17          0.69          1.02         1.97 o                         
   1   5  17          0.04          0.20         1.94 o                         
   2   5  17          2.40          2.12         2.35 o                         
   3   5  17          9.25          9.78         2.84 o                         
   0  -1  18          0.01          3.59         2.74 o                         
   1  -1  18          3.29          5.52         2.84 o                         
  -1   0  18          5.14          5.49         4.21 o                         
   0   0  18          0.23          4.63         2.85 o                         
   1   0  18          0.08         -0.77         2.41 o                         
   2   0  18          0.13          1.02         2.69 o                         
  -1   1  18          0.71         -1.25         3.73 o                         
   0   1  18          0.11          0.13         2.03 o                         
   1   1  18          0.02         -0.27         2.72 o                         
   2   1  18          0.50          0.96         3.49 o                         
  -1   2  18          1.32          3.90         2.83 o                         
   0   2  18          0.59          5.82         2.90 o                         
   1   2  18          0.88          1.08         2.70 o                         
   2   2  18         18.91         22.30         2.76 o                         
   0   3  18          0.32          3.63         2.43 o                         
   1   3  18          1.59          2.15         2.02 o                         
   2   3  18          3.01          5.50         2.49 o                         
   0   4  18          1.34          2.27         2.18 o                         
   1   4  18          0.39          1.48         1.80 o                         
   2   4  18          1.60          1.95         2.28 o                         
                                                                                
